# Supplementary material for: A single-nucleus transcriptomic atlas of the dog hippocampus reveals the potential relationship between specific cell types and domestication
Source: Natl Sci Rev. 2022 Jul 23;9(11):nwac147. doi: 10.1093/nsr/nwac147 (PMC9772819; doi:10.1093/nsr/nwac147)
Supplement: nwac147_Supplemental_Files [file nwac147_supplemental_files.zip]

Archive with 17 entries (17 files):
- Supplementary_Information.docx
- Table_S1_DEG_list.xlsx
- Table_S2_DEGs_in_glutamatergic_neurons_GO_enrichment_analysis.xlsx
- Table_S3_DEGs_in_GABAergic_neuron_GO_enrichment_analysis.xlsx
- Table_S4_Sharing_DEGs_in_dog_and_human.xlsx
- Table_S5_DEGs_in_OPC_differentiation_GO_enrichment_analysis.xlsx
- Table_S6_630_PSGs_expression_in_each_cell_type.xlsx
- Table_S7_Putative_PSGs_and_DEGs_statistical_analysis.xlsx
- Table_S8_DEGs_in_cluster_2,_16,_18_GO_enrichment_analysis.xlsx
- Table_S9_Interaction_by_GENIE3.xlsx
- Table_S10_GO_enrichment_analysis_result_for_regulatory_genes_CUX2.xlsx
- Table_S11_GO_enrichment_analysis_result_for_regulatory_genes_RFX3.xlsx
- Table_S12_Gene_expression_average_and_proportion.xlsx
- Table_S13_The_mean_expression_of_DEGs_in_different_cell_types.xlsx
- Table_S14_Three_differential_expression_analyses.xlsx
- Table_S15_Domesticated_gene_list.xlsx
- Table_S16_Antibody_used_in_IF_and_IHC_of_Canis_Hippocampus.xlsx
