# Supplementary material for: A single-nucleus transcriptomic atlas of the dog hippocampus reveals the potential relationship between specific cell types and domestication
Source: Natl Sci Rev. 2022 Jul 23;9(11):nwac147. doi: 10.1093/nsr/nwac147 (PMC9772819; doi:10.1093/nsr/nwac147)
Supplement: nwac147_Supplemental_Files [file nwac147_supplemental_files.zip › Table_S1_DEG_list.xlsx]

## Sheet: Sheet1
gene	p_val	avg_logFC	pct.1	pct.2	p_val_adj	cluster
RFX3	0	0.9498	0.872	0.329	0	0 Glutamatergic neurons
CCDC85A	0	0.936833	0.868	0.307	0	0 Glutamatergic neurons
PPFIA2	0	0.911495	0.941	0.574	0	0 Glutamatergic neurons
ENSCAFG00000033443	0	0.802523	0.769	0.12	0	0 Glutamatergic neurons
PLXNA4	0	0.795683	0.848	0.386	0	0 Glutamatergic neurons
RBFOX1	0	0.790001	0.932	0.509	0	0 Glutamatergic neurons
CCBE1	0	0.750207	0.75	0.149	0	0 Glutamatergic neurons
KCNH1	0	0.745293	0.782	0.261	0	0 Glutamatergic neurons
ZFPM2	0	0.729769	0.774	0.181	0	0 Glutamatergic neurons
FSTL5	0	0.72141	0.744	0.182	0	0 Glutamatergic neurons
TIAM1	0	0.704435	0.772	0.246	0	0 Glutamatergic neurons
RYR2	0	0.700475	0.962	0.645	0	0 Glutamatergic neurons
GALNT13	0	0.684214	0.749	0.266	0	0 Glutamatergic neurons
EML6	0	0.678649	0.846	0.425	0	0 Glutamatergic neurons
STXBP5L	0	0.648024	0.907	0.566	0	0 Glutamatergic neurons
KCTD16	0	0.622876	0.804	0.398	0	0 Glutamatergic neurons
GALNT17	0	0.614884	0.798	0.369	0	0 Glutamatergic neurons
TMEFF2	0	0.60828	0.875	0.535	0	0 Glutamatergic neurons
CACNA1C	0	0.607213	0.871	0.491	0	0 Glutamatergic neurons
CA10	0	0.577184	0.761	0.321	0	0 Glutamatergic neurons
SLIT2	0	0.574511	0.832	0.447	0	0 Glutamatergic neurons
KCNIP4	0	0.555818	0.647	0.145	0	0 Glutamatergic neurons
KCNJ6	0	0.555724	0.73	0.326	0	0 Glutamatergic neurons
CNTN5	0	0.548986	0.587	0.102	0	0 Glutamatergic neurons
SPHKAP	0	0.543032	0.673	0.253	0	0 Glutamatergic neurons
CDH9	0	0.539473	0.676	0.24	0	0 Glutamatergic neurons
GRIK2	0	0.536888	0.854	0.531	0	0 Glutamatergic neurons
SLC4A4	0	0.528286	0.722	0.191	0	0 Glutamatergic neurons
ENSCAFG00000039378	0	0.522201	0.772	0.376	0	0 Glutamatergic neurons
SYNPR	0	0.512772	0.682	0.217	0	0 Glutamatergic neurons
GRM1	0	0.498691	0.753	0.351	0	0 Glutamatergic neurons
GABRA2	0	0.494627	0.792	0.445	0	0 Glutamatergic neurons
PARD3	0	0.486397	0.81	0.463	0	0 Glutamatergic neurons
ZMAT4	0	0.478866	0.623	0.193	0	0 Glutamatergic neurons
NR3C2	0	0.4784	0.735	0.403	0	0 Glutamatergic neurons
RGS7	0	0.476236	0.755	0.428	0	0 Glutamatergic neurons
ATP8A1	0	0.468615	0.831	0.54	0	0 Glutamatergic neurons
DGKI	0	0.46115	0.763	0.418	0	0 Glutamatergic neurons
ERC2	0	0.453078	0.789	0.473	0	0 Glutamatergic neurons
CACNA1E	0	0.447386	0.806	0.451	0	0 Glutamatergic neurons
SLCO3A1	0	0.443047	0.672	0.347	0	0 Glutamatergic neurons
GLIS3	0	0.438016	0.607	0.246	0	0 Glutamatergic neurons
SIPA1L2	0	0.437858	0.544	0.123	0	0 Glutamatergic neurons
CELF2	0	0.43465	0.812	0.475	0	0 Glutamatergic neurons
DKK2	0	0.434586	0.408	0.035	0	0 Glutamatergic neurons
KCNJ3	0	0.434228	0.714	0.383	0	0 Glutamatergic neurons
CDH8	0	0.424533	0.674	0.334	0	0 Glutamatergic neurons
RASGRF2	0	0.422367	0.648	0.298	0	0 Glutamatergic neurons
EDIL3	0	0.418638	0.785	0.387	0	0 Glutamatergic neurons
GRIN2B	0	0.416498	0.902	0.568	0	0 Glutamatergic neurons
SEMA3E	0	0.408399	0.493	0.097	0	0 Glutamatergic neurons
KIF26B	0	0.406923	0.548	0.153	0	0 Glutamatergic neurons
FAT4	0	0.404361	0.573	0.21	0	0 Glutamatergic neurons
PPM1E	0	0.404181	0.819	0.53	0	0 Glutamatergic neurons
ENSCAFG00000018839	0	0.403316	0.588	0.188	0	0 Glutamatergic neurons
KALRN	0	0.398061	0.913	0.629	0	0 Glutamatergic neurons
DAB1	0	0.397343	0.772	0.451	0	0 Glutamatergic neurons
GRM7	0	0.390818	0.808	0.475	0	0 Glutamatergic neurons
COL24A1	0	0.383939	0.507	0.14	0	0 Glutamatergic neurons
NTRK3	0	0.378378	0.633	0.353	0	0 Glutamatergic neurons
NBEA	0	0.368123	0.896	0.717	0	0 Glutamatergic neurons
DGKG	0	0.358348	0.673	0.363	0	0 Glutamatergic neurons
CNTNAP5	0	0.35528	0.841	0.512	0	0 Glutamatergic neurons
ENSCAFG00000035270	0	0.355159	0.82	0.516	0	0 Glutamatergic neurons
JAZF1	0	0.354734	0.713	0.441	0	0 Glutamatergic neurons
PCLO	0	0.345689	0.84	0.568	0	0 Glutamatergic neurons
SLIT3	0	0.344906	0.519	0.222	0	0 Glutamatergic neurons
PPP3CA	0	0.344329	0.893	0.657	0	0 Glutamatergic neurons
EPHA5	0	0.337281	0.684	0.4	0	0 Glutamatergic neurons
EPHA7	0	0.335412	0.554	0.268	0	0 Glutamatergic neurons
ACVR2A	0	0.335037	0.482	0.207	0	0 Glutamatergic neurons
GRIA2	0	0.3344	0.782	0.514	0	0 Glutamatergic neurons
MRTFB	0	0.328292	0.609	0.344	0	0 Glutamatergic neurons
ENSCAFG00000015488	0	0.326777	0.709	0.44	0	0 Glutamatergic neurons
GRIA1	0	0.325691	0.953	0.653	0	0 Glutamatergic neurons
CERS6	0	0.325218	0.537	0.255	0	0 Glutamatergic neurons
TLL1	0	0.321515	0.4	0.04	0	0 Glutamatergic neurons
GRIP1	0	0.31655	0.679	0.408	0	0 Glutamatergic neurons
CAMK2A	0	0.315201	0.701	0.447	0	0 Glutamatergic neurons
TENM1	0	0.31113	0.562	0.275	0	0 Glutamatergic neurons
OSBPL10	0	0.309354	0.443	0.155	0	0 Glutamatergic neurons
TGFB2	0	0.307044	0.476	0.173	0	0 Glutamatergic neurons
TMEM117	0	0.304159	0.64	0.34	0	0 Glutamatergic neurons
CDH12	0	0.303239	0.454	0.146	0	0 Glutamatergic neurons
THSD4	0	0.302752	0.441	0.134	0	0 Glutamatergic neurons
GRIN2A	0	0.301268	0.556	0.294	0	0 Glutamatergic neurons
ARPP21	0	0.300788	0.863	0.509	0	0 Glutamatergic neurons
PLEKHA5	0	0.299622	0.586	0.348	0	0 Glutamatergic neurons
CSMD1	0	0.298495	0.747	0.497	0	0 Glutamatergic neurons
LRRC7	0	0.297085	0.717	0.46	0	0 Glutamatergic neurons
PRKCE	0	0.293974	0.775	0.526	0	0 Glutamatergic neurons
HS6ST2	0	0.293256	0.431	0.137	0	0 Glutamatergic neurons
PPP4R4	0	0.292122	0.468	0.209	0	0 Glutamatergic neurons
DCC	0	0.291582	0.654	0.362	0	0 Glutamatergic neurons
RIMS2	0	0.289423	0.72	0.465	0	0 Glutamatergic neurons
SLC7A14	0	0.289008	0.493	0.265	0	0 Glutamatergic neurons
PTPRN2	0	0.287737	0.759	0.513	0	0 Glutamatergic neurons
FAM189A1	0	0.282474	0.56	0.322	0	0 Glutamatergic neurons
LARGE1	0	0.281391	0.746	0.517	0	0 Glutamatergic neurons
CYP7B1	0	0.279447	0.467	0.183	0	0 Glutamatergic neurons
LDLRAD4	0	0.27935	0.584	0.353	0	0 Glutamatergic neurons
ENSCAFG00000038024	0	0.278447	0.472	0.244	0	0 Glutamatergic neurons
ENSCAFG00000038659	0	0.277268	0.559	0.331	0	0 Glutamatergic neurons
UNC5D	0	0.276581	0.442	0.138	0	0 Glutamatergic neurons
INPP4B	0	0.274405	0.428	0.096	0	0 Glutamatergic neurons
PDE1A	0	0.274184	0.635	0.384	0	0 Glutamatergic neurons
DPP6	0	0.271965	0.813	0.579	0	0 Glutamatergic neurons
CSMD3	0	0.271585	0.802	0.548	0	0 Glutamatergic neurons
DEPTOR	0	0.268835	0.364	0.076	0	0 Glutamatergic neurons
PROX1	0	0.265313	0.365	0.04	0	0 Glutamatergic neurons
ARHGAP10	0	0.265216	0.434	0.178	0	0 Glutamatergic neurons
RYR3	0	0.260456	0.659	0.376	0	0 Glutamatergic neurons
CACNA2D3	0	0.260305	0.779	0.463	0	0 Glutamatergic neurons
GABRB1	0	0.258261	0.739	0.523	0	0 Glutamatergic neurons
CADM2	0	0.258084	0.618	0.414	0	0 Glutamatergic neurons
KLHL29	0	0.257887	0.521	0.313	0	0 Glutamatergic neurons
SLC2A13	0	0.256985	0.495	0.267	0	0 Glutamatergic neurons
KCND3	0	0.255784	0.421	0.2	0	0 Glutamatergic neurons
NPTX1	0	0.255443	0.476	0.206	0	0 Glutamatergic neurons
ENSCAFG00000038256	0	0.254363	0.535	0.323	0	0 Glutamatergic neurons
DLGAP1	0	0.251924	0.85	0.62	0	0 Glutamatergic neurons
SLC4A10	0	0.250874	0.636	0.419	0	0 Glutamatergic neurons
SLC1A2	0	2.28437	0.989	0.427	0	1 Astrocytes
SLC1A3	0	1.40457	0.854	0.098	0	1 Astrocytes
ENSCAFG00000034838	0	1.242	0.825	0.282	0	1 Astrocytes
SPARCL1	0	1.1699	0.937	0.505	0	1 Astrocytes
SYNE1	0	1.1592	0.957	0.706	0	1 Astrocytes
CTNND2	0	1.07745	0.962	0.76	0	1 Astrocytes
TNIK	0	1.06488	0.851	0.571	0	1 Astrocytes
ENSCAFG00000002716	0	1.0077	0.75	0.327	0	1 Astrocytes
TRPM3	0	0.996896	0.813	0.285	0	1 Astrocytes
DTNA	0	0.930668	0.688	0.266	0	1 Astrocytes
NTM	0	0.91901	0.724	0.351	0	1 Astrocytes
PITPNC1	0	0.906498	0.644	0.189	0	1 Astrocytes
CLU	0	0.890815	0.693	0.302	0	1 Astrocytes
QKI	0	0.889545	0.917	0.505	0	1 Astrocytes
NFIA	0	0.887872	0.798	0.43	0	1 Astrocytes
NTRK2	0	0.87951	0.776	0.457	0	1 Astrocytes
GLI3	0	0.868698	0.564	0.027	0	1 Astrocytes
AQP4	0	0.868187	0.548	0.047	0	1 Astrocytes
ABLIM1	0	0.854523	0.681	0.319	0	1 Astrocytes
PTPRZ1	0	0.851193	0.72	0.253	0	1 Astrocytes
ENSCAFG00000002712	0	0.845685	0.696	0.338	0	1 Astrocytes
RANBP3L	0	0.819932	0.541	0.093	0	1 Astrocytes
ARHGAP24	0	0.763494	0.5	0.066	0	1 Astrocytes
ITPR2	0	0.751998	0.566	0.132	0	1 Astrocytes
TMTC2	0	0.74448	0.601	0.236	0	1 Astrocytes
LSAMP	0	0.739585	0.799	0.592	0	1 Astrocytes
PLPP3	0	0.739346	0.506	0.057	0	1 Astrocytes
LGI1	0	0.732395	0.622	0.341	0	1 Astrocytes
SLC4A4	0	0.716381	0.605	0.253	0	1 Astrocytes
NPAS3	0	0.702661	0.53	0.179	0	1 Astrocytes
ATP13A4	0	0.658601	0.438	0.022	0	1 Astrocytes
CARMIL1	0	0.65744	0.508	0.185	0	1 Astrocytes
SFXN5	0	0.65733	0.454	0.112	0	1 Astrocytes
SASH1	0	0.652343	0.637	0.423	0	1 Astrocytes
BMPR1B	0	0.650669	0.432	0.034	0	1 Astrocytes
TRPS1	0	0.638553	0.59	0.275	0	1 Astrocytes
GLIS3	0	0.618569	0.575	0.282	0	1 Astrocytes
MCC	0	0.610066	0.461	0.172	0	1 Astrocytes
LTBP1	0	0.607868	0.397	0.086	0	1 Astrocytes
MACF1	0	0.597845	0.801	0.695	0	1 Astrocytes
PREX2	0	0.590977	0.426	0.094	0	1 Astrocytes
ENSCAFG00000008115	0	0.583487	0.726	0.618	0	1 Astrocytes
NWD1	0	0.568015	0.385	0.024	0	1 Astrocytes
ENSCAFG00000034881	0	0.564177	0.493	0.254	0	1 Astrocytes
NOTCH2	0	0.558833	0.379	0.049	0	1 Astrocytes
ENSCAFG00000030961	0	0.554397	0.808	0.673	0	1 Astrocytes
SOX5	0	0.55324	0.483	0.235	0	1 Astrocytes
GRM5	0	0.549993	0.782	0.698	0	1 Astrocytes
LRIG1	0	0.547299	0.382	0.062	0	1 Astrocytes
PHYHIPL	0	0.543705	0.555	0.327	0	1 Astrocytes
FMN2	0	0.540292	0.559	0.421	0	1 Astrocytes
TCF7L2	0	0.524819	0.395	0.055	0	1 Astrocytes
RALGAPA2	0	0.52368	0.485	0.332	0	1 Astrocytes
DMD	0	0.506146	0.82	0.72	0	1 Astrocytes
PPM1K	0	0.500188	0.387	0.139	0	1 Astrocytes
ENSCAFG00000038526	0	0.497062	0.33	0.029	0	1 Astrocytes
EFEMP1	0	0.483073	0.338	0.067	0	1 Astrocytes
PARD3	0	0.482236	0.644	0.515	0	1 Astrocytes
NFIB	0	0.482226	0.654	0.524	0	1 Astrocytes
TOX	0	0.477636	0.357	0.103	0	1 Astrocytes
DOCK1	0	0.475043	0.403	0.162	0	1 Astrocytes
SSBP2	0	0.474785	0.537	0.42	0	1 Astrocytes
ENSCAFG00000038408	0	0.473295	0.999	0.987	0	1 Astrocytes
ADD3	0	0.460839	0.474	0.324	0	1 Astrocytes
TIMP3	0	0.460759	0.321	0.04	0	1 Astrocytes
RADIL	0	0.447654	0.347	0.131	0	1 Astrocytes
ENSCAFG00000037945	0	0.440707	0.3	0.047	0	1 Astrocytes
GNA12	0	0.440668	0.348	0.155	0	1 Astrocytes
ZSWIM5	0	0.439477	0.472	0.355	0	1 Astrocytes
WDR49	0	0.43307	0.291	0.02	0	1 Astrocytes
VAV3	0	0.431143	0.303	0.052	0	1 Astrocytes
GPM6B	0	0.430359	0.431	0.285	0	1 Astrocytes
PAMR1	0	0.42716	0.294	0.06	0	1 Astrocytes
GRAMD2B	0	0.424926	0.315	0.067	0	1 Astrocytes
JAM2	0	0.419729	0.284	0.018	0	1 Astrocytes
GNAO1	0	0.419671	0.529	0.481	0	1 Astrocytes
SPARC	0	0.416652	0.235	0.042	0	1 Astrocytes
GPM6A	0	0.41637	0.617	0.58	0	1 Astrocytes
DOCK7	0	0.416288	0.36	0.205	0	1 Astrocytes
MAML2	0	0.411509	0.52	0.298	0	1 Astrocytes
ZEB1	0	0.407751	0.42	0.239	0	1 Astrocytes
SLC14A1	0	0.404574	0.259	0.013	0	1 Astrocytes
ENSCAFG00000031473	0	0.40053	0.381	0.235	0	1 Astrocytes
PARD3B	0	0.400191	0.304	0.085	0	1 Astrocytes
RFX4	0	0.397996	0.266	0.013	0	1 Astrocytes
CADM1	0	0.392186	0.567	0.503	0	1 Astrocytes
GARNL3	0	0.389842	0.382	0.228	0	1 Astrocytes
PBX1	0	0.389353	0.528	0.473	0	1 Astrocytes
DAAM2	0	0.387087	0.373	0.105	0	1 Astrocytes
DGKB	0	0.384707	0.527	0.481	0	1 Astrocytes
SLCO1C1	0	0.380179	0.248	0.018	0	1 Astrocytes
SCG3	0	0.379136	0.335	0.201	0	1 Astrocytes
TLE1	0	0.377283	0.33	0.192	0	1 Astrocytes
RGS20	0	0.375927	0.303	0.149	0	1 Astrocytes
ADGRL3	0	0.375819	0.527	0.467	0	1 Astrocytes
CRB1	0	0.375099	0.28	0.051	0	1 Astrocytes
ARHGEF12	0	0.373697	0.46	0.429	0	1 Astrocytes
GDPD2	0	0.370771	0.212	0.023	0	1 Astrocytes
SLC15A2	0	0.370114	0.25	0.015	0	1 Astrocytes
ENSCAFG00000034124	0	0.369902	0.288	0.105	0	1 Astrocytes
STARD13	0	0.367949	0.351	0.172	0	1 Astrocytes
ARHGAP5	0	0.366269	0.49	0.434	0	1 Astrocytes
GPAM	0	0.364869	0.263	0.053	0	1 Astrocytes
ZFHX4	0	0.364701	0.257	0.033	0	1 Astrocytes
GRM3	0	0.359855	0.276	0.076	0	1 Astrocytes
MEST	0	0.359678	0.257	0.077	0	1 Astrocytes
DCLK2	0	0.359573	0.415	0.367	0	1 Astrocytes
FGFR2	0	0.357949	0.307	0.085	0	1 Astrocytes
SOX6	0	0.357523	0.346	0.093	0	1 Astrocytes
CHKA	0	0.35557	0.327	0.207	0	1 Astrocytes
CHD9	0	0.346537	0.438	0.406	0	1 Astrocytes
SLC7A11	0	0.345217	0.226	0.015	0	1 Astrocytes
FRMD4A	0	0.343747	0.435	0.312	0	1 Astrocytes
NHSL1	0	0.338759	0.248	0.058	0	1 Astrocytes
ERBB4	0	0.336838	0.611	0.291	0	1 Astrocytes
ZNF521	0	0.333899	0.26	0.064	0	1 Astrocytes
MAPK4	0	0.333164	0.248	0.08	0	1 Astrocytes
GJA1	0	0.326846	0.221	0.013	0	1 Astrocytes
PTPN13	0	0.324778	0.327	0.255	0	1 Astrocytes
BHMT	0	0.323807	0.221	0.019	0	1 Astrocytes
GABRA3	0	0.323351	0.39	0.369	0	1 Astrocytes
SETBP1	0	0.318501	0.409	0.37	0	1 Astrocytes
PHACTR1	0	0.31819	0.526	0.51	0	1 Astrocytes
MED12L	0	0.314847	0.372	0.342	0	1 Astrocytes
TOM1L2	0	0.314651	0.349	0.3	0	1 Astrocytes
ATP1A2	0	0.314523	0.159	0.014	0	1 Astrocytes
IGSF11	0	0.313859	0.383	0.332	0	1 Astrocytes
RFTN2	0	0.312678	0.209	0.017	0	1 Astrocytes
ARAP2	0	0.309947	0.397	0.188	0	1 Astrocytes
TSPAN7	0	0.308571	0.401	0.358	0	1 Astrocytes
SLC6A11	0	0.30508	0.216	0.07	0	1 Astrocytes
FARP1	0	0.303441	0.315	0.197	0	1 Astrocytes
ANGPT1	0	0.300399	0.201	0.016	0	1 Astrocytes
PTPRM	0	0.3	0.373	0.211	0	1 Astrocytes
PCDH7	0	0.299641	0.565	0.479	0	1 Astrocytes
BMP2K	0	0.299128	0.281	0.168	0	1 Astrocytes
NF1	0	0.298612	0.422	0.422	0	1 Astrocytes
EHBP1	0	0.298039	0.442	0.441	0	1 Astrocytes
ZBBX	0	0.297704	0.207	0.021	0	1 Astrocytes
NWD2	0	0.297544	0.375	0.365	0	1 Astrocytes
SAMD4A	0	0.295575	0.259	0.11	0	1 Astrocytes
DST	0	0.29433	0.854	0.866	0	1 Astrocytes
UTRN	0	0.293956	0.278	0.123	0	1 Astrocytes
MERTK	0	0.29157	0.194	0.011	0	1 Astrocytes
STON2	0	0.291322	0.252	0.122	0	1 Astrocytes
GABRB1	0	0.29041	0.555	0.567	0	1 Astrocytes
FIGN	0	0.289513	0.242	0.084	0	1 Astrocytes
KIF1B	0	0.289446	0.598	0.623	0	1 Astrocytes
SMARCA2	0	0.289195	0.397	0.401	0	1 Astrocytes
HIVEP1	0	0.289125	0.232	0.103	0	1 Astrocytes
SNCAIP	0	0.288924	0.223	0.061	0	1 Astrocytes
GFAP	0	0.285275	0.13	0.017	0	1 Astrocytes
AHCYL2	0	0.284807	0.359	0.351	0	1 Astrocytes
LAMA1	0	0.28366	0.188	0.011	0	1 Astrocytes
GPC3	0	0.282563	0.184	0.036	0	1 Astrocytes
CDH10	0	0.282241	0.359	0.317	0	1 Astrocytes
MPP6	0	0.281717	0.376	0.38	0	1 Astrocytes
DISC1	0	0.281555	0.217	0.071	0	1 Astrocytes
DDX17	0	0.275992	0.417	0.428	0	1 Astrocytes
PDE7B	0	0.275829	0.259	0.139	0	1 Astrocytes
TMEM47	0	0.275223	0.219	0.083	0	1 Astrocytes
SND1	0	0.274666	0.329	0.323	0	1 Astrocytes
ENSCAFG00000036777	0	0.273196	0.174	0.012	0	1 Astrocytes
TTC28	0	0.271842	0.358	0.34	0	1 Astrocytes
PDLIM3	0	0.271666	0.181	0.013	0	1 Astrocytes
FNBP1	0	0.271043	0.308	0.188	0	1 Astrocytes
BBS2	0	0.267503	0.223	0.128	0	1 Astrocytes
SPON1	0	0.267132	0.298	0.239	0	1 Astrocytes
ATP10B	0	0.265037	0.218	0.045	0	1 Astrocytes
HTRA1	0	0.263882	0.195	0.045	0	1 Astrocytes
ACSL6	0	0.263435	0.238	0.159	0	1 Astrocytes
SCD	0	0.261989	0.232	0.133	0	1 Astrocytes
LHFPL6	0	0.260366	0.204	0.087	0	1 Astrocytes
GPATCH8	0	0.259766	0.382	0.399	0	1 Astrocytes
MEIS2	0	0.259234	0.209	0.095	0	1 Astrocytes
ABCA1	0	0.258736	0.183	0.028	0	1 Astrocytes
KAT2B	0	0.258358	0.208	0.065	0	1 Astrocytes
PHLPP1	0	0.254767	0.465	0.354	0	1 Astrocytes
GLI2	0	0.252586	0.164	0.008	0	1 Astrocytes
ADK	0	0.25255	0.316	0.334	0	1 Astrocytes
PTPRG	0	0.252297	0.447	0.426	0	1 Astrocytes
PSD2	0	0.250102	0.192	0.062	0	1 Astrocytes
ENSCAFG00000022711	4.55e-125	0.285994	0.98	0.986	1.03e-120	1 Astrocytes
PLP1	0	2.99744	0.999	0.421	0	2 Myelinating oligodendrocytes
MBP	0	1.60795	0.912	0.183	0	2 Myelinating oligodendrocytes
RNF220	0	1.31857	0.785	0.116	0	2 Myelinating oligodendrocytes
PPP2R2B	0	1.22466	0.954	0.702	0	2 Myelinating oligodendrocytes
QKI	0	1.17473	0.938	0.503	0	2 Myelinating oligodendrocytes
UGT8	0	1.16658	0.733	0.069	0	2 Myelinating oligodendrocytes
DOCK10	0	1.16286	0.818	0.353	0	2 Myelinating oligodendrocytes
NCKAP5	0	1.10061	0.865	0.495	0	2 Myelinating oligodendrocytes
ANK3	0	1.0906	0.901	0.714	0	2 Myelinating oligodendrocytes
CNP	0	1.05237	0.648	0.078	0	2 Myelinating oligodendrocytes
ERMN	0	1.04134	0.64	0.046	0	2 Myelinating oligodendrocytes
C28H10orf90	0	1.00954	0.677	0.09	0	2 Myelinating oligodendrocytes
DNM3	0	0.991489	0.802	0.413	0	2 Myelinating oligodendrocytes
PTPRD	0	0.959967	0.782	0.512	0	2 Myelinating oligodendrocytes
GAB1	0	0.954668	0.688	0.156	0	2 Myelinating oligodendrocytes
SLC24A2	0	0.950017	0.731	0.417	0	2 Myelinating oligodendrocytes
ENSCAFG00000005106	0	0.945199	0.568	0.038	0	2 Myelinating oligodendrocytes
PHLPP1	0	0.94387	0.733	0.319	0	2 Myelinating oligodendrocytes
PTMA	0	0.940598	0.701	0.339	0	2 Myelinating oligodendrocytes
ST18	0	0.919726	0.645	0.167	0	2 Myelinating oligodendrocytes
KIF6	0	0.896117	0.548	0.097	0	2 Myelinating oligodendrocytes
ARAP2	0	0.881979	0.636	0.157	0	2 Myelinating oligodendrocytes
KIF13B	0	0.877079	0.606	0.136	0	2 Myelinating oligodendrocytes
SLAIN1	0	0.847728	0.574	0.149	0	2 Myelinating oligodendrocytes
UNC5C	0	0.833359	0.751	0.503	0	2 Myelinating oligodendrocytes
MAG	0	0.828318	0.443	0.035	0	2 Myelinating oligodendrocytes
DIP2B	0	0.825694	0.63	0.263	0	2 Myelinating oligodendrocytes
ENPP2	0	0.815275	0.568	0.088	0	2 Myelinating oligodendrocytes
ENSCAFG00000013221	0	0.804652	0.53	0.1	0	2 Myelinating oligodendrocytes
EDIL3	0	0.80189	0.736	0.429	0	2 Myelinating oligodendrocytes
TTLL7	0	0.79217	0.616	0.328	0	2 Myelinating oligodendrocytes
DLC1	0	0.754754	0.527	0.227	0	2 Myelinating oligodendrocytes
ANO4	0	0.737613	0.547	0.267	0	2 Myelinating oligodendrocytes
SIK3	0	0.736446	0.595	0.316	0	2 Myelinating oligodendrocytes
ENSCAFG00000035239	0	0.724445	0.469	0.031	0	2 Myelinating oligodendrocytes
SEPT7	0	0.716011	0.676	0.426	0	2 Myelinating oligodendrocytes
DAAM2	0	0.6954	0.476	0.092	0	2 Myelinating oligodendrocytes
ASPA	0	0.690523	0.456	0.033	0	2 Myelinating oligodendrocytes
SECISBP2L	0	0.688576	0.545	0.281	0	2 Myelinating oligodendrocytes
MOG	0	0.68841	0.444	0.033	0	2 Myelinating oligodendrocytes
CREB5	0	0.67671	0.441	0.054	0	2 Myelinating oligodendrocytes
TTLL11	0	0.668434	0.567	0.368	0	2 Myelinating oligodendrocytes
PLEKHH1	0	0.661705	0.433	0.051	0	2 Myelinating oligodendrocytes
TMEM117	0	0.6493	0.578	0.375	0	2 Myelinating oligodendrocytes
DLG1	0	0.647526	0.526	0.314	0	2 Myelinating oligodendrocytes
GRM8	0	0.63883	0.475	0.192	0	2 Myelinating oligodendrocytes
PDE8A	0	0.637441	0.448	0.153	0	2 Myelinating oligodendrocytes
DOCK5	0	0.633923	0.387	0.047	0	2 Myelinating oligodendrocytes
SLC9A9	0	0.630288	0.509	0.2	0	2 Myelinating oligodendrocytes
PSD3	0	0.62358	0.823	0.719	0	2 Myelinating oligodendrocytes
JAM3	0	0.623481	0.578	0.386	0	2 Myelinating oligodendrocytes
ENSCAFG00000001026	0	0.612263	0.572	0.385	0	2 Myelinating oligodendrocytes
FRYL	0	0.606842	0.545	0.354	0	2 Myelinating oligodendrocytes
TMEFF2	0	0.603961	0.685	0.591	0	2 Myelinating oligodendrocytes
TUBB4A	0	0.602241	0.427	0.113	0	2 Myelinating oligodendrocytes
TRABD2B	0	0.600278	0.374	0.025	0	2 Myelinating oligodendrocytes
LPAR1	0	0.600044	0.394	0.043	0	2 Myelinating oligodendrocytes
C9orf3	0	0.591238	0.558	0.396	0	2 Myelinating oligodendrocytes
MYO1D	0	0.589146	0.43	0.148	0	2 Myelinating oligodendrocytes
PLD1	0	0.587495	0.391	0.046	0	2 Myelinating oligodendrocytes
SAMD12	0	0.587434	0.464	0.364	0	2 Myelinating oligodendrocytes
SPP1	0	0.578073	0.324	0.035	0	2 Myelinating oligodendrocytes
ENSCAFG00000033102	0	0.575967	0.369	0.027	0	2 Myelinating oligodendrocytes
TCF12	0	0.575542	0.666	0.55	0	2 Myelinating oligodendrocytes
HECW1	0	0.566864	0.579	0.416	0	2 Myelinating oligodendrocytes
FMNL2	0	0.566003	0.586	0.453	0	2 Myelinating oligodendrocytes
PCDH9	0	0.561833	0.48	0.261	0	2 Myelinating oligodendrocytes
NFASC	0	0.557568	0.438	0.361	0	2 Myelinating oligodendrocytes
PLXDC2	0	0.546775	0.575	0.438	0	2 Myelinating oligodendrocytes
ANKIB1	0	0.53489	0.517	0.356	0	2 Myelinating oligodendrocytes
FRMD4B	0	0.528884	0.407	0.14	0	2 Myelinating oligodendrocytes
MAML3	0	0.527939	0.378	0.157	0	2 Myelinating oligodendrocytes
ALCAM	0	0.523499	0.573	0.365	0	2 Myelinating oligodendrocytes
PLCL1	0	0.518943	0.351	0.074	0	2 Myelinating oligodendrocytes
FNBP1	0	0.507635	0.419	0.173	0	2 Myelinating oligodendrocytes
MTUS1	0	0.50252	0.334	0.044	0	2 Myelinating oligodendrocytes
SLC44A1	0	0.502147	0.39	0.199	0	2 Myelinating oligodendrocytes
RNF13	0	0.498823	0.454	0.308	0	2 Myelinating oligodendrocytes
SHTN1	0	0.496445	0.462	0.329	0	2 Myelinating oligodendrocytes
ENSCAFG00000028589	0	0.494665	0.312	0.053	0	2 Myelinating oligodendrocytes
ABHD17B	0	0.491574	0.393	0.185	0	2 Myelinating oligodendrocytes
BCAS1	0	0.490935	0.373	0.059	0	2 Myelinating oligodendrocytes
SLC12A2	0	0.48966	0.391	0.191	0	2 Myelinating oligodendrocytes
LPGAT1	0	0.489375	0.436	0.291	0	2 Myelinating oligodendrocytes
ERBIN	0	0.484455	0.421	0.246	0	2 Myelinating oligodendrocytes
BAZ2B	0	0.481944	0.444	0.295	0	2 Myelinating oligodendrocytes
CLDN11	0	0.476906	0.298	0.023	0	2 Myelinating oligodendrocytes
MAP4K4	0	0.470193	0.488	0.373	0	2 Myelinating oligodendrocytes
ST6GALNAC3	0	0.463493	0.564	0.498	0	2 Myelinating oligodendrocytes
FAM107B	0	0.46213	0.302	0.033	0	2 Myelinating oligodendrocytes
MAP7	0	0.458352	0.424	0.32	0	2 Myelinating oligodendrocytes
IQCJ-SCHIP1	0	0.456378	0.405	0.274	0	2 Myelinating oligodendrocytes
LIMCH1	0	0.454972	0.543	0.494	0	2 Myelinating oligodendrocytes
GAB2	0	0.454187	0.393	0.265	0	2 Myelinating oligodendrocytes
ENSCAFG00000039985	0	0.453229	0.381	0.187	0	2 Myelinating oligodendrocytes
FSD1L	0	0.453229	0.345	0.156	0	2 Myelinating oligodendrocytes
PRKCA	0	0.45229	0.563	0.451	0	2 Myelinating oligodendrocytes
ERBB4	0	0.448397	0.503	0.306	0	2 Myelinating oligodendrocytes
ZDHHC20	0	0.447791	0.32	0.212	0	2 Myelinating oligodendrocytes
HHIP	0	0.447239	0.302	0.033	0	2 Myelinating oligodendrocytes
APBB2	0	0.445844	0.365	0.201	0	2 Myelinating oligodendrocytes
AKAP9	0	0.44446	0.576	0.511	0	2 Myelinating oligodendrocytes
PPP1R17	0	0.44286	0.283	0.022	0	2 Myelinating oligodendrocytes
HIBCH	0	0.442658	0.365	0.2	0	2 Myelinating oligodendrocytes
KIF1B	0	0.437338	0.645	0.617	0	2 Myelinating oligodendrocytes
CDH19	0	0.434791	0.287	0.025	0	2 Myelinating oligodendrocytes
MSANTD3-TMEFF1	0	0.434082	0.349	0.169	0	2 Myelinating oligodendrocytes
ENSCAFG00000035032	0	0.426234	0.317	0.138	0	2 Myelinating oligodendrocytes
PDE4D	0	0.424863	0.425	0.39	0	2 Myelinating oligodendrocytes
ELL2	0	0.418622	0.345	0.19	0	2 Myelinating oligodendrocytes
ELMO1	0	0.415553	0.412	0.355	0	2 Myelinating oligodendrocytes
SPOCK3	0	0.409322	0.337	0.17	0	2 Myelinating oligodendrocytes
SCD	0	0.408698	0.307	0.124	0	2 Myelinating oligodendrocytes
KCNH8	0	0.407797	0.274	0.042	0	2 Myelinating oligodendrocytes
COL4A3	0	0.406672	0.256	0.066	0	2 Myelinating oligodendrocytes
HIPK2	0	0.403324	0.354	0.22	0	2 Myelinating oligodendrocytes
STRN	0	0.402426	0.32	0.151	0	2 Myelinating oligodendrocytes
SEPT4	0	0.401458	0.273	0.05	0	2 Myelinating oligodendrocytes
ANLN	0	0.400254	0.234	0.033	0	2 Myelinating oligodendrocytes
RYBP	0	0.397965	0.317	0.164	0	2 Myelinating oligodendrocytes
RALGPS1	0	0.396797	0.375	0.312	0	2 Myelinating oligodendrocytes
CLIC4	0	0.396781	0.255	0.028	0	2 Myelinating oligodendrocytes
PPP1R16B	0	0.394995	0.319	0.171	0	2 Myelinating oligodendrocytes
MBNL1	0	0.390285	0.524	0.501	0	2 Myelinating oligodendrocytes
ANKRD44	0	0.390096	0.306	0.115	0	2 Myelinating oligodendrocytes
SH3GL3	0	0.382409	0.292	0.13	0	2 Myelinating oligodendrocytes
OPALIN	0	0.380866	0.244	0.015	0	2 Myelinating oligodendrocytes
RTN4	0	0.38062	0.526	0.501	0	2 Myelinating oligodendrocytes
CRYAB	0	0.378398	0.244	0.024	0	2 Myelinating oligodendrocytes
REEP3	0	0.377224	0.296	0.132	0	2 Myelinating oligodendrocytes
PHYHIPL	0	0.373104	0.42	0.346	0	2 Myelinating oligodendrocytes
ATRNL1	0	0.373085	0.72	0.67	0	2 Myelinating oligodendrocytes
TMTC1	0	0.372893	0.357	0.252	0	2 Myelinating oligodendrocytes
SPAG9	0	0.370569	0.414	0.354	0	2 Myelinating oligodendrocytes
RAPGEF5	0	0.369993	0.447	0.413	0	2 Myelinating oligodendrocytes
ARMC3	0	0.369892	0.207	0.039	0	2 Myelinating oligodendrocytes
PTN	0	0.369429	0.304	0.169	0	2 Myelinating oligodendrocytes
PCSK6	0	0.36762	0.22	0.038	0	2 Myelinating oligodendrocytes
PICALM	0	0.363185	0.383	0.335	0	2 Myelinating oligodendrocytes
GPM6B	0	0.361668	0.39	0.291	0	2 Myelinating oligodendrocytes
ANXA9	0	0.361206	0.23	0.016	0	2 Myelinating oligodendrocytes
CAST	0	0.358348	0.295	0.165	0	2 Myelinating oligodendrocytes
TJP1	0	0.357724	0.375	0.339	0	2 Myelinating oligodendrocytes
MYO1E	0	0.356897	0.23	0.046	0	2 Myelinating oligodendrocytes
ABCA9	0	0.356174	0.236	0.057	0	2 Myelinating oligodendrocytes
MAGI3	0	0.355608	0.336	0.281	0	2 Myelinating oligodendrocytes
APLP1	0	0.355454	0.315	0.228	0	2 Myelinating oligodendrocytes
DLG2	0	0.35427	0.84	0.784	0	2 Myelinating oligodendrocytes
DOCK3	0	0.34902	0.609	0.631	0	2 Myelinating oligodendrocytes
EXOC6B	0	0.348007	0.553	0.576	0	2 Myelinating oligodendrocytes
KCNK10	0	0.344327	0.249	0.076	0	2 Myelinating oligodendrocytes
CNTN2	0	0.344271	0.225	0.071	0	2 Myelinating oligodendrocytes
GOLGA4	0	0.340658	0.428	0.426	0	2 Myelinating oligodendrocytes
UST	0	0.340163	0.367	0.222	0	2 Myelinating oligodendrocytes
AP3B1	0	0.3384	0.305	0.176	0	2 Myelinating oligodendrocytes
ELOVL7	0	0.33833	0.222	0.064	0	2 Myelinating oligodendrocytes
ANKRD28	0	0.336012	0.362	0.316	0	2 Myelinating oligodendrocytes
DPYSL2	0	0.333582	0.549	0.555	0	2 Myelinating oligodendrocytes
USP54	0	0.331376	0.252	0.076	0	2 Myelinating oligodendrocytes
COL4A4	0	0.328754	0.216	0.054	0	2 Myelinating oligodendrocytes
FGFR2	0	0.327878	0.281	0.089	0	2 Myelinating oligodendrocytes
CSRP1	0	0.322266	0.234	0.047	0	2 Myelinating oligodendrocytes
KIF21A	0	0.320152	0.67	0.643	0	2 Myelinating oligodendrocytes
ZEB2	0	0.320112	0.436	0.423	0	2 Myelinating oligodendrocytes
ENSCAFG00000033457	0	0.319914	0.235	0.103	0	2 Myelinating oligodendrocytes
STOX2	0	0.319579	0.421	0.447	0	2 Myelinating oligodendrocytes
FMN1	0	0.318177	0.329	0.312	0	2 Myelinating oligodendrocytes
LAMP2	0	0.317156	0.236	0.083	0	2 Myelinating oligodendrocytes
PLEKHA1	0	0.31683	0.248	0.16	0	2 Myelinating oligodendrocytes
NCOA7	0	0.315683	0.351	0.328	0	2 Myelinating oligodendrocytes
PKP4	0	0.314437	0.422	0.449	0	2 Myelinating oligodendrocytes
PRICKLE1	0	0.307983	0.243	0.113	0	2 Myelinating oligodendrocytes
SMOC1	0	0.306203	0.231	0.077	0	2 Myelinating oligodendrocytes
NIPA1	0	0.304764	0.233	0.103	0	2 Myelinating oligodendrocytes
NR3C1	0	0.304706	0.311	0.237	0	2 Myelinating oligodendrocytes
VPS13A	0	0.302578	0.423	0.453	0	2 Myelinating oligodendrocytes
WNK1	0	0.301587	0.329	0.29	0	2 Myelinating oligodendrocytes
PHLDB1	0	0.299804	0.189	0.028	0	2 Myelinating oligodendrocytes
DIXDC1	0	0.298054	0.244	0.149	0	2 Myelinating oligodendrocytes
SH3TC2	0	0.29792	0.205	0.025	0	2 Myelinating oligodendrocytes
GARNL3	0	0.2979	0.3	0.239	0	2 Myelinating oligodendrocytes
NPC1	0	0.297659	0.221	0.064	0	2 Myelinating oligodendrocytes
MAPRE2	0	0.295701	0.312	0.312	0	2 Myelinating oligodendrocytes
MEGF10	0	0.290786	0.194	0.03	0	2 Myelinating oligodendrocytes
USP47	0	0.290518	0.336	0.322	0	2 Myelinating oligodendrocytes
ARHGAP23	0	0.290018	0.217	0.083	0	2 Myelinating oligodendrocytes
TPPP	0	0.287322	0.285	0.229	0	2 Myelinating oligodendrocytes
CHD7	0	0.287288	0.295	0.163	0	2 Myelinating oligodendrocytes
CAMTA1	0	0.286383	0.439	0.483	0	2 Myelinating oligodendrocytes
CPD	0	0.284659	0.271	0.228	0	2 Myelinating oligodendrocytes
CLMN	0	0.282214	0.191	0.041	0	2 Myelinating oligodendrocytes
MGAT5	0	0.281228	0.279	0.229	0	2 Myelinating oligodendrocytes
CERCAM	0	0.279555	0.204	0.076	0	2 Myelinating oligodendrocytes
DNAJC6	0	0.279083	0.366	0.394	0	2 Myelinating oligodendrocytes
NEO1	0	0.276171	0.359	0.359	0	2 Myelinating oligodendrocytes
MITF	0	0.274942	0.18	0.034	0	2 Myelinating oligodendrocytes
VMP1	0	0.274771	0.227	0.137	0	2 Myelinating oligodendrocytes
OSBPL1A	0	0.271454	0.296	0.283	0	2 Myelinating oligodendrocytes
TMBIM6	0	0.271452	0.282	0.229	0	2 Myelinating oligodendrocytes
CYP2J2	0	0.270219	0.176	0.012	0	2 Myelinating oligodendrocytes
SNX30	0	0.266534	0.22	0.127	0	2 Myelinating oligodendrocytes
IQGAP2	0	0.265205	0.227	0.172	0	2 Myelinating oligodendrocytes
HEG1	0	0.263256	0.185	0.045	0	2 Myelinating oligodendrocytes
ITCH	0	0.263007	0.302	0.297	0	2 Myelinating oligodendrocytes
ADD1	0	0.262615	0.275	0.233	0	2 Myelinating oligodendrocytes
ATG4C	0	0.260499	0.25	0.211	0	2 Myelinating oligodendrocytes
FA2H	0	0.255658	0.163	0.021	0	2 Myelinating oligodendrocytes
MXI1	0	0.250965	0.23	0.134	0	2 Myelinating oligodendrocytes
IQCJ	0	1.05835	0.941	0.331	0	3 Glutamatergic neurons
CAMK1D	0	0.914381	0.937	0.47	0	3 Glutamatergic neurons
GRIA1	0	0.893333	0.993	0.69	0	3 Glutamatergic neurons
ENSCAFG00000035270	0	0.847377	0.934	0.547	0	3 Glutamatergic neurons
ADGRB3	0	0.842241	0.962	0.649	0	3 Glutamatergic neurons
MCTP2	0	0.839747	0.861	0.142	0	3 Glutamatergic neurons
KHDRBS3	0	0.830614	0.945	0.439	0	3 Glutamatergic neurons
CADPS2	0	0.800836	0.903	0.249	0	3 Glutamatergic neurons
CNTNAP5	0	0.734762	0.944	0.547	0	3 Glutamatergic neurons
SLC8A1	0	0.727771	0.959	0.587	0	3 Glutamatergic neurons
ANKS1B	0	0.696414	0.984	0.757	0	3 Glutamatergic neurons
PPM1E	0	0.693806	0.919	0.56	0	3 Glutamatergic neurons
SHISA6	0	0.693667	0.901	0.385	0	3 Glutamatergic neurons
NRP1	0	0.682401	0.887	0.395	0	3 Glutamatergic neurons
ENSCAFG00000025531	0	0.680576	0.874	0.386	0	3 Glutamatergic neurons
ARL15	0	0.668876	0.882	0.398	0	3 Glutamatergic neurons
NELL1	0	0.659922	0.823	0.257	0	3 Glutamatergic neurons
KCNN2	0	0.647171	0.854	0.287	0	3 Glutamatergic neurons
EPHA6	0	0.63163	0.828	0.307	0	3 Glutamatergic neurons
RYR3	0	0.629566	0.9	0.394	0	3 Glutamatergic neurons
GRIN2B	0	0.604202	0.96	0.607	0	3 Glutamatergic neurons
ENSCAFG00000039378	0	0.59361	0.889	0.419	0	3 Glutamatergic neurons
KALRN	0	0.593325	0.972	0.662	0	3 Glutamatergic neurons
PEX5L	0	0.581547	0.899	0.474	0	3 Glutamatergic neurons
ARPP21	0	0.562412	0.952	0.549	0	3 Glutamatergic neurons
STXBP5L	0	0.557652	0.928	0.609	0	3 Glutamatergic neurons
CTTNBP2	0	0.552559	0.924	0.541	0	3 Glutamatergic neurons
DGKI	0	0.54373	0.865	0.455	0	3 Glutamatergic neurons
TENM3	0	0.511868	0.826	0.424	0	3 Glutamatergic neurons
OPCML	0	0.504984	0.843	0.378	0	3 Glutamatergic neurons
ENSCAFG00000038412	0	0.500178	0.761	0.262	0	3 Glutamatergic neurons
GALNT18	0	0.482753	0.821	0.378	0	3 Glutamatergic neurons
PPP3CA	0	0.48133	0.938	0.685	0	3 Glutamatergic neurons
CNKSR2	0	0.480459	0.867	0.473	0	3 Glutamatergic neurons
ATP2B1	0	0.480112	0.918	0.57	0	3 Glutamatergic neurons
FRAS1	0	0.479768	0.875	0.456	0	3 Glutamatergic neurons
MTUS2	0	0.47838	0.83	0.38	0	3 Glutamatergic neurons
SEZ6L	0	0.47711	0.913	0.508	0	3 Glutamatergic neurons
AFF3	0	0.472501	0.831	0.395	0	3 Glutamatergic neurons
DLGAP1	0	0.467195	0.939	0.643	0	3 Glutamatergic neurons
RYR2	0	0.464822	0.963	0.686	0	3 Glutamatergic neurons
PTPRG	0	0.464041	0.832	0.397	0	3 Glutamatergic neurons
PRICKLE2	0	0.463146	0.86	0.445	0	3 Glutamatergic neurons
NAV3	0	0.455315	0.848	0.454	0	3 Glutamatergic neurons
HCN1	0	0.447032	0.809	0.393	0	3 Glutamatergic neurons
GRIN2A	0	0.438112	0.768	0.311	0	3 Glutamatergic neurons
PRKAG2	0	0.437988	0.827	0.381	0	3 Glutamatergic neurons
CALN1	0	0.436859	0.837	0.402	0	3 Glutamatergic neurons
KSR2	0	0.431499	0.797	0.365	0	3 Glutamatergic neurons
DAB1	0	0.426916	0.879	0.484	0	3 Glutamatergic neurons
CELF2	0	0.41795	0.895	0.512	0	3 Glutamatergic neurons
CACNA1E	0	0.415861	0.893	0.491	0	3 Glutamatergic neurons
ZEB1	0	0.415383	0.689	0.226	0	3 Glutamatergic neurons
NDST4	0	0.406887	0.582	0.109	0	3 Glutamatergic neurons
POSTN	0	0.404279	0.527	0.124	0	3 Glutamatergic neurons
NTNG1	0	0.403061	0.681	0.151	0	3 Glutamatergic neurons
CDH11	0	0.402222	0.705	0.218	0	3 Glutamatergic neurons
ENSCAFG00000036152	0	0.397147	0.659	0.205	0	3 Glutamatergic neurons
MYO16	0	0.396488	0.785	0.332	0	3 Glutamatergic neurons
ST6GALNAC5	0	0.39637	0.789	0.388	0	3 Glutamatergic neurons
RASGRF1	0	0.395025	0.57	0.188	0	3 Glutamatergic neurons
RBFOX1	0	0.392047	0.93	0.565	0	3 Glutamatergic neurons
GRM7	0	0.389486	0.886	0.513	0	3 Glutamatergic neurons
TCF4	0	0.374107	0.941	0.737	0	3 Glutamatergic neurons
ENSCAFG00000030453	0	0.368239	0.656	0.21	0	3 Glutamatergic neurons
NOS1AP	0	0.366297	0.68	0.229	0	3 Glutamatergic neurons
PTPRN2	0	0.363225	0.881	0.536	0	3 Glutamatergic neurons
GRM1	0	0.362033	0.802	0.4	0	3 Glutamatergic neurons
PRKCB	0	0.358515	0.673	0.206	0	3 Glutamatergic neurons
LRRC7	0	0.358492	0.838	0.485	0	3 Glutamatergic neurons
DPYD	0	0.358078	0.727	0.323	0	3 Glutamatergic neurons
GRIA3	0	0.356676	0.835	0.466	0	3 Glutamatergic neurons
ITGA8	0	0.350528	0.675	0.22	0	3 Glutamatergic neurons
DLG2	0	0.348378	0.953	0.778	0	3 Glutamatergic neurons
ATRNL1	0	0.347247	0.918	0.657	0	3 Glutamatergic neurons
ASAP2	0	0.34576	0.693	0.251	0	3 Glutamatergic neurons
KCNAB1	0	0.34235	0.701	0.302	0	3 Glutamatergic neurons
MAN1A1	0	0.339989	0.684	0.213	0	3 Glutamatergic neurons
PTPRK	0	0.338199	0.763	0.353	0	3 Glutamatergic neurons
RUNX1T1	0	0.335881	0.739	0.317	0	3 Glutamatergic neurons
TRIM36	0	0.333718	0.649	0.211	0	3 Glutamatergic neurons
EML6	0	0.33119	0.85	0.48	0	3 Glutamatergic neurons
ADCY2	0	0.326913	0.701	0.263	0	3 Glutamatergic neurons
PHC2	0	0.325121	0.748	0.386	0	3 Glutamatergic neurons
DOCK4	0	0.321917	0.893	0.596	0	3 Glutamatergic neurons
ENSCAFG00000036302	0	0.319054	0.577	0.143	0	3 Glutamatergic neurons
SH3RF3	0	0.314123	0.788	0.433	0	3 Glutamatergic neurons
ARHGAP32	0	0.312445	0.808	0.474	0	3 Glutamatergic neurons
EPHA4	0	0.311022	0.705	0.315	0	3 Glutamatergic neurons
LARGE1	0	0.307862	0.858	0.538	0	3 Glutamatergic neurons
DCLK1	0	0.303855	0.826	0.496	0	3 Glutamatergic neurons
ENSCAFG00000031791	0	0.303378	0.772	0.411	0	3 Glutamatergic neurons
COL23A1	0	0.302477	0.598	0.186	0	3 Glutamatergic neurons
DMD	0	0.298508	0.924	0.716	0	3 Glutamatergic neurons
RNF150	0	0.297224	0.702	0.325	0	3 Glutamatergic neurons
TBC1D1	0	0.297201	0.574	0.143	0	3 Glutamatergic neurons
DPP6	0	0.296854	0.899	0.603	0	3 Glutamatergic neurons
GRM5	0	0.296516	0.933	0.69	0	3 Glutamatergic neurons
ENSCAFG00000029774	0	0.296334	0.541	0.127	0	3 Glutamatergic neurons
MSRA	0	0.294735	0.823	0.497	0	3 Glutamatergic neurons
MAP4K3	0	0.292257	0.716	0.36	0	3 Glutamatergic neurons
CACNB2	0	0.290306	0.651	0.279	0	3 Glutamatergic neurons
DOK6	0	0.29007	0.772	0.432	0	3 Glutamatergic neurons
ENSCAFG00000015488	0	0.286863	0.798	0.468	0	3 Glutamatergic neurons
RGS7	0	0.285542	0.801	0.468	0	3 Glutamatergic neurons
ENSCAFG00000003479	0	0.28197	0.613	0.235	0	3 Glutamatergic neurons
CSMD1	0	0.281909	0.851	0.522	0	3 Glutamatergic neurons
DOCK9	0	0.277569	0.814	0.471	0	3 Glutamatergic neurons
RASAL2	0	0.277527	0.76	0.436	0	3 Glutamatergic neurons
ASAP1	0	0.273542	0.672	0.291	0	3 Glutamatergic neurons
CSMD2	0	0.273488	0.719	0.357	0	3 Glutamatergic neurons
XYLT1	0	0.268861	0.657	0.262	0	3 Glutamatergic neurons
ENSCAFG00000037943	0	0.266825	0.532	0.15	0	3 Glutamatergic neurons
TENM4	0	0.265708	0.789	0.462	0	3 Glutamatergic neurons
ARHGAP12	0	0.265252	0.6	0.207	0	3 Glutamatergic neurons
MICAL2	0	0.263692	0.668	0.328	0	3 Glutamatergic neurons
SLC35F3	0	0.263213	0.635	0.281	0	3 Glutamatergic neurons
ST6GALNAC3	0	0.2581	0.801	0.482	0	3 Glutamatergic neurons
CACNA2D3	0	0.257868	0.826	0.501	0	3 Glutamatergic neurons
NR3C2	0	0.257126	0.773	0.443	0	3 Glutamatergic neurons
CRYL1	0	0.255044	0.576	0.21	0	3 Glutamatergic neurons
BCL11A	0	0.253949	0.658	0.31	0	3 Glutamatergic neurons
NXPH1	0	1.21303	0.863	0.092	0	4 GABAergic neurons
SST	0	1.13247	0.624	0.029	0	4 GABAergic neurons
KCNC2	0	0.979764	0.853	0.28	0	4 GABAergic neurons
PTPRM	0	0.841317	0.82	0.195	0	4 GABAergic neurons
XKR4	0	0.798325	0.877	0.528	0	4 GABAergic neurons
GAD1	0	0.748694	0.756	0.095	0	4 GABAergic neurons
VSTM2A	0	0.744492	0.773	0.229	0	4 GABAergic neurons
GRIK1	0	0.733248	0.673	0.174	0	4 GABAergic neurons
RELN	0	0.694195	0.451	0.086	0	4 GABAergic neurons
GRIA4	0	0.689452	0.735	0.178	0	4 GABAergic neurons
PTCHD4	0	0.683866	0.671	0.089	0	4 GABAergic neurons
NPY	0	0.625917	0.366	0.039	0	4 GABAergic neurons
SPOCK3	0	0.625727	0.701	0.16	0	4 GABAergic neurons
OXR1	0	0.62449	0.879	0.506	0	4 GABAergic neurons
ATP1B1	0	0.617551	0.891	0.658	0	4 GABAergic neurons
CDH13	0	0.570855	0.561	0.133	0	4 GABAergic neurons
GAD2	0	0.558169	0.68	0.062	0	4 GABAergic neurons
PEG3	0	0.537725	0.856	0.555	0	4 GABAergic neurons
ELAVL2	0	0.532527	0.72	0.214	0	4 GABAergic neurons
ENSCAFG00000031135	0	0.526617	0.763	0.307	0	4 GABAergic neurons
NRXN3	0	0.516698	0.746	0.322	0	4 GABAergic neurons
CHL1	0	0.514894	0.869	0.533	0	4 GABAergic neurons
HTR2C	0	0.491744	0.552	0.174	0	4 GABAergic neurons
MEF2C	0	0.487149	0.619	0.24	0	4 GABAergic neurons
STMN2	0	0.474855	0.754	0.359	0	4 GABAergic neurons
ZNF385D	0	0.47395	0.594	0.127	0	4 GABAergic neurons
SYT1	0	0.458789	0.925	0.624	0	4 GABAergic neurons
FARP1	0	0.458048	0.692	0.183	0	4 GABAergic neurons
UTRN	0	0.454573	0.567	0.116	0	4 GABAergic neurons
NETO2	0	0.450882	0.596	0.105	0	4 GABAergic neurons
SYNPR	0	0.449928	0.676	0.286	0	4 GABAergic neurons
FGF12	0	0.447393	0.674	0.264	0	4 GABAergic neurons
ERBB4	0	0.425144	0.67	0.309	0	4 GABAergic neurons
ASTN2	0	0.414578	0.516	0.105	0	4 GABAergic neurons
GRIP1	0	0.407948	0.77	0.442	0	4 GABAergic neurons
PTPRT	0	0.401453	0.448	0.141	0	4 GABAergic neurons
MAP1B	0	0.400385	0.966	0.849	0	4 GABAergic neurons
EPB41L3	0	0.39903	0.654	0.269	0	4 GABAergic neurons
SCG2	0	0.39734	0.577	0.268	0	4 GABAergic neurons
KIAA1217	0	0.394339	0.59	0.086	0	4 GABAergic neurons
BRINP3	0	0.39306	0.577	0.268	0	4 GABAergic neurons
GABRA1	0	0.39027	0.525	0.222	0	4 GABAergic neurons
CADPS	0	0.388875	0.861	0.532	0	4 GABAergic neurons
SCN1A	0	0.385158	0.62	0.221	0	4 GABAergic neurons
CIT	0	0.383666	0.589	0.132	0	4 GABAergic neurons
RUNX1T1	0	0.375789	0.684	0.328	0	4 GABAergic neurons
SLC6A1	0	0.36979	0.496	0.089	0	4 GABAergic neurons
NTRK2	0	0.369355	0.834	0.475	0	4 GABAergic neurons
DYNC1H1	0	0.368992	0.807	0.561	0	4 GABAergic neurons
CNTNAP4	0	0.363795	0.499	0.126	0	4 GABAergic neurons
TCAF1	0	0.359437	0.665	0.335	0	4 GABAergic neurons
CUX2	0	0.356559	0.485	0.055	0	4 GABAergic neurons
GABRG1	0	0.350014	0.415	0.049	0	4 GABAergic neurons
HSP90AA1	0	0.349929	0.806	0.616	0	4 GABAergic neurons
ENSCAFG00000036058	0	0.347079	0.432	0.064	0	4 GABAergic neurons
DNM3	0	0.343979	0.805	0.438	0	4 GABAergic neurons
RCAN2	0	0.34052	0.552	0.153	0	4 GABAergic neurons
GRIN3A	0	0.340211	0.446	0.062	0	4 GABAergic neurons
PDE1C	0	0.338614	0.318	0.052	0	4 GABAergic neurons
TENM3	0	0.335517	0.734	0.437	0	4 GABAergic neurons
RSPO2	0	0.334471	0.414	0.049	0	4 GABAergic neurons
INPP5F	0	0.333585	0.648	0.32	0	4 GABAergic neurons
NDRG4	0	0.331429	0.574	0.303	0	4 GABAergic neurons
DNER	0	0.326297	0.625	0.213	0	4 GABAergic neurons
INA	0	0.32599	0.512	0.192	0	4 GABAergic neurons
GNAS	0	0.313222	0.537	0.223	0	4 GABAergic neurons
ENSCAFG00000037587	0	0.308629	0.571	0.27	0	4 GABAergic neurons
RASGRF2	0	0.308496	0.683	0.348	0	4 GABAergic neurons
TBC1D9	0	0.306636	0.598	0.209	0	4 GABAergic neurons
ROBO1	0	0.304418	0.739	0.428	0	4 GABAergic neurons
DPP10	0	0.304289	0.544	0.215	0	4 GABAergic neurons
CFAP299	0	0.298417	0.609	0.26	0	4 GABAergic neurons
ENSCAFG00000031473	0	0.295309	0.57	0.233	0	4 GABAergic neurons
PCLO	0	0.294335	0.873	0.606	0	4 GABAergic neurons
RAB3C	0	0.291833	0.612	0.292	0	4 GABAergic neurons
MTUS2	0	0.289388	0.694	0.397	0	4 GABAergic neurons
PAM	0	0.284628	0.569	0.271	0	4 GABAergic neurons
KIF5A	0	0.284284	0.627	0.328	0	4 GABAergic neurons
TMEM130	0	0.282958	0.558	0.28	0	4 GABAergic neurons
SATB1	0	0.282399	0.451	0.053	0	4 GABAergic neurons
NEFH	0	0.279265	0.401	0.151	0	4 GABAergic neurons
GRID2	0	0.278668	0.559	0.277	0	4 GABAergic neurons
AKAP2	0	0.278118	0.612	0.294	0	4 GABAergic neurons
KIF1A	0	0.277848	0.56	0.285	0	4 GABAergic neurons
ENSCAFG00000025531	0	0.276617	0.669	0.407	0	4 GABAergic neurons
SERPINI1	0	0.273821	0.384	0.122	0	4 GABAergic neurons
GRIA1	0	0.271349	0.93	0.699	0	4 GABAergic neurons
RTN3	0	0.270969	0.857	0.65	0	4 GABAergic neurons
EPHX4	0	0.269591	0.441	0.053	0	4 GABAergic neurons
RBMS3	0	0.26787	0.518	0.148	0	4 GABAergic neurons
SLC29A1	0	0.26728	0.742	0.493	0	4 GABAergic neurons
SETBP1	0	0.26536	0.665	0.357	0	4 GABAergic neurons
ANKRD12	0	0.265118	0.672	0.393	0	4 GABAergic neurons
BTBD11	0	0.263983	0.429	0.053	0	4 GABAergic neurons
PLCH1	0	0.262993	0.421	0.037	0	4 GABAergic neurons
NDFIP1	0	0.261556	0.651	0.396	0	4 GABAergic neurons
ROR1	0	0.259271	0.413	0.061	0	4 GABAergic neurons
STXBP1	0	0.255235	0.599	0.332	0	4 GABAergic neurons
ENSCAFG00000036591	0	0.255062	0.353	0.061	0	4 GABAergic neurons
COL5A2	0	0.250981	0.553	0.261	0	4 GABAergic neurons
KIDINS220	0	0.250011	0.749	0.513	0	4 GABAergic neurons
APP	5.24096823524981e-311	0.276387	0.791	0.567	1.19e-306	4 GABAergic neurons
ATP1A3	1.61e-303	0.38339	0.549	0.315	3.66e-299	4 GABAergic neurons
CADM1	1.83e-296	0.266735	0.722	0.498	4.13e-292	4 GABAergic neurons
SPHKAP	1.33e-265	0.296441	0.51	0.325	3e-261	4 GABAergic neurons
SPARCL1	5.48e-251	0.517365	0.677	0.549	1.24e-246	4 GABAergic neurons
MAP1B	0	1.44243	0.992	0.848	0	5 Glutamatergic neurons
ENSCAFG00000022709	0	1.40123	0.983	0.881	0	5 Glutamatergic neurons
ENSCAFG00000022711	0	1.38833	0.998	0.985	0	5 Glutamatergic neurons
CALM1	0	1.32887	0.951	0.673	0	5 Glutamatergic neurons
MAP1A	0	1.27251	0.843	0.515	0	5 Glutamatergic neurons
MAP2	0	0.961448	0.848	0.662	0	5 Glutamatergic neurons
CALM3	0	0.953082	0.665	0.362	0	5 Glutamatergic neurons
STMN2	0	0.899744	0.71	0.364	0	5 Glutamatergic neurons
MT-CO1	0	0.845351	0.681	0.412	0	5 Glutamatergic neurons
HSP90AA1	0	0.82243	0.832	0.615	0	5 Glutamatergic neurons
CAMK2A	0	0.819011	0.737	0.483	0	5 Glutamatergic neurons
NEFL	0	0.803034	0.651	0.32	0	5 Glutamatergic neurons
ENSCAFG00000002646	0	0.795685	0.66	0.372	0	5 Glutamatergic neurons
ATP1B1	0	0.78652	0.883	0.66	0	5 Glutamatergic neurons
CHN1	0	0.746093	0.789	0.575	0	5 Glutamatergic neurons
DYNC1H1	0	0.722998	0.771	0.564	0	5 Glutamatergic neurons
SLC29A1	0	0.715259	0.733	0.495	0	5 Glutamatergic neurons
NSF	0	0.711998	0.697	0.48	0	5 Glutamatergic neurons
CHGB	0	0.694848	0.613	0.407	0	5 Glutamatergic neurons
MT-ND4	0	0.672212	0.568	0.342	0	5 Glutamatergic neurons
NEFM	0	0.662799	0.51	0.263	0	5 Glutamatergic neurons
IDS	0	0.657205	0.54	0.305	0	5 Glutamatergic neurons
UCHL1	0	0.654714	0.551	0.304	0	5 Glutamatergic neurons
SNAP25	0	0.610786	0.587	0.422	0	5 Glutamatergic neurons
RTN3	0	0.60023	0.798	0.655	0	5 Glutamatergic neurons
ENSCAFG00000009910	0	0.597902	0.557	0.328	0	5 Glutamatergic neurons
ENSCAFG00000001367	0	0.572793	0.369	0.243	0	5 Glutamatergic neurons
SYNJ1	0	0.572247	0.58	0.422	0	5 Glutamatergic neurons
SPTBN1	0	0.570529	0.754	0.63	0	5 Glutamatergic neurons
NDFIP1	0	0.553353	0.555	0.403	0	5 Glutamatergic neurons
GAPDH	0	0.547157	0.48	0.284	0	5 Glutamatergic neurons
INPP5F	0	0.544522	0.511	0.329	0	5 Glutamatergic neurons
MYO5A	0	0.531889	0.521	0.392	0	5 Glutamatergic neurons
AKAP11	0	0.521864	0.553	0.431	0	5 Glutamatergic neurons
SYT1	0	0.520252	0.796	0.632	0	5 Glutamatergic neurons
ATP1A3	0	0.511538	0.392	0.324	0	5 Glutamatergic neurons
HPCAL4	0	0.502025	0.402	0.203	0	5 Glutamatergic neurons
NDRG4	0	0.497485	0.477	0.31	0	5 Glutamatergic neurons
ACTB	0	0.47846	0.439	0.288	0	5 Glutamatergic neurons
KIF5C	0	0.476562	0.587	0.494	0	5 Glutamatergic neurons
ND5	0	0.474295	0.405	0.228	0	5 Glutamatergic neurons
HPCA	0	0.471631	0.291	0.133	0	5 Glutamatergic neurons
HSPA8	0	0.467824	0.494	0.346	0	5 Glutamatergic neurons
NPTX1	0	0.465391	0.385	0.252	0	5 Glutamatergic neurons
ANK2	0	0.454543	0.831	0.789	0	5 Glutamatergic neurons
ENSCAFG00000018572	0	0.445496	0.509	0.363	0	5 Glutamatergic neurons
OCIAD1	0	0.440587	0.487	0.399	0	5 Glutamatergic neurons
TTC3	0	0.436934	0.65	0.642	0	5 Glutamatergic neurons
YWHAB	0	0.434033	0.378	0.238	0	5 Glutamatergic neurons
FAM107A	0	0.433778	0.368	0.193	0	5 Glutamatergic neurons
PLPPR4	0	0.43127	0.526	0.44	0	5 Glutamatergic neurons
MATR3	0	0.430926	0.614	0.572	0	5 Glutamatergic neurons
ATP2B1	0	0.426324	0.689	0.59	0	5 Glutamatergic neurons
NAPB	0	0.426074	0.399	0.286	0	5 Glutamatergic neurons
ND4L	0	0.423255	0.351	0.202	0	5 Glutamatergic neurons
ATP6V1B2	0	0.420153	0.368	0.235	0	5 Glutamatergic neurons
ENSCAFG00000000580	0	0.418243	0.469	0.389	0	5 Glutamatergic neurons
GNG2	0	0.415129	0.373	0.249	0	5 Glutamatergic neurons
YWHAG	0	0.414156	0.351	0.251	0	5 Glutamatergic neurons
COX3	0	0.413998	0.407	0.297	0	5 Glutamatergic neurons
BTBD3	0	0.410501	0.445	0.357	0	5 Glutamatergic neurons
PGM2L1	0	0.407287	0.379	0.278	0	5 Glutamatergic neurons
CPE	0	0.406368	0.44	0.322	0	5 Glutamatergic neurons
KIF5A	0	0.403913	0.435	0.339	0	5 Glutamatergic neurons
DNM1	0	0.402654	0.41	0.372	0	5 Glutamatergic neurons
ENSCAFG00000032226	0	0.402152	0.453	0.366	0	5 Glutamatergic neurons
CLTC	0	0.39771	0.488	0.411	0	5 Glutamatergic neurons
YWHAH	0	0.397478	0.344	0.228	0	5 Glutamatergic neurons
ANO10	0	0.396876	0.535	0.476	0	5 Glutamatergic neurons
NCDN	0	0.395177	0.246	0.147	0	5 Glutamatergic neurons
GAP43	0	0.394655	0.368	0.253	0	5 Glutamatergic neurons
AK5	0	0.394434	0.575	0.498	0	5 Glutamatergic neurons
OLFM1	0	0.383214	0.366	0.275	0	5 Glutamatergic neurons
ENSCAFG00000000136	0	0.381777	0.359	0.23	0	5 Glutamatergic neurons
TCAF1	0	0.38162	0.416	0.35	0	5 Glutamatergic neurons
CYFIP2	0	0.381224	0.482	0.442	0	5 Glutamatergic neurons
PJA2	0	0.366691	0.49	0.429	0	5 Glutamatergic neurons
CCND2	0	0.36567	0.328	0.209	0	5 Glutamatergic neurons
STXBP1	0	0.35923	0.403	0.344	0	5 Glutamatergic neurons
EIF4G2	0	0.356804	0.394	0.306	0	5 Glutamatergic neurons
MDH1	0	0.35671	0.356	0.258	0	5 Glutamatergic neurons
KIF21A	0	0.351612	0.659	0.646	0	5 Glutamatergic neurons
RAB6B	0	0.350009	0.299	0.189	0	5 Glutamatergic neurons
MT-ND2	0	0.344731	0.289	0.18	0	5 Glutamatergic neurons
MAP4	0	0.342858	0.414	0.37	0	5 Glutamatergic neurons
NEFH	0	0.34137	0.284	0.159	0	5 Glutamatergic neurons
ACTG1	0	0.338431	0.317	0.215	0	5 Glutamatergic neurons
DPYSL2	0	0.337766	0.566	0.554	0	5 Glutamatergic neurons
ENSCAFG00000007343	0	0.336081	0.382	0.313	0	5 Glutamatergic neurons
MT-CO2	0	0.334266	0.348	0.274	0	5 Glutamatergic neurons
TUBA1B	0	0.333012	0.273	0.154	0	5 Glutamatergic neurons
MORF4L1	0	0.332402	0.348	0.278	0	5 Glutamatergic neurons
LANCL1	0	0.331595	0.357	0.287	0	5 Glutamatergic neurons
MTPN	0	0.330999	0.308	0.233	0	5 Glutamatergic neurons
SYT11	0	0.330985	0.455	0.399	0	5 Glutamatergic neurons
THY1	0	0.328635	0.258	0.145	0	5 Glutamatergic neurons
SPTAN1	0	0.322954	0.434	0.443	0	5 Glutamatergic neurons
MAPK1	0	0.322499	0.334	0.289	0	5 Glutamatergic neurons
PCP4	0	0.320638	0.154	0.064	0	5 Glutamatergic neurons
ENC1	0	0.320526	0.291	0.192	0	5 Glutamatergic neurons
RAB6A	0	0.32012	0.4	0.37	0	5 Glutamatergic neurons
SNX10	0	0.318907	0.277	0.203	0	5 Glutamatergic neurons
TMEM130	0	0.315757	0.337	0.294	0	5 Glutamatergic neurons
KIF1A	0	0.314063	0.357	0.297	0	5 Glutamatergic neurons
RTN4	0	0.310989	0.512	0.503	0	5 Glutamatergic neurons
MT-CYB	0	0.30844	0.266	0.164	0	5 Glutamatergic neurons
MT-ATP6	0	0.30509	0.277	0.183	0	5 Glutamatergic neurons
ALDOC	0	0.303795	0.32	0.249	0	5 Glutamatergic neurons
ROCK2	0	0.303281	0.35	0.344	0	5 Glutamatergic neurons
ENO1	0	0.302951	0.263	0.164	0	5 Glutamatergic neurons
SNAP91	0	0.302814	0.465	0.48	0	5 Glutamatergic neurons
TPPP	0	0.302812	0.317	0.231	0	5 Glutamatergic neurons
CPNE6	0	0.301157	0.259	0.158	0	5 Glutamatergic neurons
OCIAD2	0	0.298899	0.258	0.186	0	5 Glutamatergic neurons
HSPH1	0	0.297279	0.338	0.314	0	5 Glutamatergic neurons
PEG3	0	0.296411	0.581	0.571	0	5 Glutamatergic neurons
FAM20B	0	0.293136	0.27	0.193	0	5 Glutamatergic neurons
NEUROD6	0	0.291602	0.237	0.133	0	5 Glutamatergic neurons
PTK2B	0	0.290617	0.348	0.34	0	5 Glutamatergic neurons
EIF4A2	0	0.289574	0.326	0.265	0	5 Glutamatergic neurons
PRKAR1B	0	0.288333	0.293	0.235	0	5 Glutamatergic neurons
KIF3A	0	0.286151	0.351	0.338	0	5 Glutamatergic neurons
EEF1A1	0	0.284845	0.304	0.233	0	5 Glutamatergic neurons
SCN2A	0	0.283087	0.454	0.472	0	5 Glutamatergic neurons
GUCY1A2	0	0.282171	0.387	0.402	0	5 Glutamatergic neurons
PFN2	0	0.282163	0.246	0.157	0	5 Glutamatergic neurons
SCRN1	0	0.281995	0.287	0.231	0	5 Glutamatergic neurons
CAMSAP2	0	0.281604	0.422	0.438	0	5 Glutamatergic neurons
NSG2	0	0.280178	0.296	0.267	0	5 Glutamatergic neurons
ENO2	0	0.280002	0.279	0.205	0	5 Glutamatergic neurons
HSPA4	0	0.279277	0.351	0.344	0	5 Glutamatergic neurons
SLC17A7	0	0.278616	0.189	0.093	0	5 Glutamatergic neurons
PRKCE	0	0.274359	0.547	0.576	0	5 Glutamatergic neurons
ARHGAP35	0	0.274146	0.357	0.351	0	5 Glutamatergic neurons
HIVEP2	0	0.273685	0.27	0.221	0	5 Glutamatergic neurons
AP2B1	0	0.272656	0.348	0.347	0	5 Glutamatergic neurons
NCALD	0	0.271872	0.271	0.237	0	5 Glutamatergic neurons
ITM2C	0	0.269286	0.245	0.179	0	5 Glutamatergic neurons
HMGB1	0	0.268058	0.429	0.466	0	5 Glutamatergic neurons
DMXL2	0	0.267417	0.362	0.382	0	5 Glutamatergic neurons
DGKZ	0	0.265108	0.312	0.285	0	5 Glutamatergic neurons
PRRC2B	0	0.263919	0.321	0.297	0	5 Glutamatergic neurons
GUCY1B1	0	0.263809	0.287	0.272	0	5 Glutamatergic neurons
SLC39A10	0	0.26015	0.296	0.288	0	5 Glutamatergic neurons
EIF4H	0	0.257144	0.269	0.215	0	5 Glutamatergic neurons
ENSCAFG00000031588	0	0.25572	0.339	0.346	0	5 Glutamatergic neurons
OAZ1	0	0.255439	0.23	0.146	0	5 Glutamatergic neurons
ATP6V1A	0	0.255381	0.283	0.258	0	5 Glutamatergic neurons
GNAS	0	0.252123	0.28	0.238	0	5 Glutamatergic neurons
ENSCAFG00000004543	0	0.251854	0.247	0.19	0	5 Glutamatergic neurons
FAIM2	0	0.250989	0.231	0.178	0	5 Glutamatergic neurons
TUBB2A	0	0.250596	0.194	0.122	0	5 Glutamatergic neurons
PLXNA3	1.24687347040955e-319	0.283089	0.224	0.145	2.82279684966019e-315	5 Glutamatergic neurons
PLD3	3.5e-296	0.250781	0.235	0.202	7.93e-292	5 Glutamatergic neurons
ATP2B1	0	0.809663	0.975	0.576	0	6 Glutamatergic neurons
PPP3CA	0	0.593088	0.97	0.689	0	6 Glutamatergic neurons
CAMK2A	0	0.590004	0.954	0.473	0	6 Glutamatergic neurons
ATP1B1	0	0.588745	0.982	0.655	0	6 Glutamatergic neurons
CALM1	0	0.567061	0.985	0.672	0	6 Glutamatergic neurons
TENM3	0	0.553677	0.89	0.431	0	6 Glutamatergic neurons
CADPS2	0	0.539208	0.918	0.265	0	6 Glutamatergic neurons
GRIA1	0	0.53854	0.992	0.698	0	6 Glutamatergic neurons
MCTP2	0	0.515877	0.848	0.162	0	6 Glutamatergic neurons
SYT1	0	0.510501	0.982	0.623	0	6 Glutamatergic neurons
ENSCAFG00000002646	0	0.506037	0.877	0.362	0	6 Glutamatergic neurons
PLPPR4	0	0.504018	0.933	0.419	0	6 Glutamatergic neurons
SEZ6L	0	0.501788	0.956	0.517	0	6 Glutamatergic neurons
CHN1	0	0.456746	0.952	0.567	0	6 Glutamatergic neurons
RTN3	0	0.445547	0.969	0.646	0	6 Glutamatergic neurons
ADGRB3	0	0.442216	0.956	0.657	0	6 Glutamatergic neurons
RASGRF1	0	0.440572	0.725	0.19	0	6 Glutamatergic neurons
CALM3	0	0.440475	0.867	0.352	0	6 Glutamatergic neurons
IQCJ	0	0.435882	0.9	0.348	0	6 Glutamatergic neurons
KHDRBS3	0	0.435041	0.94	0.453	0	6 Glutamatergic neurons
NRP1	0	0.431612	0.901	0.407	0	6 Glutamatergic neurons
PPM1E	0	0.41873	0.931	0.568	0	6 Glutamatergic neurons
CNKSR2	0	0.414714	0.92	0.48	0	6 Glutamatergic neurons
ACTB	0	0.400777	0.8	0.27	0	6 Glutamatergic neurons
PLK2	0	0.399709	0.798	0.177	0	6 Glutamatergic neurons
KCNN2	0	0.383907	0.851	0.302	0	6 Glutamatergic neurons
HPCA	0	0.38128	0.601	0.117	0	6 Glutamatergic neurons
MAP1B	0	0.379574	0.998	0.848	0	6 Glutamatergic neurons
SPTBN1	0	0.37633	0.956	0.62	0	6 Glutamatergic neurons
PEX5L	0	0.367225	0.921	0.484	0	6 Glutamatergic neurons
SLC29A1	0	0.361628	0.922	0.486	0	6 Glutamatergic neurons
POSTN	0	0.36032	0.626	0.129	0	6 Glutamatergic neurons
ENSCAFG00000009910	0	0.359651	0.846	0.314	0	6 Glutamatergic neurons
PTK2B	0	0.355622	0.818	0.316	0	6 Glutamatergic neurons
RYR3	0	0.355474	0.905	0.407	0	6 Glutamatergic neurons
ENSCAFG00000035270	0	0.354269	0.912	0.558	0	6 Glutamatergic neurons
CPE	0	0.348375	0.837	0.302	0	6 Glutamatergic neurons
PAM	0	0.345485	0.776	0.263	0	6 Glutamatergic neurons
HSPA8	0	0.344839	0.851	0.328	0	6 Glutamatergic neurons
ATP1A3	0	0.342209	0.722	0.307	0	6 Glutamatergic neurons
HSP90AA1	0	0.339961	0.938	0.61	0	6 Glutamatergic neurons
NEFL	0	0.338306	0.863	0.309	0	6 Glutamatergic neurons
MAP4	0	0.335838	0.83	0.349	0	6 Glutamatergic neurons
SNAP25	0	0.335772	0.868	0.408	0	6 Glutamatergic neurons
NELL2	0	0.33561	0.934	0.492	0	6 Glutamatergic neurons
NELL1	0	0.333198	0.807	0.272	0	6 Glutamatergic neurons
CHGB	0	0.332485	0.864	0.394	0	6 Glutamatergic neurons
NCDN	0	0.332088	0.446	0.137	0	6 Glutamatergic neurons
GRIN2B	0	0.331221	0.968	0.616	0	6 Glutamatergic neurons
SLC8A1	0	0.33117	0.952	0.597	0	6 Glutamatergic neurons
HSPH1	0	0.319522	0.802	0.29	0	6 Glutamatergic neurons
ARL15	0	0.312304	0.859	0.411	0	6 Glutamatergic neurons
LMO3	0	0.31017	0.82	0.314	0	6 Glutamatergic neurons
NSF	0	0.307222	0.905	0.47	0	6 Glutamatergic neurons
ATP2A2	0	0.305582	0.828	0.354	0	6 Glutamatergic neurons
AK5	0	0.304793	0.913	0.481	0	6 Glutamatergic neurons
SHISA6	0	0.304077	0.878	0.399	0	6 Glutamatergic neurons
ENSCAFG00000025531	0	0.303108	0.859	0.399	0	6 Glutamatergic neurons
GRIA2	0	0.302421	0.929	0.548	0	6 Glutamatergic neurons
ENC1	0	0.29867	0.713	0.171	0	6 Glutamatergic neurons
CDH11	0	0.295805	0.768	0.227	0	6 Glutamatergic neurons
CAMK1D	0	0.290386	0.881	0.485	0	6 Glutamatergic neurons
EPHA6	0	0.286292	0.809	0.321	0	6 Glutamatergic neurons
ENSCAFG00000039378	0	0.285568	0.881	0.432	0	6 Glutamatergic neurons
ENSCAFG00000003457	0	0.28421	0.698	0.185	0	6 Glutamatergic neurons
SCN3B	0	0.282264	0.663	0.203	0	6 Glutamatergic neurons
HCN1	0	0.281846	0.842	0.402	0	6 Glutamatergic neurons
ANKS1B	0	0.280732	0.979	0.763	0	6 Glutamatergic neurons
GRIA3	0	0.280323	0.891	0.473	0	6 Glutamatergic neurons
ENSCAFG00000018572	0	0.277847	0.827	0.347	0	6 Glutamatergic neurons
TTN	0	0.274936	0.622	0.102	0	6 Glutamatergic neurons
ENSCAFG00000001367	0	0.274653	0.604	0.231	0	6 Glutamatergic neurons
NEUROD6	0	0.273647	0.663	0.111	0	6 Glutamatergic neurons
PTPRG	0	0.270013	0.862	0.406	0	6 Glutamatergic neurons
ARHGAP12	0	0.268203	0.716	0.211	0	6 Glutamatergic neurons
FRAS1	0	0.267162	0.9	0.465	0	6 Glutamatergic neurons
KALRN	0	0.264655	0.964	0.67	0	6 Glutamatergic neurons
MAN1A1	0	0.264415	0.757	0.222	0	6 Glutamatergic neurons
SORL1	0	0.262147	0.776	0.331	0	6 Glutamatergic neurons
SPTAN1	0	0.25904	0.833	0.423	0	6 Glutamatergic neurons
LMO4	0	0.257766	0.698	0.18	0	6 Glutamatergic neurons
NTNG1	0	0.25731	0.693	0.164	0	6 Glutamatergic neurons
ARPP21	0	0.25423	0.937	0.56	0	6 Glutamatergic neurons
CNTNAP5	0	0.253619	0.932	0.558	0	6 Glutamatergic neurons
CTTNBP2	0	0.252639	0.915	0.551	0	6 Glutamatergic neurons
GAPDH	0	0.251069	0.758	0.271	0	6 Glutamatergic neurons
CHGB	0	0.894914	0.956	0.394	0	7 Glutamatergic neurons
MAP1B	0	0.800165	0.999	0.849	0	7 Glutamatergic neurons
ATP1B1	0	0.719102	0.987	0.657	0	7 Glutamatergic neurons
NEFL	0	0.633866	0.941	0.31	0	7 Glutamatergic neurons
STMN2	0	0.615039	0.939	0.357	0	7 Glutamatergic neurons
CALM1	0	0.601457	0.986	0.674	0	7 Glutamatergic neurons
IQCJ	0	0.593201	0.944	0.351	0	7 Glutamatergic neurons
HSP90AA1	0	0.582383	0.965	0.612	0	7 Glutamatergic neurons
NSF	0	0.570861	0.955	0.471	0	7 Glutamatergic neurons
ATP1A3	0	0.563312	0.838	0.306	0	7 Glutamatergic neurons
UCHL1	0	0.546656	0.914	0.291	0	7 Glutamatergic neurons
CPNE4	0	0.536657	0.817	0.153	0	7 Glutamatergic neurons
NPTX1	0	0.511292	0.872	0.232	0	7 Glutamatergic neurons
CALM3	0	0.506364	0.907	0.355	0	7 Glutamatergic neurons
SLC29A1	0	0.505307	0.953	0.488	0	7 Glutamatergic neurons
SNAP25	0	0.494824	0.928	0.409	0	7 Glutamatergic neurons
NELL2	0	0.487855	0.954	0.495	0	7 Glutamatergic neurons
SYT1	0	0.479285	0.978	0.626	0	7 Glutamatergic neurons
HSPA8	0	0.473955	0.914	0.329	0	7 Glutamatergic neurons
NEFM	0	0.473334	0.881	0.249	0	7 Glutamatergic neurons
GAPDH	0	0.462947	0.874	0.269	0	7 Glutamatergic neurons
DYNC1H1	0	0.461098	0.963	0.558	0	7 Glutamatergic neurons
RTN3	0	0.456686	0.971	0.649	0	7 Glutamatergic neurons
CAMK2A	0	0.453047	0.944	0.477	0	7 Glutamatergic neurons
PLPPR4	0	0.45031	0.914	0.424	0	7 Glutamatergic neurons
ENSCAFG00000002646	0	0.440878	0.886	0.366	0	7 Glutamatergic neurons
PRKCE	0	0.438162	0.953	0.558	0	7 Glutamatergic neurons
SYNJ1	0	0.434281	0.924	0.408	0	7 Glutamatergic neurons
CHN1	0	0.421153	0.951	0.57	0	7 Glutamatergic neurons
OLFM1	0	0.413028	0.838	0.256	0	7 Glutamatergic neurons
NDFIP1	0	0.412639	0.896	0.39	0	7 Glutamatergic neurons
ENSCAFG00000001367	0	0.407733	0.742	0.228	0	7 Glutamatergic neurons
ANK2	0	0.400511	0.984	0.783	0	7 Glutamatergic neurons
CLTC	0	0.400206	0.911	0.394	0	7 Glutamatergic neurons
RSPO3	0	0.393688	0.818	0.235	0	7 Glutamatergic neurons
ATP6V1B2	0	0.376308	0.835	0.217	0	7 Glutamatergic neurons
NETO1	0	0.375708	0.847	0.304	0	7 Glutamatergic neurons
DNM1	0	0.371352	0.873	0.353	0	7 Glutamatergic neurons
ENSCAFG00000018572	0	0.363469	0.889	0.348	0	7 Glutamatergic neurons
AK5	0	0.362009	0.933	0.484	0	7 Glutamatergic neurons
YWHAH	0	0.361342	0.811	0.209	0	7 Glutamatergic neurons
KHDRBS3	0	0.355187	0.941	0.456	0	7 Glutamatergic neurons
CADPS	0	0.35421	0.949	0.533	0	7 Glutamatergic neurons
SLIT1	0	0.348737	0.823	0.282	0	7 Glutamatergic neurons
NRP1	0	0.348179	0.913	0.41	0	7 Glutamatergic neurons
SYN2	0	0.343635	0.929	0.551	0	7 Glutamatergic neurons
ATP2B1	0	0.342658	0.954	0.58	0	7 Glutamatergic neurons
SNAP91	0	0.341679	0.909	0.46	0	7 Glutamatergic neurons
MDH1	0	0.341049	0.841	0.238	0	7 Glutamatergic neurons
ANO10	0	0.338063	0.912	0.46	0	7 Glutamatergic neurons
ENSCAFG00000000580	0	0.335804	0.885	0.372	0	7 Glutamatergic neurons
SCN2A	0	0.333249	0.909	0.452	0	7 Glutamatergic neurons
HPCA	0	0.331997	0.631	0.119	0	7 Glutamatergic neurons
MT-CO1	0	0.33058	0.907	0.405	0	7 Glutamatergic neurons
ENSCAFG00000009910	0	0.327794	0.876	0.317	0	7 Glutamatergic neurons
GPR158	0	0.327473	0.865	0.337	0	7 Glutamatergic neurons
ACTB	0	0.325603	0.824	0.273	0	7 Glutamatergic neurons
PTPRG	0	0.320253	0.89	0.409	0	7 Glutamatergic neurons
NDRG4	0	0.318836	0.844	0.296	0	7 Glutamatergic neurons
KIT	0	0.316343	0.741	0.092	0	7 Glutamatergic neurons
CPE	0	0.314267	0.862	0.305	0	7 Glutamatergic neurons
ENO1	0	0.310897	0.759	0.144	0	7 Glutamatergic neurons
APP	0	0.308787	0.93	0.565	0	7 Glutamatergic neurons
TUBA1B	0	0.306399	0.685	0.137	0	7 Glutamatergic neurons
DGKG	0	0.303917	0.903	0.403	0	7 Glutamatergic neurons
YWHAG	0	0.302037	0.76	0.235	0	7 Glutamatergic neurons
APLP2	0	0.299842	0.859	0.315	0	7 Glutamatergic neurons
SPTAN1	0	0.2979	0.886	0.424	0	7 Glutamatergic neurons
TMEM130	0	0.29696	0.822	0.273	0	7 Glutamatergic neurons
NEUROD6	0	0.296796	0.726	0.113	0	7 Glutamatergic neurons
ENSCAFG00000022709	0	0.296785	0.995	0.881	0	7 Glutamatergic neurons
YWHAB	0	0.296164	0.807	0.221	0	7 Glutamatergic neurons
TRPS1	0	0.29495	0.792	0.291	0	7 Glutamatergic neurons
NCDN	0	0.291795	0.511	0.137	0	7 Glutamatergic neurons
KIF5C	0	0.289135	0.916	0.48	0	7 Glutamatergic neurons
TRHDE	0	0.288585	0.801	0.25	0	7 Glutamatergic neurons
RTN4	0	0.288303	0.921	0.486	0	7 Glutamatergic neurons
STXBP1	0	0.287336	0.851	0.325	0	7 Glutamatergic neurons
ARHGAP21	0	0.286363	0.926	0.507	0	7 Glutamatergic neurons
SLC8A1	0	0.285383	0.96	0.6	0	7 Glutamatergic neurons
PLD3	0	0.281704	0.621	0.185	0	7 Glutamatergic neurons
PPFIBP1	0	0.279898	0.769	0.231	0	7 Glutamatergic neurons
SYVN1	0	0.279046	0.69	0.197	0	7 Glutamatergic neurons
SPOCK1	0	0.27335	0.762	0.171	0	7 Glutamatergic neurons
PJA2	0	0.271044	0.897	0.412	0	7 Glutamatergic neurons
OPCML	0	0.271035	0.875	0.392	0	7 Glutamatergic neurons
NEFH	0	0.266758	0.734	0.141	0	7 Glutamatergic neurons
IDS	0	0.266106	0.827	0.295	0	7 Glutamatergic neurons
ST8SIA3	0	0.260855	0.768	0.174	0	7 Glutamatergic neurons
SV2B	0	0.25436	0.697	0.124	0	7 Glutamatergic neurons
PTK2B	0	0.254268	0.824	0.319	0	7 Glutamatergic neurons
TMEM59L	0	0.253627	0.683	0.183	0	7 Glutamatergic neurons
CACNA2D3	0	0.252921	0.893	0.509	0	7 Glutamatergic neurons
ATP6V1A	0	0.25108	0.778	0.237	0	7 Glutamatergic neurons
GAP43	0	0.250772	0.786	0.236	0	7 Glutamatergic neurons
KIF5A	0	0.250418	0.844	0.323	0	7 Glutamatergic neurons
PRKAG2	0	0.250211	0.866	0.394	0	7 Glutamatergic neurons
RELN	0	1.12138	0.448	0.092	0	8 GABAergic neurons
VIP	0	1.11313	0.359	0.01	0	8 GABAergic neurons
PDE3A	0	0.839745	0.676	0.089	0	8 GABAergic neurons
ERBB4	0	0.838287	0.852	0.308	0	8 GABAergic neurons
ENSCAFG00000031135	0	0.787984	0.85	0.311	0	8 GABAergic neurons
KCNC2	0	0.745236	0.824	0.292	0	8 GABAergic neurons
NRXN3	0	0.686927	0.832	0.326	0	8 GABAergic neurons
GRIP1	0	0.681606	0.807	0.447	0	8 GABAergic neurons
SYNPR	0	0.646455	0.753	0.29	0	8 GABAergic neurons
GRIA4	0	0.630329	0.73	0.188	0	8 GABAergic neurons
CADPS2	0	0.599213	0.722	0.28	0	8 GABAergic neurons
GAD1	0	0.589269	0.663	0.111	0	8 GABAergic neurons
RGS12	0	0.581647	0.577	0.082	0	8 GABAergic neurons
RBMS3	0	0.57187	0.652	0.149	0	8 GABAergic neurons
LRP1B	0	0.562625	0.708	0.467	0	8 GABAergic neurons
CSMD3	0	0.55654	0.871	0.587	0	8 GABAergic neurons
SCG2	0	0.551166	0.619	0.272	0	8 GABAergic neurons
KCNIP1	0	0.547986	0.605	0.066	0	8 GABAergic neurons
PTPRM	0	0.546151	0.596	0.215	0	8 GABAergic neurons
SLC44A5	0	0.544255	0.585	0.091	0	8 GABAergic neurons
SORCS3	0	0.535533	0.642	0.242	0	8 GABAergic neurons
INPP4B	0	0.530228	0.55	0.145	0	8 GABAergic neurons
CNTNAP4	0	0.50462	0.524	0.132	0	8 GABAergic neurons
VSTM2A	0	0.503503	0.665	0.243	0	8 GABAergic neurons
CNR1	0	0.49698	0.456	0.04	0	8 GABAergic neurons
SYN2	0	0.49235	0.841	0.555	0	8 GABAergic neurons
COL19A1	0	0.491444	0.489	0.076	0	8 GABAergic neurons
ENSCAFG00000036152	0	0.484004	0.546	0.226	0	8 GABAergic neurons
NECAB1	0	0.441651	0.549	0.221	0	8 GABAergic neurons
PEG3	0	0.432487	0.825	0.561	0	8 GABAergic neurons
PTCHD4	0	0.421743	0.427	0.109	0	8 GABAergic neurons
GRIK2	0	0.419626	0.843	0.584	0	8 GABAergic neurons
ROBO1	0	0.419483	0.738	0.434	0	8 GABAergic neurons
PAM	0	0.41849	0.63	0.274	0	8 GABAergic neurons
THSD7A	0	0.415957	0.443	0.187	0	8 GABAergic neurons
SERPINI1	0	0.415876	0.495	0.122	0	8 GABAergic neurons
WNT5A	0	0.415795	0.492	0.03	0	8 GABAergic neurons
FGF12	0	0.408994	0.651	0.272	0	8 GABAergic neurons
SYT1	0	0.395639	0.883	0.631	0	8 GABAergic neurons
TCF4	0	0.390606	0.923	0.745	0	8 GABAergic neurons
GAD2	0	0.375935	0.515	0.08	0	8 GABAergic neurons
MYRIP	0	0.37503	0.641	0.337	0	8 GABAergic neurons
ALK	0	0.374171	0.441	0.07	0	8 GABAergic neurons
GRIK1	0	0.363368	0.479	0.191	0	8 GABAergic neurons
ZNF385D	0	0.362012	0.454	0.14	0	8 GABAergic neurons
ELAVL2	0	0.361454	0.578	0.229	0	8 GABAergic neurons
EPHA5	0	0.349672	0.727	0.444	0	8 GABAergic neurons
NPAS3	0	0.345599	0.614	0.205	0	8 GABAergic neurons
KIAA1217	0	0.34536	0.494	0.099	0	8 GABAergic neurons
OXR1	0	0.337642	0.804	0.515	0	8 GABAergic neurons
ASIC2	0	0.335607	0.57	0.261	0	8 GABAergic neurons
FXYD6	0	0.323749	0.473	0.1	0	8 GABAergic neurons
CDH2	0	0.318401	0.636	0.38	0	8 GABAergic neurons
SLC17A8	0	0.316809	0.288	0.02	0	8 GABAergic neurons
ENSCAFG00000003479	0	0.302074	0.55	0.251	0	8 GABAergic neurons
SLC6A1	0	0.294146	0.418	0.1	0	8 GABAergic neurons
SCN1A	0	0.289604	0.524	0.232	0	8 GABAergic neurons
ALDOC	0	0.286119	0.514	0.242	0	8 GABAergic neurons
CFAP299	0	0.282013	0.581	0.268	0	8 GABAergic neurons
CNTN4	0	0.276781	0.396	0.148	0	8 GABAergic neurons
DNER	0	0.273617	0.542	0.224	0	8 GABAergic neurons
ENSCAFG00000010220	0	0.271457	0.382	0.103	0	8 GABAergic neurons
RCAN2	0	0.269508	0.512	0.162	0	8 GABAergic neurons
CIT	0	0.268795	0.45	0.146	0	8 GABAergic neurons
ENSCAFG00000002712	0	0.265003	0.71	0.367	0	8 GABAergic neurons
IGF1	0	0.252638	0.34	0.015	0	8 GABAergic neurons
UNC80	5.03946958758071e-322	0.272979	0.672	0.398	1.1408855199324e-317	8 GABAergic neurons
PLD5	2.50074785102068e-318	0.252795	0.322	0.098	5.66144305992571e-314	8 GABAergic neurons
XKR4	0	0.32477	0.801	0.537	1.1e-304	8 GABAergic neurons
CDH13	1.13e-299	0.269536	0.39	0.148	2.55e-295	8 GABAergic neurons
ADCY2	2.22e-299	0.31022	0.518	0.286	5.03e-295	8 GABAergic neurons
KLHL29	6.64e-285	0.301296	0.533	0.346	1.5e-280	8 GABAergic neurons
CACNA1B	3.57e-281	0.26263	0.619	0.38	8.08e-277	8 GABAergic neurons
ATP8A2	1.74e-273	0.256064	0.626	0.378	3.94e-269	8 GABAergic neurons
SLC2A13	7.38e-264	0.260084	0.532	0.303	1.67e-259	8 GABAergic neurons
NBEA	1.51e-255	0.323799	0.893	0.746	3.41e-251	8 GABAergic neurons
CHL1	2.3e-254	0.286652	0.782	0.543	5.21e-250	8 GABAergic neurons
ENSCAFG00000030961	1.29e-252	0.28216	0.864	0.682	2.91e-248	8 GABAergic neurons
PDE4DIP	2.22e-244	0.282843	0.744	0.546	5.02e-240	8 GABAergic neurons
APP	6.05e-231	0.310281	0.781	0.572	1.37e-226	8 GABAergic neurons
LARGE1	3.02e-201	0.267504	0.763	0.554	6.84e-197	8 GABAergic neurons
ATP1B1	5.1e-194	0.365051	0.83	0.665	1.15e-189	8 GABAergic neurons
PRKCA	5.55e-129	0.259595	0.611	0.458	1.26e-124	8 GABAergic neurons
PTPRZ1	0	1.35917	0.9	0.289	0	9 Oligodendrocyte precursor cells
VCAN	0	1.26056	0.745	0.085	0	9 Oligodendrocyte precursor cells
SOX6	0	1.19602	0.711	0.103	0	9 Oligodendrocyte precursor cells
MMP16	0	1.16583	0.833	0.467	0	9 Oligodendrocyte precursor cells
PCDH15	0	1.13985	0.711	0.173	0	9 Oligodendrocyte precursor cells
ENSCAFG00000033470	0	1.03842	0.606	0.05	0	9 Oligodendrocyte precursor cells
ENSCAFG00000031463	0	1.01544	0.61	0.073	0	9 Oligodendrocyte precursor cells
DSCAM	0	1.00445	0.681	0.273	0	9 Oligodendrocyte precursor cells
XYLT1	0	0.990827	0.68	0.279	0	9 Oligodendrocyte precursor cells
GRIA4	0	0.989395	0.657	0.194	0	9 Oligodendrocyte precursor cells
AGAP1	0	0.919734	0.736	0.423	0	9 Oligodendrocyte precursor cells
NXPH1	0	0.87355	0.607	0.12	0	9 Oligodendrocyte precursor cells
CHST11	0	0.85294	0.6	0.296	0	9 Oligodendrocyte precursor cells
COL11A1	0	0.849611	0.539	0.058	0	9 Oligodendrocyte precursor cells
MAML2	0	0.828695	0.685	0.312	0	9 Oligodendrocyte precursor cells
BRINP3	0	0.798781	0.62	0.274	0	9 Oligodendrocyte precursor cells
ZEB1	0	0.774797	0.612	0.249	0	9 Oligodendrocyte precursor cells
PSD3	0	0.77386	0.895	0.726	0	9 Oligodendrocyte precursor cells
NOVA1	0	0.732907	0.524	0.223	0	9 Oligodendrocyte precursor cells
FCHSD2	0	0.699793	0.563	0.27	0	9 Oligodendrocyte precursor cells
TMCC3	0	0.694759	0.471	0.14	0	9 Oligodendrocyte precursor cells
ADGRL3	0	0.678851	0.677	0.468	0	9 Oligodendrocyte precursor cells
PDGFRA	0	0.670151	0.401	0.015	0	9 Oligodendrocyte precursor cells
CSMD3	0	0.668267	0.792	0.591	0	9 Oligodendrocyte precursor cells
DMD	0	0.66411	0.873	0.727	0	9 Oligodendrocyte precursor cells
ASTN2	0	0.611433	0.431	0.118	0	9 Oligodendrocyte precursor cells
SERINC5	0	0.601218	0.433	0.15	0	9 Oligodendrocyte precursor cells
SEZ6L	0	0.597086	0.7	0.533	0	9 Oligodendrocyte precursor cells
DISC1	0	0.594231	0.409	0.078	0	9 Oligodendrocyte precursor cells
MEGF11	0	0.592713	0.398	0.1	0	9 Oligodendrocyte precursor cells
CASK	0	0.589907	0.462	0.264	0	9 Oligodendrocyte precursor cells
GAB2	0	0.589474	0.485	0.274	0	9 Oligodendrocyte precursor cells
PLPPR1	0	0.58253	0.451	0.268	0	9 Oligodendrocyte precursor cells
CA10	0	0.563412	0.578	0.401	0	9 Oligodendrocyte precursor cells
LRRTM3	0	0.561076	0.499	0.312	0	9 Oligodendrocyte precursor cells
ANKS1B	0	0.548502	0.888	0.77	0	9 Oligodendrocyte precursor cells
PCDH7	0	0.541189	0.665	0.483	0	9 Oligodendrocyte precursor cells
HECW1	0	0.531734	0.586	0.43	0	9 Oligodendrocyte precursor cells
ALCAM	0	0.52897	0.607	0.382	0	9 Oligodendrocyte precursor cells
ARHGAP24	0	0.523285	0.41	0.108	0	9 Oligodendrocyte precursor cells
ENSCAFG00000040206	0	0.51236	0.272	0.004	0	9 Oligodendrocyte precursor cells
ENSCAFG00000035270	0	0.494213	0.709	0.571	0	9 Oligodendrocyte precursor cells
EPN2	0	0.484339	0.367	0.2	0	9 Oligodendrocyte precursor cells
BCAS1	0	0.468209	0.387	0.086	0	9 Oligodendrocyte precursor cells
PTPRT	0	0.459131	0.39	0.15	0	9 Oligodendrocyte precursor cells
PPP2R2B	0	0.454276	0.829	0.728	0	9 Oligodendrocyte precursor cells
SLC35F1	0	0.453453	0.303	0.102	0	9 Oligodendrocyte precursor cells
ITGA9	0	0.453006	0.385	0.319	0	9 Oligodendrocyte precursor cells
STK32A	0	0.449602	0.258	0.008	0	9 Oligodendrocyte precursor cells
SOX5	0	0.446605	0.427	0.259	0	9 Oligodendrocyte precursor cells
ZNF462	0	0.443034	0.358	0.206	0	9 Oligodendrocyte precursor cells
USP24	0	0.442383	0.371	0.249	0	9 Oligodendrocyte precursor cells
KLHL1	0	0.436499	0.267	0.044	0	9 Oligodendrocyte precursor cells
SERPINE2	0	0.434481	0.281	0.041	0	9 Oligodendrocyte precursor cells
DNER	0	0.434224	0.383	0.231	0	9 Oligodendrocyte precursor cells
LUZP2	0	0.426028	0.297	0.084	0	9 Oligodendrocyte precursor cells
COL9A1	0	0.422618	0.247	0.015	0	9 Oligodendrocyte precursor cells
ARHGAP31	0	0.413235	0.277	0.053	0	9 Oligodendrocyte precursor cells
TRIO	0	0.409908	0.475	0.439	0	9 Oligodendrocyte precursor cells
KANK1	0	0.409255	0.296	0.095	0	9 Oligodendrocyte precursor cells
SLC9A9	0	0.408834	0.409	0.23	0	9 Oligodendrocyte precursor cells
TNR	0	0.404327	0.317	0.224	0	9 Oligodendrocyte precursor cells
FIGN	0	0.396146	0.302	0.096	0	9 Oligodendrocyte precursor cells
TMEM132D	0	0.394949	0.265	0.089	0	9 Oligodendrocyte precursor cells
DOCK1	0	0.392097	0.351	0.185	0	9 Oligodendrocyte precursor cells
ASAP1	0	0.388035	0.399	0.316	0	9 Oligodendrocyte precursor cells
TANC2	0	0.380064	0.469	0.453	0	9 Oligodendrocyte precursor cells
PID1	0	0.377525	0.258	0.087	0	9 Oligodendrocyte precursor cells
PTPRO	0	0.375751	0.282	0.112	0	9 Oligodendrocyte precursor cells
CHD7	0	0.375213	0.347	0.173	0	9 Oligodendrocyte precursor cells
KLF12	0	0.372346	0.394	0.309	0	9 Oligodendrocyte precursor cells
PRKD1	0	0.364959	0.307	0.179	0	9 Oligodendrocyte precursor cells
PDE1C	0	0.355149	0.224	0.061	0	9 Oligodendrocyte precursor cells
MAP3K1	0	0.354367	0.225	0.041	0	9 Oligodendrocyte precursor cells
GALNT10	0	0.350061	0.237	0.067	0	9 Oligodendrocyte precursor cells
SORCS3	0	0.343062	0.342	0.255	0	9 Oligodendrocyte precursor cells
SEMA5A	0	0.337696	0.288	0.194	0	9 Oligodendrocyte precursor cells
ENSCAFG00000008115	0	0.337304	0.648	0.631	0	9 Oligodendrocyte precursor cells
TAOK3	0	0.328818	0.313	0.257	0	9 Oligodendrocyte precursor cells
ADAMTS17	0	0.328217	0.215	0.083	0	9 Oligodendrocyte precursor cells
ENSCAFG00000015488	0	0.325904	0.498	0.492	0	9 Oligodendrocyte precursor cells
ENSCAFG00000025297	0	0.320205	0.306	0.265	0	9 Oligodendrocyte precursor cells
GRID2	0	0.318094	0.353	0.291	0	9 Oligodendrocyte precursor cells
REV3L	0	0.316494	0.401	0.409	0	9 Oligodendrocyte precursor cells
HIP1	0	0.307536	0.255	0.166	0	9 Oligodendrocyte precursor cells
BLM	0	0.304821	0.208	0.081	0	9 Oligodendrocyte precursor cells
CCDC50	0	0.301508	0.195	0.043	0	9 Oligodendrocyte precursor cells
SLC44A5	0	0.301441	0.225	0.106	0	9 Oligodendrocyte precursor cells
PDE8B	0	0.298362	0.256	0.22	0	9 Oligodendrocyte precursor cells
CNTN1	0	0.293717	0.61	0.632	0	9 Oligodendrocyte precursor cells
CDH10	0	0.291462	0.36	0.321	0	9 Oligodendrocyte precursor cells
COLGALT2	0	0.290236	0.215	0.108	0	9 Oligodendrocyte precursor cells
OPCML	0	0.288364	0.418	0.412	0	9 Oligodendrocyte precursor cells
EHBP1	0	0.277054	0.414	0.442	0	9 Oligodendrocyte precursor cells
NCALD	0	0.276115	0.27	0.237	0	9 Oligodendrocyte precursor cells
POU6F2	0	0.275187	0.182	0.081	0	9 Oligodendrocyte precursor cells
RIMS2	0	0.270005	0.502	0.515	0	9 Oligodendrocyte precursor cells
MTSS1	0	0.267314	0.235	0.17	0	9 Oligodendrocyte precursor cells
MDGA2	0	0.263186	0.375	0.396	0	9 Oligodendrocyte precursor cells
ITGA8	0	0.260226	0.26	0.253	0	9 Oligodendrocyte precursor cells
SH3RF1	0	0.255769	0.266	0.25	0	9 Oligodendrocyte precursor cells
C7H1orf21	0	0.255707	0.22	0.18	0	9 Oligodendrocyte precursor cells
ADAM12	4.94065645841247e-324	0.304513	0.216	0.074	1.11851521562e-319	9 Oligodendrocyte precursor cells
ENSCAFG00000002712	6.4e-297	0.334113	0.446	0.378	1.45e-292	9 Oligodendrocyte precursor cells
KIF13A	2.76e-295	0.260912	0.217	0.121	6.24e-291	9 Oligodendrocyte precursor cells
KCNIP1	3e-292	0.293895	0.214	0.082	6.79e-288	9 Oligodendrocyte precursor cells
TMEM163	2.84e-274	0.281671	0.193	0.057	6.43e-270	9 Oligodendrocyte precursor cells
NTRK2	1.07e-261	0.314542	0.54	0.493	2.43e-257	9 Oligodendrocyte precursor cells
UST	4.23e-261	0.358366	0.367	0.235	9.57e-257	9 Oligodendrocyte precursor cells
ERBB4	1.11e-258	0.378422	0.608	0.32	2.52e-254	9 Oligodendrocyte precursor cells
ENSCAFG00000002716	6.98e-255	0.354154	0.489	0.373	1.58e-250	9 Oligodendrocyte precursor cells
LRP1B	2.53e-246	0.336881	0.57	0.474	5.73e-242	9 Oligodendrocyte precursor cells
ATP10B	6.53e-246	0.290533	0.221	0.061	1.48e-241	9 Oligodendrocyte precursor cells
CRB1	2.01e-244	0.310765	0.241	0.073	4.55e-240	9 Oligodendrocyte precursor cells
TOX	5.63e-232	0.321451	0.259	0.129	1.27e-227	9 Oligodendrocyte precursor cells
ABCA9	2.32e-227	0.268822	0.21	0.074	5.26e-223	9 Oligodendrocyte precursor cells
CDH13	5.86e-206	0.263038	0.249	0.154	1.33e-201	9 Oligodendrocyte precursor cells
GRIK1	1.65e-202	0.260428	0.279	0.199	3.73e-198	9 Oligodendrocyte precursor cells
PHLPP1	7e-177	0.293101	0.462	0.364	1.59e-172	9 Oligodendrocyte precursor cells
DPP10	1.83e-174	0.276311	0.33	0.23	4.14e-170	9 Oligodendrocyte precursor cells
SPARCL1	1.87e-152	0.261636	0.716	0.551	4.24e-148	9 Oligodendrocyte precursor cells
ITPR2	6.65e-143	0.276594	0.32	0.179	1.51e-138	9 Oligodendrocyte precursor cells
IQCJ	0	1.24657	0.966	0.357	0	10 Glutamatergic neurons
CACNA2D3	0	0.912949	0.918	0.512	0	10 Glutamatergic neurons
KHDRBS3	0	0.84009	0.965	0.461	0	10 Glutamatergic neurons
CPNE4	0	0.834269	0.828	0.16	0	10 Glutamatergic neurons
TRPS1	0	0.701479	0.802	0.297	0	10 Glutamatergic neurons
SLC8A1	0	0.69909	0.966	0.603	0	10 Glutamatergic neurons
ARPP21	0	0.615162	0.974	0.566	0	10 Glutamatergic neurons
CAMK1D	0	0.605674	0.927	0.491	0	10 Glutamatergic neurons
TRHDE	0	0.604378	0.829	0.255	0	10 Glutamatergic neurons
AFF3	0	0.594703	0.884	0.413	0	10 Glutamatergic neurons
CADPS	0	0.56816	0.94	0.538	0	10 Glutamatergic neurons
SHISA6	0	0.561541	0.897	0.408	0	10 Glutamatergic neurons
OPCML	0	0.559866	0.87	0.398	0	10 Glutamatergic neurons
PRKAG2	0	0.558481	0.896	0.398	0	10 Glutamatergic neurons
NETO1	0	0.552055	0.832	0.311	0	10 Glutamatergic neurons
NRP1	0	0.530715	0.901	0.416	0	10 Glutamatergic neurons
DCC	0	0.529372	0.857	0.405	0	10 Glutamatergic neurons
ARHGAP21	0	0.519423	0.919	0.512	0	10 Glutamatergic neurons
RIMS1	0	0.507186	0.927	0.592	0	10 Glutamatergic neurons
MYO16	0	0.503325	0.864	0.35	0	10 Glutamatergic neurons
GRIA1	0	0.502004	0.984	0.703	0	10 Glutamatergic neurons
CALN1	0	0.495677	0.883	0.42	0	10 Glutamatergic neurons
PRKCE	0	0.487251	0.931	0.563	0	10 Glutamatergic neurons
CACNA1C	0	0.486346	0.94	0.553	0	10 Glutamatergic neurons
GALNT17	0	0.47735	0.89	0.439	0	10 Glutamatergic neurons
KCNMA1	0	0.451928	0.889	0.468	0	10 Glutamatergic neurons
ASAP2	0	0.449152	0.769	0.268	0	10 Glutamatergic neurons
DGKG	0	0.447414	0.873	0.409	0	10 Glutamatergic neurons
NRXN3	0	0.441159	0.825	0.331	0	10 Glutamatergic neurons
NOS1AP	0	0.430245	0.709	0.248	0	10 Glutamatergic neurons
PRICKLE2	0	0.423011	0.864	0.464	0	10 Glutamatergic neurons
SLIT1	0	0.420675	0.794	0.289	0	10 Glutamatergic neurons
PRKCA	0	0.42026	0.864	0.451	0	10 Glutamatergic neurons
PTPRG	0	0.416499	0.849	0.415	0	10 Glutamatergic neurons
NELL1	0	0.41078	0.761	0.284	0	10 Glutamatergic neurons
NAV3	0	0.40209	0.866	0.471	0	10 Glutamatergic neurons
PDE1A	0	0.401172	0.854	0.419	0	10 Glutamatergic neurons
RBFOX1	0	0.392175	0.94	0.58	0	10 Glutamatergic neurons
SYN2	0	0.387595	0.896	0.556	0	10 Glutamatergic neurons
CSMD2	0	0.38471	0.825	0.37	0	10 Glutamatergic neurons
GALNT18	0	0.3814	0.834	0.397	0	10 Glutamatergic neurons
GRIN2B	0	0.379509	0.956	0.623	0	10 Glutamatergic neurons
GRM7	0	0.377774	0.905	0.529	0	10 Glutamatergic neurons
RSPO3	0	0.377623	0.698	0.245	0	10 Glutamatergic neurons
NELL2	0	0.376226	0.907	0.501	0	10 Glutamatergic neurons
CCSER1	0	0.372913	0.798	0.353	0	10 Glutamatergic neurons
CDH9	0	0.369971	0.723	0.312	0	10 Glutamatergic neurons
GPR158	0	0.366254	0.788	0.345	0	10 Glutamatergic neurons
DLGAP1	0	0.365742	0.945	0.656	0	10 Glutamatergic neurons
ENSCAFG00000031791	0	0.36447	0.84	0.425	0	10 Glutamatergic neurons
UNC5C	0	0.364196	0.893	0.521	0	10 Glutamatergic neurons
POU6F2	0	0.364102	0.493	0.072	0	10 Glutamatergic neurons
RYR2	0	0.359405	0.963	0.699	0	10 Glutamatergic neurons
ROBO1	0	0.3551	0.847	0.433	0	10 Glutamatergic neurons
NR3C2	0	0.353206	0.824	0.456	0	10 Glutamatergic neurons
ERC2	0	0.350095	0.838	0.525	0	10 Glutamatergic neurons
TENM3	0	0.344726	0.884	0.44	0	10 Glutamatergic neurons
ENSCAFG00000033290	0	0.343678	0.641	0.203	0	10 Glutamatergic neurons
ZNF385B	0	0.341564	0.666	0.234	0	10 Glutamatergic neurons
RNF150	0	0.339707	0.754	0.34	0	10 Glutamatergic neurons
KCNN2	0	0.334968	0.803	0.314	0	10 Glutamatergic neurons
EXT1	0	0.328682	0.767	0.366	0	10 Glutamatergic neurons
GABRB1	0	0.327362	0.885	0.555	0	10 Glutamatergic neurons
MSRA	0	0.324382	0.87	0.51	0	10 Glutamatergic neurons
ENSCAFG00000015488	0	0.323064	0.865	0.481	0	10 Glutamatergic neurons
DLG2	0	0.319228	0.964	0.785	0	10 Glutamatergic neurons
DOCK4	0	0.312689	0.902	0.609	0	10 Glutamatergic neurons
CELF2	0	0.307396	0.897	0.529	0	10 Glutamatergic neurons
CNTNAP5	0	0.304749	0.883	0.566	0	10 Glutamatergic neurons
LRP1B	0	0.30341	0.849	0.465	0	10 Glutamatergic neurons
EPHA4	0	0.302325	0.766	0.33	0	10 Glutamatergic neurons
CACNA1B	0	0.300449	0.791	0.377	0	10 Glutamatergic neurons
GRIK4	0	0.295999	0.766	0.299	0	10 Glutamatergic neurons
KCNJ6	0	0.295504	0.801	0.392	0	10 Glutamatergic neurons
PPM1E	0	0.289932	0.893	0.576	0	10 Glutamatergic neurons
APBA2	0	0.289426	0.753	0.319	0	10 Glutamatergic neurons
GPR176	0	0.288518	0.704	0.271	0	10 Glutamatergic neurons
DOK6	0	0.288097	0.798	0.446	0	10 Glutamatergic neurons
DCHS2	0	0.287882	0.663	0.19	0	10 Glutamatergic neurons
ENSCAFG00000036141	0	0.285635	0.584	0.063	0	10 Glutamatergic neurons
MTUS2	0	0.284758	0.794	0.401	0	10 Glutamatergic neurons
CFAP299	0	0.284301	0.717	0.266	0	10 Glutamatergic neurons
PTPRN2	0	0.282707	0.893	0.55	0	10 Glutamatergic neurons
ENSCAFG00000038256	0	0.28065	0.778	0.351	0	10 Glutamatergic neurons
GLIS1	0	0.276679	0.609	0.171	0	10 Glutamatergic neurons
CACNA1A	0	0.275285	0.645	0.257	0	10 Glutamatergic neurons
MAN1A1	0	0.270828	0.562	0.238	0	10 Glutamatergic neurons
JAZF1	0	0.269879	0.838	0.484	0	10 Glutamatergic neurons
TENM4	0	0.269014	0.839	0.475	0	10 Glutamatergic neurons
PCSK2	0	0.267393	0.853	0.496	0	10 Glutamatergic neurons
DOCK9	0	0.266717	0.855	0.485	0	10 Glutamatergic neurons
ENSCAFG00000037587	0	0.262798	0.67	0.275	0	10 Glutamatergic neurons
SPOCK1	0	0.262114	0.625	0.182	0	10 Glutamatergic neurons
SLC35F3	0	0.261568	0.711	0.294	0	10 Glutamatergic neurons
MARCH1	0	0.26137	0.746	0.337	0	10 Glutamatergic neurons
AK5	0	0.253343	0.863	0.491	0	10 Glutamatergic neurons
MAP2K4	0	0.251188	0.806	0.455	0	10 Glutamatergic neurons
DPP6	8.60096487649686e-313	0.256279	0.91	0.615	0	10 Glutamatergic neurons
ATRNL1	7.52141521316509e-311	0.342999	0.921	0.668	1.7e-306	10 Glutamatergic neurons
KALRN	2.26e-302	0.275613	0.94	0.676	5.13e-298	10 Glutamatergic neurons
GRM1	1.8e-293	0.348421	0.724	0.421	4.07e-289	10 Glutamatergic neurons
GPI	4.41e-292	0.339847	0.564	0.257	9.99e-288	10 Glutamatergic neurons
STXBP5L	5.74e-276	0.373724	0.892	0.624	1.3e-271	10 Glutamatergic neurons
DMD	7.67e-265	0.294247	0.929	0.725	1.74e-260	10 Glutamatergic neurons
FRAS1	9.66e-246	0.317893	0.764	0.478	2.19e-241	10 Glutamatergic neurons
SLIT2	2.54e-190	0.268442	0.77	0.514	5.76e-186	10 Glutamatergic neurons
LRP1B	0	0.955758	0.901	0.464	0	11 Glutamatergic neurons
LDB2	0	0.630275	0.628	0.078	0	11 Glutamatergic neurons
CACNA1E	0	0.628288	0.873	0.51	0	11 Glutamatergic neurons
TENM2	0	0.606073	0.879	0.451	0	11 Glutamatergic neurons
GRM7	0	0.60308	0.91	0.529	0	11 Glutamatergic neurons
DPP10	0	0.596767	0.689	0.22	0	11 Glutamatergic neurons
CDH12	0	0.594099	0.635	0.193	0	11 Glutamatergic neurons
VWC2L	0	0.571713	0.622	0.059	0	11 Glutamatergic neurons
RUNX1T1	0	0.561868	0.806	0.334	0	11 Glutamatergic neurons
MEF2C	0	0.55016	0.723	0.247	0	11 Glutamatergic neurons
TSHZ2	0	0.543725	0.624	0.027	0	11 Glutamatergic neurons
NECAB1	0	0.534491	0.664	0.22	0	11 Glutamatergic neurons
CADM1	0	0.508011	0.869	0.499	0	11 Glutamatergic neurons
KIAA1549L	0	0.492772	0.759	0.434	0	11 Glutamatergic neurons
OXR1	0	0.488488	0.867	0.516	0	11 Glutamatergic neurons
PCSK2	0	0.484715	0.85	0.497	0	11 Glutamatergic neurons
SORBS2	0	0.47342	0.793	0.409	0	11 Glutamatergic neurons
ST6GALNAC5	0	0.471467	0.72	0.408	0	11 Glutamatergic neurons
ENSCAFG00000030961	0	0.471321	0.921	0.682	0	11 Glutamatergic neurons
CERS6	0	0.459625	0.746	0.296	0	11 Glutamatergic neurons
ARPP21	0	0.458935	0.925	0.568	0	11 Glutamatergic neurons
CDH8	0	0.436258	0.736	0.39	0	11 Glutamatergic neurons
SYN2	0	0.433391	0.873	0.557	0	11 Glutamatergic neurons
ZMAT4	0	0.431169	0.706	0.264	0	11 Glutamatergic neurons
NELL2	0	0.427428	0.87	0.503	0	11 Glutamatergic neurons
ENSCAFG00000008115	0	0.419108	0.88	0.624	0	11 Glutamatergic neurons
TENM4	0	0.401285	0.826	0.476	0	11 Glutamatergic neurons
SPHKAP	0	0.388771	0.734	0.323	0	11 Glutamatergic neurons
LRRTM3	0	0.380494	0.642	0.308	0	11 Glutamatergic neurons
NAV3	0	0.371479	0.816	0.473	0	11 Glutamatergic neurons
CNTN4	0	0.370626	0.532	0.146	0	11 Glutamatergic neurons
PRR16	0	0.369477	0.54	0.091	0	11 Glutamatergic neurons
EPHA6	0	0.364758	0.686	0.335	0	11 Glutamatergic neurons
ENSCAFG00000015488	0	0.362766	0.803	0.483	0	11 Glutamatergic neurons
KHDRBS2	0	0.357621	0.653	0.314	0	11 Glutamatergic neurons
GABBR2	0	0.35671	0.774	0.424	0	11 Glutamatergic neurons
SATB2	0	0.35455	0.503	0.068	0	11 Glutamatergic neurons
ADCY8	0	0.350292	0.531	0.117	0	11 Glutamatergic neurons
GRIA4	0	0.348755	0.666	0.195	0	11 Glutamatergic neurons
PBX3	0	0.345396	0.494	0.065	0	11 Glutamatergic neurons
ATP8A2	0	0.338662	0.712	0.378	0	11 Glutamatergic neurons
LDLRAD4	0	0.336807	0.722	0.389	0	11 Glutamatergic neurons
DGKI	0	0.33517	0.813	0.475	0	11 Glutamatergic neurons
DCLK1	0	0.334681	0.825	0.511	0	11 Glutamatergic neurons
ENSCAFG00000035824	0	0.327656	0.49	0.114	0	11 Glutamatergic neurons
ADGRV1	0	0.325544	0.661	0.288	0	11 Glutamatergic neurons
ANO3	0	0.324109	0.578	0.209	0	11 Glutamatergic neurons
ENSCAFG00000001026	0	0.320173	0.741	0.396	0	11 Glutamatergic neurons
PTPRT	0	0.314852	0.553	0.146	0	11 Glutamatergic neurons
CELF2	0	0.314335	0.853	0.531	0	11 Glutamatergic neurons
PAM	0	0.311047	0.64	0.277	0	11 Glutamatergic neurons
GRB14	0	0.289686	0.407	0.092	0	11 Glutamatergic neurons
CNTN6	0	0.285073	0.389	0.064	0	11 Glutamatergic neurons
GAP43	0	0.276575	0.599	0.249	0	11 Glutamatergic neurons
PRKCB	0	0.275482	0.568	0.231	0	11 Glutamatergic neurons
BMPER	0	0.258972	0.435	0.1	0	11 Glutamatergic neurons
CUX2	0	0.258178	0.4	0.07	0	11 Glutamatergic neurons
PDYN	0	0.256523	0.298	0.043	0	11 Glutamatergic neurons
SLC8A1	4.15015142506647e-322	0.39535	0.893	0.606	9.39552781120798e-318	11 Glutamatergic neurons
CADPS	4.37899665995461e-314	0.337731	0.847	0.541	9.91361053847124e-310	11 Glutamatergic neurons
CACNA2D3	2.4e-308	0.319586	0.835	0.515	5.43e-304	11 Glutamatergic neurons
CAMK2D	5.44e-306	0.255512	0.522	0.22	1.23e-301	11 Glutamatergic neurons
ADGRL3	5.41e-283	0.277748	0.777	0.465	1.23e-278	11 Glutamatergic neurons
CALN1	9.37e-279	0.304209	0.738	0.425	2.12e-274	11 Glutamatergic neurons
FBXW7	4.24e-278	0.274094	0.622	0.328	9.61e-274	11 Glutamatergic neurons
AFF3	1.1e-277	0.308503	0.729	0.418	2.5e-273	11 Glutamatergic neurons
ARHGAP32	2.03e-268	0.284466	0.776	0.49	4.6e-264	11 Glutamatergic neurons
FAM189A1	1.98e-267	0.251228	0.668	0.36	4.48e-263	11 Glutamatergic neurons
RAPGEF5	1.32e-253	0.261822	0.708	0.408	3e-249	11 Glutamatergic neurons
KCNMA1	3.25e-252	0.262878	0.769	0.472	7.36e-248	11 Glutamatergic neurons
LRRC7	1.17e-249	0.268262	0.79	0.502	2.64e-245	11 Glutamatergic neurons
RTN1	4.23e-248	0.269702	0.768	0.479	9.59e-244	11 Glutamatergic neurons
XKR4	5.55e-247	0.286466	0.823	0.539	1.26e-242	11 Glutamatergic neurons
CSMD3	4.71e-244	0.349742	0.835	0.591	1.07e-239	11 Glutamatergic neurons
AKT3	2.81e-242	0.294513	0.828	0.588	6.37e-238	11 Glutamatergic neurons
DLGAP1	5.42e-240	0.28269	0.902	0.657	1.23e-235	11 Glutamatergic neurons
DOK6	7.7e-232	0.270137	0.729	0.448	1.74e-227	11 Glutamatergic neurons
PDE1A	2.62e-222	0.266415	0.712	0.424	5.94e-218	11 Glutamatergic neurons
DOCK4	2.22e-187	0.265438	0.837	0.611	5.03e-183	11 Glutamatergic neurons
ERBB4	0	1.19521	0.943	0.31	0	12 GABAergic neurons
PTPRT	0	1.1318	0.885	0.136	0	12 GABAergic neurons
DPP10	0	0.989456	0.842	0.215	0	12 GABAergic neurons
GRIA4	0	0.972345	0.879	0.189	0	12 GABAergic neurons
CADPS	0	0.923572	0.939	0.538	0	12 GABAergic neurons
RSPO2	0	0.915237	0.802	0.047	0	12 GABAergic neurons
CNTNAP4	0	0.890625	0.834	0.126	0	12 GABAergic neurons
NXPH1	0	0.883474	0.834	0.114	0	12 GABAergic neurons
MEF2C	0	0.782237	0.819	0.245	0	12 GABAergic neurons
ENSCAFG00000002155	0	0.750141	0.74	0.067	0	12 GABAergic neurons
THSD7A	0	0.749164	0.533	0.187	0	12 GABAergic neurons
SLC6A1	0	0.73566	0.653	0.096	0	12 GABAergic neurons
PTPRD	0	0.733103	0.915	0.532	0	12 GABAergic neurons
NYAP2	0	0.713686	0.781	0.293	0	12 GABAergic neurons
ENSCAFG00000036058	0	0.71001	0.656	0.067	0	12 GABAergic neurons
PTCHD4	0	0.706248	0.692	0.104	0	12 GABAergic neurons
SCN1A	0	0.677663	0.751	0.228	0	12 GABAergic neurons
GAD1	0	0.6736	0.73	0.114	0	12 GABAergic neurons
GAD2	0	0.657916	0.645	0.08	0	12 GABAergic neurons
ROR1	0	0.633601	0.634	0.064	0	12 GABAergic neurons
KCNC2	0	0.629557	0.759	0.299	0	12 GABAergic neurons
RELN	0	0.602684	0.4	0.097	0	12 GABAergic neurons
GABRB2	0	0.592485	0.726	0.243	0	12 GABAergic neurons
HDAC9	0	0.556484	0.748	0.313	0	12 GABAergic neurons
GABRA1	0	0.555302	0.685	0.225	0	12 GABAergic neurons
ASTN2	0	0.551581	0.651	0.112	0	12 GABAergic neurons
PDE3A	0	0.551552	0.457	0.101	0	12 GABAergic neurons
SYT1	0	0.540154	0.938	0.631	0	12 GABAergic neurons
CACNA2D1	0	0.526973	0.728	0.492	0	12 GABAergic neurons
TENM1	0	0.524105	0.679	0.32	0	12 GABAergic neurons
MPDZ	0	0.507489	0.715	0.31	0	12 GABAergic neurons
RBMS3	0	0.507244	0.654	0.154	0	12 GABAergic neurons
ROBO1	0	0.501551	0.796	0.435	0	12 GABAergic neurons
PCLO	0	0.493209	0.896	0.613	0	12 GABAergic neurons
ALK	0	0.490197	0.593	0.069	0	12 GABAergic neurons
EPHA5	0	0.487056	0.808	0.444	0	12 GABAergic neurons
GRIN3A	0	0.481525	0.551	0.069	0	12 GABAergic neurons
ENSCAFG00000031135	0	0.473071	0.736	0.32	0	12 GABAergic neurons
ZNF385D	0	0.470823	0.607	0.139	0	12 GABAergic neurons
THSD4	0	0.464292	0.54	0.184	0	12 GABAergic neurons
PAM	0	0.462703	0.65	0.277	0	12 GABAergic neurons
MTUS2	0	0.459548	0.76	0.403	0	12 GABAergic neurons
SPARCL1	0	0.457749	0.841	0.547	0	12 GABAergic neurons
PLD5	0	0.450638	0.561	0.092	0	12 GABAergic neurons
GRIK1	0	0.447862	0.53	0.192	0	12 GABAergic neurons
NPY	0	0.447479	0.376	0.048	0	12 GABAergic neurons
EDIL3	0	0.443758	0.82	0.454	0	12 GABAergic neurons
KCNIP1	0	0.439417	0.525	0.073	0	12 GABAergic neurons
MYO16	0	0.432537	0.704	0.355	0	12 GABAergic neurons
KIAA1324L	0	0.431301	0.625	0.223	0	12 GABAergic neurons
KCNAB1	0	0.431168	0.675	0.321	0	12 GABAergic neurons
LRRC7	0	0.426325	0.816	0.501	0	12 GABAergic neurons
NPAS2	0	0.421589	0.649	0.265	0	12 GABAergic neurons
NFIB	0	0.421548	0.816	0.531	0	12 GABAergic neurons
RPH3A	0	0.419478	0.52	0.096	0	12 GABAergic neurons
ADCY2	0	0.410348	0.667	0.284	0	12 GABAergic neurons
VSTM2A	0	0.395341	0.619	0.248	0	12 GABAergic neurons
SORCS1	0	0.394238	0.485	0.093	0	12 GABAergic neurons
PLCB4	0	0.393402	0.509	0.08	0	12 GABAergic neurons
PIEZO2	0	0.387773	0.484	0.08	0	12 GABAergic neurons
PDE11A	0	0.386449	0.448	0.028	0	12 GABAergic neurons
UNC80	0	0.374686	0.708	0.4	0	12 GABAergic neurons
CFAP299	0	0.373288	0.644	0.269	0	12 GABAergic neurons
FGF12	0	0.364261	0.629	0.276	0	12 GABAergic neurons
STMN2	0	0.360951	0.729	0.371	0	12 GABAergic neurons
CRIM1	0	0.357673	0.543	0.244	0	12 GABAergic neurons
UNC13C	0	0.353971	0.475	0.103	0	12 GABAergic neurons
MAGI1	0	0.352886	0.619	0.263	0	12 GABAergic neurons
CIT	0	0.351534	0.544	0.146	0	12 GABAergic neurons
ENSCAFG00000040687	0	0.350394	0.525	0.198	0	12 GABAergic neurons
GPR158	0	0.346802	0.638	0.35	0	12 GABAergic neurons
RAB3C	0	0.340955	0.588	0.302	0	12 GABAergic neurons
ENSCAFG00000030398	0	0.339286	0.388	0.082	0	12 GABAergic neurons
NTRK2	0	0.33596	0.812	0.485	0	12 GABAergic neurons
SORCS3	0	0.334173	0.582	0.248	0	12 GABAergic neurons
CACNA1D	0	0.316352	0.617	0.325	0	12 GABAergic neurons
TRPS1	0	0.313016	0.65	0.302	0	12 GABAergic neurons
EPB41L3	0	0.305588	0.578	0.282	0	12 GABAergic neurons
EPHA3	0	0.304513	0.366	0.051	0	12 GABAergic neurons
TOX2	0	0.277453	0.382	0.02	0	12 GABAergic neurons
BTBD11	0	0.276168	0.394	0.065	0	12 GABAergic neurons
GABRG3	0	0.273632	0.422	0.14	0	12 GABAergic neurons
PTPRM	0	0.269801	0.575	0.22	0	12 GABAergic neurons
LHX6	0	0.262884	0.35	0.025	0	12 GABAergic neurons
RCAN2	0	0.259531	0.472	0.166	0	12 GABAergic neurons
REPS2	0	0.258703	0.432	0.142	0	12 GABAergic neurons
FNBP1L	0	0.258021	0.432	0.107	0	12 GABAergic neurons
SV2C	0	0.253649	0.353	0.106	0	12 GABAergic neurons
ENSCAFG00000036152	4.00326570855787e-319	0.351403	0.527	0.229	9.06299323760416e-315	12 GABAergic neurons
FGF14	1.61867324121419e-313	0.268859	0.466	0.218	0	12 GABAergic neurons
UNC5D	5.51e-300	0.30048	0.48	0.189	1.25e-295	12 GABAergic neurons
LAMB1	7.56e-295	0.265441	0.455	0.21	1.71e-290	12 GABAergic neurons
RGS7BP	4.86e-267	0.254084	0.472	0.241	1.1e-262	12 GABAergic neurons
XKR4	4.16e-259	0.321447	0.818	0.539	9.41e-255	12 GABAergic neurons
GMDS	7.25e-258	0.263297	0.562	0.289	1.64e-253	12 GABAergic neurons
CHL1	3.21e-249	0.318895	0.803	0.544	7.28e-245	12 GABAergic neurons
NALCN	4.97e-247	0.262318	0.588	0.342	1.13e-242	12 GABAergic neurons
UNC5C	5.58e-247	0.323324	0.798	0.524	1.26e-242	12 GABAergic neurons
ARL15	7.84e-246	0.301599	0.709	0.425	1.77e-241	12 GABAergic neurons
PEG3	3.32e-241	0.32919	0.793	0.565	7.51e-237	12 GABAergic neurons
HCN1	5.86e-240	0.296809	0.691	0.415	1.33e-235	12 GABAergic neurons
EPHA6	1.09e-231	0.376497	0.53	0.339	2.47e-227	12 GABAergic neurons
TCF4	2.8e-223	0.286993	0.921	0.747	6.34e-219	12 GABAergic neurons
PEG10	1.13e-219	0.25571	0.445	0.205	2.55e-215	12 GABAergic neurons
ENSCAFG00000025531	8.12e-218	0.347424	0.662	0.415	1.84e-213	12 GABAergic neurons
ATP8A2	2.03e-206	0.252152	0.627	0.381	4.58e-202	12 GABAergic neurons
DLGAP1	1.12e-189	0.253282	0.883	0.658	2.53e-185	12 GABAergic neurons
GRIK2	3.71e-189	0.287549	0.816	0.587	8.4e-185	12 GABAergic neurons
KIF21A	1.27e-187	0.295769	0.819	0.641	2.88e-183	12 GABAergic neurons
ERC2	1.39e-179	0.253489	0.77	0.528	3.15e-175	12 GABAergic neurons
KIDINS220	4.43e-178	0.256675	0.731	0.52	1e-173	12 GABAergic neurons
DMD	1.49e-177	0.260203	0.896	0.727	3.36e-173	12 GABAergic neurons
CALM1	0	0.761836	0.992	0.679	0	13 Glutamatergic neurons
ATP1B1	0	0.748033	0.989	0.663	0	13 Glutamatergic neurons
MAP1B	0	0.68374	0.999	0.852	0	13 Glutamatergic neurons
CHN1	0	0.654767	0.973	0.576	0	13 Glutamatergic neurons
STMN2	0	0.653271	0.953	0.366	0	13 Glutamatergic neurons
HSP90AA1	0	0.633516	0.967	0.617	0	13 Glutamatergic neurons
NEFM	0	0.632413	0.898	0.259	0	13 Glutamatergic neurons
NEFL	0	0.60051	0.931	0.321	0	13 Glutamatergic neurons
POSTN	0	0.489173	0.742	0.138	0	13 Glutamatergic neurons
SYT1	0	0.48651	0.977	0.632	0	13 Glutamatergic neurons
ENSCAFG00000002646	0	0.477663	0.883	0.374	0	13 Glutamatergic neurons
ENSCAFG00000009910	0	0.471215	0.907	0.325	0	13 Glutamatergic neurons
CALM3	0	0.462275	0.906	0.364	0	13 Glutamatergic neurons
UCHL1	0	0.44876	0.89	0.302	0	13 Glutamatergic neurons
ATP1A3	0	0.437979	0.789	0.316	0	13 Glutamatergic neurons
SLC29A1	0	0.432521	0.943	0.496	0	13 Glutamatergic neurons
RTN3	0	0.418489	0.974	0.654	0	13 Glutamatergic neurons
OXR1	0	0.414053	0.932	0.516	0	13 Glutamatergic neurons
CADPS2	0	0.411917	0.891	0.281	0	13 Glutamatergic neurons
NTNG1	0	0.408422	0.833	0.173	0	13 Glutamatergic neurons
GAPDH	0	0.404169	0.861	0.28	0	13 Glutamatergic neurons
NSF	0	0.393931	0.946	0.48	0	13 Glutamatergic neurons
CADM1	0	0.385473	0.928	0.499	0	13 Glutamatergic neurons
ACTB	0	0.385167	0.831	0.282	0	13 Glutamatergic neurons
SYNJ1	0	0.377354	0.922	0.417	0	13 Glutamatergic neurons
HSPA8	0	0.376236	0.884	0.34	0	13 Glutamatergic neurons
HCN1	0	0.368012	0.865	0.412	0	13 Glutamatergic neurons
CAMK2A	0	0.365884	0.939	0.485	0	13 Glutamatergic neurons
DYNC1H1	0	0.365433	0.968	0.565	0	13 Glutamatergic neurons
PLK2	0	0.361516	0.819	0.191	0	13 Glutamatergic neurons
GRIA3	0	0.359483	0.931	0.482	0	13 Glutamatergic neurons
GAP43	0	0.355955	0.828	0.244	0	13 Glutamatergic neurons
NDRG4	0	0.354929	0.856	0.304	0	13 Glutamatergic neurons
PEG3	0	0.352526	0.956	0.562	0	13 Glutamatergic neurons
SLIT2	0	0.343656	0.946	0.511	0	13 Glutamatergic neurons
ENSCAFG00000018572	0	0.34108	0.889	0.357	0	13 Glutamatergic neurons
FRAS1	0	0.338306	0.918	0.475	0	13 Glutamatergic neurons
ANO10	0	0.336652	0.908	0.468	0	13 Glutamatergic neurons
LMO3	0	0.336314	0.84	0.326	0	13 Glutamatergic neurons
PEG10	0	0.330638	0.792	0.197	0	13 Glutamatergic neurons
PLPPR4	0	0.329875	0.921	0.432	0	13 Glutamatergic neurons
SPTAN1	0	0.321364	0.893	0.431	0	13 Glutamatergic neurons
C29H8orf34	0	0.320183	0.791	0.257	0	13 Glutamatergic neurons
SEZ6L	0	0.317714	0.942	0.527	0	13 Glutamatergic neurons
PEX5L	0	0.316044	0.913	0.495	0	13 Glutamatergic neurons
SPTBN1	0	0.311693	0.954	0.628	0	13 Glutamatergic neurons
MDH1	0	0.307357	0.817	0.249	0	13 Glutamatergic neurons
MAP7D2	0	0.299422	0.823	0.346	0	13 Glutamatergic neurons
HAPLN4	0	0.296434	0.592	0.054	0	13 Glutamatergic neurons
RGS4	0	0.295274	0.651	0.073	0	13 Glutamatergic neurons
ATP2B1	0	0.293465	0.95	0.586	0	13 Glutamatergic neurons
PLD3	0	0.29168	0.581	0.194	0	13 Glutamatergic neurons
CALN1	0	0.280684	0.904	0.422	0	13 Glutamatergic neurons
SNAP25	0	0.277503	0.886	0.418	0	13 Glutamatergic neurons
TUBA1B	0	0.276668	0.645	0.147	0	13 Glutamatergic neurons
RTN1	0	0.274831	0.899	0.477	0	13 Glutamatergic neurons
MAP1A	0	0.27196	0.944	0.521	0	13 Glutamatergic neurons
ACTG1	0	0.270428	0.73	0.207	0	13 Glutamatergic neurons
PRKCB	0	0.270227	0.778	0.227	0	13 Glutamatergic neurons
KCNN2	0	0.268541	0.848	0.315	0	13 Glutamatergic neurons
HPCAL4	0	0.268184	0.788	0.198	0	13 Glutamatergic neurons
PTK2B	0	0.267485	0.825	0.328	0	13 Glutamatergic neurons
DNM1	0	0.265442	0.838	0.362	0	13 Glutamatergic neurons
SYT4	0	0.265396	0.726	0.163	0	13 Glutamatergic neurons
ENSCAFG00000000580	0	0.265028	0.869	0.38	0	13 Glutamatergic neurons
STXBP1	0	0.264029	0.851	0.334	0	13 Glutamatergic neurons
CLSTN1	0	0.263957	0.794	0.323	0	13 Glutamatergic neurons
TENM4	0	0.263409	0.913	0.475	0	13 Glutamatergic neurons
TMEM130	0	0.261492	0.795	0.283	0	13 Glutamatergic neurons
CLTC	0	0.260713	0.892	0.403	0	13 Glutamatergic neurons
PDE1A	0	0.260258	0.868	0.421	0	13 Glutamatergic neurons
CHL1	0	0.259953	0.929	0.542	0	13 Glutamatergic neurons
IDS	0	0.259656	0.829	0.303	0	13 Glutamatergic neurons
CPE	0	0.256213	0.844	0.315	0	13 Glutamatergic neurons
ENSCAFG00000001367	0	0.255434	0.676	0.238	0	13 Glutamatergic neurons
NCDN	0	0.254546	0.468	0.144	0	13 Glutamatergic neurons
DCLK1	0	0.250552	0.917	0.51	0	13 Glutamatergic neurons
STXBP5L	2.37151510003798e-322	0.285317	0.943	0.625	5.36887303497599e-318	13 Glutamatergic neurons
PPP3CA	1.84e-270	0.296153	0.954	0.697	4.17e-266	13 Glutamatergic neurons
KIAA1217	0	0.972949	0.874	0.095	0	14 Glutamatergic neurons
LDB2	0	0.687192	0.779	0.077	0	14 Glutamatergic neurons
RPH3A	0	0.668814	0.742	0.092	0	14 Glutamatergic neurons
DPP10	0	0.628954	0.801	0.219	0	14 Glutamatergic neurons
OXR1	0	0.616151	0.891	0.517	0	14 Glutamatergic neurons
KHDRBS2	0	0.610336	0.714	0.314	0	14 Glutamatergic neurons
LRP1B	0	0.595695	0.857	0.467	0	14 Glutamatergic neurons
ARPP21	0	0.571906	0.952	0.569	0	14 Glutamatergic neurons
GRM8	0	0.569573	0.749	0.212	0	14 Glutamatergic neurons
SORBS2	0	0.569292	0.833	0.41	0	14 Glutamatergic neurons
MMP16	0	0.56729	0.862	0.468	0	14 Glutamatergic neurons
MCTP1	0	0.547954	0.755	0.212	0	14 Glutamatergic neurons
PDE1A	0	0.547416	0.819	0.423	0	14 Glutamatergic neurons
BRINP3	0	0.544868	0.641	0.276	0	14 Glutamatergic neurons
ADGRV1	0	0.542473	0.789	0.287	0	14 Glutamatergic neurons
RIMS2	0	0.539835	0.855	0.506	0	14 Glutamatergic neurons
COL24A1	0	0.536253	0.6	0.201	0	14 Glutamatergic neurons
KHDRBS3	0	0.525616	0.912	0.465	0	14 Glutamatergic neurons
GRIK3	0	0.52497	0.713	0.121	0	14 Glutamatergic neurons
DOK6	0	0.520203	0.833	0.447	0	14 Glutamatergic neurons
CNTNAP4	0	0.51981	0.722	0.132	0	14 Glutamatergic neurons
ZNF385B	0	0.51562	0.691	0.236	0	14 Glutamatergic neurons
TLE4	0	0.502575	0.698	0.08	0	14 Glutamatergic neurons
C29H8orf34	0	0.497123	0.74	0.259	0	14 Glutamatergic neurons
CSMD3	0	0.489843	0.9	0.59	0	14 Glutamatergic neurons
PCSK5	0	0.476348	0.704	0.226	0	14 Glutamatergic neurons
ST6GALNAC5	0	0.461287	0.795	0.408	0	14 Glutamatergic neurons
TMEM132D	0	0.453739	0.527	0.083	0	14 Glutamatergic neurons
PRKCB	0	0.439486	0.711	0.229	0	14 Glutamatergic neurons
CPNE4	0	0.427721	0.581	0.171	0	14 Glutamatergic neurons
ADAMTSL1	0	0.405742	0.54	0.046	0	14 Glutamatergic neurons
ASIC2	0	0.405354	0.679	0.262	0	14 Glutamatergic neurons
LMO3	0	0.393106	0.731	0.329	0	14 Glutamatergic neurons
ADCY2	0	0.389521	0.732	0.284	0	14 Glutamatergic neurons
MDGA2	0	0.379461	0.737	0.387	0	14 Glutamatergic neurons
ENSCAFG00000001026	0	0.374437	0.765	0.397	0	14 Glutamatergic neurons
ENSCAFG00000002712	0	0.370125	0.799	0.37	0	14 Glutamatergic neurons
LRRTM3	0	0.368357	0.688	0.308	0	14 Glutamatergic neurons
BICC1	0	0.367946	0.673	0.284	0	14 Glutamatergic neurons
GUCY1A1	0	0.365287	0.557	0.063	0	14 Glutamatergic neurons
GAP43	0	0.362879	0.651	0.249	0	14 Glutamatergic neurons
CDH18	0	0.359464	0.6	0.236	0	14 Glutamatergic neurons
ABI3BP	0	0.357923	0.517	0.073	0	14 Glutamatergic neurons
ENSCAFG00000035824	0	0.352661	0.563	0.114	0	14 Glutamatergic neurons
FOXP2	0	0.351742	0.466	0.057	0	14 Glutamatergic neurons
DCLK1	0	0.350489	0.844	0.512	0	14 Glutamatergic neurons
DPY19L2	0	0.346098	0.534	0.092	0	14 Glutamatergic neurons
SORCS3	0	0.336624	0.673	0.247	0	14 Glutamatergic neurons
RGS6	0	0.327934	0.539	0.116	0	14 Glutamatergic neurons
TMEM108	0	0.323762	0.656	0.272	0	14 Glutamatergic neurons
SETBP1	0	0.313943	0.747	0.365	0	14 Glutamatergic neurons
PRR16	0	0.308417	0.522	0.094	0	14 Glutamatergic neurons
RSPO3	0	0.307042	0.635	0.25	0	14 Glutamatergic neurons
CAMK2D	0	0.304979	0.621	0.219	0	14 Glutamatergic neurons
ENSCAFG00000002716	0	0.302515	0.78	0.366	0	14 Glutamatergic neurons
PPM1L	0	0.300128	0.572	0.186	0	14 Glutamatergic neurons
ENSCAFG00000036141	0	0.291616	0.488	0.068	0	14 Glutamatergic neurons
BMPER	0	0.288099	0.514	0.1	0	14 Glutamatergic neurons
ENSCAFG00000039589	0	0.284099	0.506	0.096	0	14 Glutamatergic neurons
ENSCAFG00000033777	0	0.279569	0.479	0.063	0	14 Glutamatergic neurons
SOX5	0	0.276647	0.66	0.255	0	14 Glutamatergic neurons
RPS6KA2	0	0.273513	0.548	0.176	0	14 Glutamatergic neurons
ENSCAFG00000036671	0	0.27196	0.424	0.024	0	14 Glutamatergic neurons
PCSK1	0	0.265248	0.462	0.14	0	14 Glutamatergic neurons
TSHZ2	0	0.25816	0.311	0.038	0	14 Glutamatergic neurons
ENSCAFG00000012422	0	0.254851	0.401	0.056	0	14 Glutamatergic neurons
SGCD	0	0.250239	0.392	0.088	0	14 Glutamatergic neurons
RUNX1T1	2.56914135837448e-322	0.306803	0.708	0.339	5.81627912122399e-318	14 Glutamatergic neurons
R3HDM1	7.569806783098e-316	0.379584	0.784	0.47	1.71372855762556e-311	14 Glutamatergic neurons
ENSCAFG00000030961	5.17205547811057e-315	0.390189	0.915	0.683	1.17090163968945e-310	14 Glutamatergic neurons
GABRB2	6.59122881492799e-311	0.25865	0.598	0.248	1.49e-306	14 Glutamatergic neurons
ENSCAFG00000033497	1.41e-307	0.273726	0.592	0.254	3.18e-303	14 Glutamatergic neurons
ASAP2	8.33e-304	0.25407	0.63	0.275	1.89e-299	14 Glutamatergic neurons
SCG3	3.73e-300	0.255378	0.541	0.209	8.46e-296	14 Glutamatergic neurons
TENM3	4.7e-298	0.327712	0.801	0.445	1.07e-293	14 Glutamatergic neurons
PBX1	1.68e-283	0.347641	0.794	0.472	3.8e-279	14 Glutamatergic neurons
CADPS	7.48e-281	0.273997	0.871	0.542	1.69e-276	14 Glutamatergic neurons
ARHGAP44	5.83e-272	0.259676	0.654	0.321	1.32e-267	14 Glutamatergic neurons
DOCK3	1.24e-271	0.338071	0.881	0.622	2.8e-267	14 Glutamatergic neurons
CHL1	1.79e-268	0.328712	0.847	0.544	4.05e-264	14 Glutamatergic neurons
STMN2	1.35e-261	0.372035	0.697	0.373	3.05e-257	14 Glutamatergic neurons
KIAA1549L	8.8e-256	0.26259	0.764	0.436	1.99e-251	14 Glutamatergic neurons
CNTN4	6.99e-253	0.287794	0.419	0.151	1.58e-248	14 Glutamatergic neurons
CDH2	6.73e-250	0.268591	0.705	0.381	1.52e-245	14 Glutamatergic neurons
KCNMA1	3.98e-242	0.284748	0.787	0.473	9.01e-238	14 Glutamatergic neurons
PEG10	1.65e-228	0.294268	0.472	0.205	3.73e-224	14 Glutamatergic neurons
SLC4A10	1.15e-227	0.259601	0.756	0.453	2.6e-223	14 Glutamatergic neurons
ANKS1B	1.23e-227	0.30554	0.958	0.769	2.79e-223	14 Glutamatergic neurons
PCLO	8.79e-226	0.2839	0.881	0.614	1.99e-221	14 Glutamatergic neurons
DPYD	1.11e-223	0.285358	0.645	0.345	2.51e-219	14 Glutamatergic neurons
PHACTR1	8.23e-219	0.267226	0.798	0.505	1.86e-214	14 Glutamatergic neurons
ERC2	3.47e-215	0.289467	0.815	0.527	7.86e-211	14 Glutamatergic neurons
RTN1	7.31e-208	0.268071	0.765	0.48	1.66e-203	14 Glutamatergic neurons
PPP1R9A	2e-203	0.25594	0.765	0.49	4.52e-199	14 Glutamatergic neurons
ADGRB3	1.3e-183	0.276525	0.895	0.666	2.93e-179	14 Glutamatergic neurons
CADPS2	0	0.719032	0.883	0.285	0	15 Glutamatergic neurons
CALN1	0	0.715687	0.93	0.424	0	15 Glutamatergic neurons
NTNG1	0	0.686901	0.843	0.177	0	15 Glutamatergic neurons
HCN1	0	0.679278	0.877	0.414	0	15 Glutamatergic neurons
STXBP5L	0	0.674048	0.935	0.627	0	15 Glutamatergic neurons
IQCJ	0	0.666493	0.916	0.365	0	15 Glutamatergic neurons
FRAS1	0	0.66057	0.913	0.478	0	15 Glutamatergic neurons
POSTN	0	0.65358	0.715	0.142	0	15 Glutamatergic neurons
CADM1	0	0.636704	0.923	0.502	0	15 Glutamatergic neurons
ARPP21	0	0.60733	0.966	0.571	0	15 Glutamatergic neurons
SLC8A1	0	0.583364	0.946	0.608	0	15 Glutamatergic neurons
PEX5L	0	0.563345	0.894	0.498	0	15 Glutamatergic neurons
SLIT2	0	0.548295	0.911	0.514	0	15 Glutamatergic neurons
C29H8orf34	0	0.541838	0.751	0.261	0	15 Glutamatergic neurons
GRIA3	0	0.539114	0.903	0.485	0	15 Glutamatergic neurons
OXR1	0	0.52824	0.907	0.519	0	15 Glutamatergic neurons
CACNA2D3	0	0.522794	0.92	0.517	0	15 Glutamatergic neurons
ANKS1B	0	0.503372	0.978	0.77	0	15 Glutamatergic neurons
RUNX1T1	0	0.500109	0.839	0.338	0	15 Glutamatergic neurons
PDE1A	0	0.497117	0.849	0.424	0	15 Glutamatergic neurons
KHDRBS3	0	0.496998	0.909	0.468	0	15 Glutamatergic neurons
ENSCAFG00000039378	0	0.493839	0.892	0.445	0	15 Glutamatergic neurons
KCNN2	0	0.492873	0.838	0.318	0	15 Glutamatergic neurons
TENM4	0	0.466367	0.894	0.478	0	15 Glutamatergic neurons
RYR3	0	0.458311	0.887	0.422	0	15 Glutamatergic neurons
LDB2	0	0.442122	0.564	0.085	0	15 Glutamatergic neurons
PRKCB	0	0.439895	0.736	0.231	0	15 Glutamatergic neurons
ENSCAFG00000037587	0	0.423341	0.735	0.278	0	15 Glutamatergic neurons
ZNF385B	0	0.412944	0.718	0.238	0	15 Glutamatergic neurons
ENSCAFG00000031791	0	0.412207	0.837	0.43	0	15 Glutamatergic neurons
KCNMA1	0	0.40643	0.86	0.473	0	15 Glutamatergic neurons
PDE10A	0	0.405859	0.798	0.368	0	15 Glutamatergic neurons
GRIN2B	0	0.40498	0.955	0.627	0	15 Glutamatergic neurons
PTPRN2	0	0.388777	0.915	0.554	0	15 Glutamatergic neurons
CSMD2	0	0.382361	0.801	0.375	0	15 Glutamatergic neurons
SGCZ	0	0.379961	0.553	0.105	0	15 Glutamatergic neurons
TRPC4	0	0.371515	0.677	0.214	0	15 Glutamatergic neurons
ENSCAFG00000032446	0	0.355347	0.699	0.263	0	15 Glutamatergic neurons
SORCS3	0	0.340623	0.683	0.249	0	15 Glutamatergic neurons
RAB3C	0	0.338071	0.708	0.302	0	15 Glutamatergic neurons
NOS1AP	0	0.336316	0.675	0.254	0	15 Glutamatergic neurons
ENSCAFG00000033497	0	0.31446	0.69	0.254	0	15 Glutamatergic neurons
CNTN4	0	0.309595	0.552	0.149	0	15 Glutamatergic neurons
XYLT1	0	0.290975	0.703	0.283	0	15 Glutamatergic neurons
AGBL4	0	0.285737	0.677	0.273	0	15 Glutamatergic neurons
SV2C	0	0.27971	0.492	0.105	0	15 Glutamatergic neurons
ENSCAFG00000035824	0	0.278986	0.531	0.117	0	15 Glutamatergic neurons
MEGF11	0	0.273189	0.492	0.102	0	15 Glutamatergic neurons
FAM189A1	1.28457067918724e-322	0.334896	0.766	0.361	2.90813956061199e-318	15 Glutamatergic neurons
PRKAG2	9.18962101264719e-322	0.355991	0.81	0.406	2.0804383010532e-317	15 Glutamatergic neurons
PCSK2	1.30285110808337e-320	0.371643	0.88	0.5	2.94952462358993e-316	15 Glutamatergic neurons
TRIM36	1.1667360226541e-319	0.258682	0.634	0.235	2.64137368168663e-315	15 Glutamatergic neurons
DAB1	1.80225760355616e-318	0.362079	0.887	0.506	4.08013098869079e-314	15 Glutamatergic neurons
MYO16	3.31947329904421e-313	0.335222	0.766	0.357	0	15 Glutamatergic neurons
ENSCAFG00000025531	0	0.404656	0.805	0.414	1.26e-304	15 Glutamatergic neurons
ASIC2	1.35e-307	0.301508	0.657	0.265	3.06e-303	15 Glutamatergic neurons
KHDRBS2	3.74e-304	0.350256	0.711	0.317	8.47e-300	15 Glutamatergic neurons
KCTD8	6.03e-286	0.257181	0.362	0.077	1.37e-281	15 Glutamatergic neurons
LARGE1	3.44e-283	0.392233	0.888	0.555	7.78e-279	15 Glutamatergic neurons
ARL15	4.56e-283	0.366316	0.799	0.426	1.03e-278	15 Glutamatergic neurons
GRM7	1.02e-279	0.347527	0.892	0.533	2.31e-275	15 Glutamatergic neurons
NDST3	1.51e-279	0.261702	0.665	0.281	3.42e-275	15 Glutamatergic neurons
MTUS2	1.92e-279	0.309593	0.789	0.406	4.34e-275	15 Glutamatergic neurons
DCLK1	4.59e-279	0.336495	0.87	0.513	1.04e-274	15 Glutamatergic neurons
RNF150	7.53e-279	0.293363	0.728	0.345	1.71e-274	15 Glutamatergic neurons
MLLT3	2.26e-272	0.334732	0.752	0.39	5.12e-268	15 Glutamatergic neurons
CELF2	5.34e-270	0.297294	0.892	0.533	1.21e-265	15 Glutamatergic neurons
NDST4	1.07e-267	0.250149	0.46	0.137	2.43e-263	15 Glutamatergic neurons
KSR2	1.41e-261	0.277174	0.764	0.389	3.2e-257	15 Glutamatergic neurons
ENSCAFG00000038412	5.43e-259	0.279229	0.66	0.292	1.23e-254	15 Glutamatergic neurons
EXT1	9.76e-258	0.302234	0.742	0.371	2.21e-253	15 Glutamatergic neurons
PBX1	2.17e-254	0.271856	0.835	0.473	4.91e-250	15 Glutamatergic neurons
OPCML	2.45e-253	0.312065	0.773	0.405	5.56e-249	15 Glutamatergic neurons
ITGA9	2.2e-246	0.258312	0.674	0.314	4.97e-242	15 Glutamatergic neurons
CSMD1	1.78e-235	0.283075	0.874	0.54	4.02e-231	15 Glutamatergic neurons
RAPGEF5	3.56e-235	0.276964	0.764	0.41	8.05e-231	15 Glutamatergic neurons
LRP1B	7.53e-235	0.347165	0.817	0.47	1.71e-230	15 Glutamatergic neurons
GALNT18	1.22e-230	0.291224	0.755	0.404	2.76e-226	15 Glutamatergic neurons
AFF3	9.49e-224	0.252655	0.769	0.42	2.15e-219	15 Glutamatergic neurons
KALRN	1.24e-223	0.317493	0.945	0.679	2.8e-219	15 Glutamatergic neurons
PRICKLE2	3.83e-223	0.273523	0.811	0.469	8.68e-219	15 Glutamatergic neurons
DLGAP1	2.49e-220	0.315132	0.933	0.659	5.63e-216	15 Glutamatergic neurons
ADGRB3	1.74e-219	0.320477	0.932	0.666	3.94e-215	15 Glutamatergic neurons
KCNJ3	5.23e-218	0.277588	0.78	0.441	1.18e-213	15 Glutamatergic neurons
CADPS	1.77e-208	0.255188	0.863	0.544	4.02e-204	15 Glutamatergic neurons
RYR2	1.92e-206	0.273929	0.956	0.702	4.35e-202	15 Glutamatergic neurons
CSMD3	7.6e-206	0.276937	0.893	0.592	1.72e-201	15 Glutamatergic neurons
NEGR1	1.22e-199	0.407474	0.754	0.484	2.76e-195	15 Glutamatergic neurons
NR3C2	1.15e-193	0.266435	0.783	0.461	2.59e-189	15 Glutamatergic neurons
DLG2	3.53e-181	0.283604	0.959	0.787	7.98e-177	15 Glutamatergic neurons
MYRIP	3.68e-179	0.258878	0.653	0.342	8.32e-175	15 Glutamatergic neurons
R3HDM1	1.27e-176	0.251033	0.775	0.472	2.88e-172	15 Glutamatergic neurons
RASAL2	6.07e-173	0.251436	0.753	0.454	1.37e-168	15 Glutamatergic neurons
ENSCAFG00000008115	2.07e-172	0.270652	0.881	0.626	4.68e-168	15 Glutamatergic neurons
ATRNL1	5.15e-161	0.319682	0.898	0.671	1.17e-156	15 Glutamatergic neurons
FRMD4A	0	2.10098	0.831	0.319	0	16 Oligo(mix)
NFASC	0	1.89566	0.857	0.363	0	16 Oligo(mix)
BCAS1	0	1.79792	0.758	0.086	0	16 Oligo(mix)
TMEM108	0	1.70351	0.69	0.276	0	16 Oligo(mix)
UST	0	1.57715	0.826	0.231	0	16 Oligo(mix)
PCDH7	0	1.49326	0.949	0.483	0	16 Oligo(mix)
MBP	0	1.3402	0.777	0.261	0	16 Oligo(mix)
PPP2R2B	0	1.30163	0.985	0.728	0	16 Oligo(mix)
SOX6	0	1.28932	0.569	0.116	0	16 Oligo(mix)
ENSCAFG00000004331	0	1.2353	0.568	0.118	0	16 Oligo(mix)
ENSCAFG00000018572	0	1.18257	0.588	0.368	0	16 Oligo(mix)
NCKAP5	0	1.16851	0.8	0.535	0	16 Oligo(mix)
ENPP6	0	1.15165	0.693	0.03	0	16 Oligo(mix)
TCF7L2	0	1.15081	0.721	0.086	0	16 Oligo(mix)
TMEM163	0	1.0847	0.713	0.053	0	16 Oligo(mix)
VCAN	0	1.06152	0.537	0.1	0	16 Oligo(mix)
MAML2	0	1.05644	0.801	0.318	0	16 Oligo(mix)
QKI	0	1.03652	0.957	0.548	0	16 Oligo(mix)
PLP1	0	1.00063	0.92	0.482	0	16 Oligo(mix)
UGT8	0	0.949984	0.721	0.139	0	16 Oligo(mix)
MPZL1	0	0.942418	0.777	0.31	0	16 Oligo(mix)
MAP4K4	0	0.93853	0.799	0.381	0	16 Oligo(mix)
ADAM23	0	0.86575	0.709	0.276	0	16 Oligo(mix)
TRIO	0	0.845135	0.794	0.435	0	16 Oligo(mix)
DNM3	0	0.834966	0.836	0.453	0	16 Oligo(mix)
GRIK2	0	0.793467	0.865	0.59	0	16 Oligo(mix)
FYN	0	0.788648	0.602	0.159	0	16 Oligo(mix)
EPHB1	0	0.761832	0.559	0.181	0	16 Oligo(mix)
ANKS1B	0	0.744655	0.948	0.771	0	16 Oligo(mix)
FRMD4B	0	0.732159	0.577	0.165	0	16 Oligo(mix)
RELL1	0	0.72243	0.384	0.043	0	16 Oligo(mix)
PHYHIPL	0	0.707411	0.663	0.35	0	16 Oligo(mix)
PKP4	0	0.705989	0.732	0.442	0	16 Oligo(mix)
MAN1A1	0	0.705678	0.377	0.246	0	16 Oligo(mix)
COL11A1	0	0.703109	0.486	0.068	0	16 Oligo(mix)
SERINC5	0	0.702702	0.582	0.153	0	16 Oligo(mix)
SEMA5A	0	0.656448	0.525	0.193	0	16 Oligo(mix)
DOCK4	0	0.650636	0.735	0.616	0	16 Oligo(mix)
SEMA6A	0	0.647879	0.397	0.072	0	16 Oligo(mix)
ENSCAFG00000039985	0	0.647641	0.559	0.205	0	16 Oligo(mix)
HIPK2	0	0.64583	0.633	0.23	0	16 Oligo(mix)
SH3RF3	0	0.642667	0.552	0.458	0	16 Oligo(mix)
PLEKHA1	0	0.624547	0.415	0.167	0	16 Oligo(mix)
LPAR1	0	0.621595	0.533	0.078	0	16 Oligo(mix)
PTPRO	0	0.621592	0.475	0.112	0	16 Oligo(mix)
ANKRD44	0	0.616187	0.517	0.132	0	16 Oligo(mix)
EPB41L2	0	0.613715	0.389	0.081	0	16 Oligo(mix)
LUZP2	0	0.612955	0.393	0.087	0	16 Oligo(mix)
MAP4K5	0	0.610866	0.559	0.271	0	16 Oligo(mix)
CDH7	0	0.610085	0.41	0.069	0	16 Oligo(mix)
L3MBTL4	0	0.608922	0.502	0.179	0	16 Oligo(mix)
IGSF11	0	0.604905	0.475	0.336	0	16 Oligo(mix)
PLEKHG1	0	0.575616	0.506	0.164	0	16 Oligo(mix)
ENSCAFG00000038256	0	0.573571	0.606	0.361	0	16 Oligo(mix)
PLCB4	0	0.569226	0.428	0.088	0	16 Oligo(mix)
SEMA5B	0	0.564482	0.467	0.105	0	16 Oligo(mix)
DOCK9	0	0.562575	0.539	0.495	0	16 Oligo(mix)
ADAMTS17	0	0.555826	0.391	0.083	0	16 Oligo(mix)
TNR	0	0.55177	0.476	0.224	0	16 Oligo(mix)
PDE10A	0	0.54501	0.498	0.374	0	16 Oligo(mix)
MARCH8	0	0.541934	0.442	0.219	0	16 Oligo(mix)
TNS3	0	0.538229	0.458	0.055	0	16 Oligo(mix)
ZNF608	0	0.531584	0.603	0.362	0	16 Oligo(mix)
ENSCAFG00000010220	0	0.522133	0.39	0.11	0	16 Oligo(mix)
ENSCAFG00000030201	0	0.506735	0.374	0.221	0	16 Oligo(mix)
CCSER2	0	0.505974	0.567	0.33	0	16 Oligo(mix)
ENSCAFG00000037724	0	0.497017	0.458	0.128	0	16 Oligo(mix)
UACA	0	0.496473	0.414	0.095	0	16 Oligo(mix)
ACSS3	0	0.481139	0.371	0.106	0	16 Oligo(mix)
CDCP1	0	0.476072	0.346	0.007	0	16 Oligo(mix)
CPXM2	0	0.475732	0.349	0.051	0	16 Oligo(mix)
ZNF804A	0	0.474537	0.271	0.138	0	16 Oligo(mix)
SPECC1	0	0.44209	0.436	0.257	0	16 Oligo(mix)
SOX4	0	0.432269	0.393	0.087	0	16 Oligo(mix)
KIAA1549	0	0.417223	0.407	0.15	0	16 Oligo(mix)
TBC1D8	0	0.370144	0.302	0.098	0	16 Oligo(mix)
GNB4	0	0.3579	0.313	0.013	0	16 Oligo(mix)
ENSCAFG00000033348	0	0.335693	0.214	0.001	0	16 Oligo(mix)
RAP2C	0	0.33234	0.248	0.033	0	16 Oligo(mix)
FMO4	0	0.31563	0.221	0.003	0	16 Oligo(mix)
ENSCAFG00000039825	0	0.25943	0.233	0.023	0	16 Oligo(mix)
KANK1	1.67952675647273e-319	0.48026	0.478	0.096	3.80228062397862e-315	16 Oligo(mix)
ENSCAFG00000018594	1.9382818595569e-312	0.343182	0.286	0.114	4.39e-308	16 Oligo(mix)
ETV6	6.3e-308	0.489995	0.374	0.156	1.43e-303	16 Oligo(mix)
LIN7A	1.66e-301	0.341778	0.322	0.107	3.76e-297	16 Oligo(mix)
ARHGAP5	3.89e-293	0.518278	0.599	0.439	8.82e-289	16 Oligo(mix)
NTN4	4.2e-293	0.38501	0.275	0.084	9.52e-289	16 Oligo(mix)
PDE5A	6.68e-289	0.384639	0.301	0.075	1.51e-284	16 Oligo(mix)
ERBB4	6.64e-281	0.721102	0.767	0.323	1.5e-276	16 Oligo(mix)
CNP	4.6e-269	0.577056	0.534	0.139	1.04e-264	16 Oligo(mix)
RASGEF1C	4.79e-264	0.372418	0.383	0.152	1.08e-259	16 Oligo(mix)
SGK1	2.37e-259	0.319994	0.318	0.235	5.38e-255	16 Oligo(mix)
FSD1L	1.25e-258	0.456394	0.482	0.174	2.84e-254	16 Oligo(mix)
SH3TC2	3.64e-257	0.376397	0.322	0.042	8.25e-253	16 Oligo(mix)
KLHL29	1.25e-253	0.39102	0.417	0.353	2.82e-249	16 Oligo(mix)
RASGEF1B	5.01e-252	0.343443	0.294	0.06	1.13e-247	16 Oligo(mix)
SLC24A3	3.14e-249	0.41223	0.559	0.419	7.11e-245	16 Oligo(mix)
NCOR1	9.35e-246	0.38185	0.454	0.329	2.12e-241	16 Oligo(mix)
ENSCAFG00000031463	3.12e-242	0.552413	0.34	0.087	7.07e-238	16 Oligo(mix)
FCHSD2	3.84e-242	0.502145	0.532	0.276	8.7e-238	16 Oligo(mix)
JAZF1	2.25e-241	0.42395	0.565	0.493	5.1e-237	16 Oligo(mix)
MAG	3.78e-241	0.613238	0.399	0.079	8.55e-237	16 Oligo(mix)
ARHGAP35	2.91e-236	0.392817	0.532	0.349	6.6e-232	16 Oligo(mix)
PRAG1	6.94e-236	0.270106	0.226	0.025	1.57e-231	16 Oligo(mix)
MDGA2	2.11e-233	0.439429	0.589	0.393	4.77e-229	16 Oligo(mix)
CADM2	5.16e-233	0.461685	0.568	0.452	1.17e-228	16 Oligo(mix)
SLC44A1	2.2e-231	0.437476	0.488	0.217	4.98e-227	16 Oligo(mix)
ANKRD28	2.6e-231	0.429044	0.525	0.319	5.88e-227	16 Oligo(mix)
SOX10	4.52e-229	0.262122	0.248	0.024	1.02e-224	16 Oligo(mix)
SYTL2	1.42e-221	0.338166	0.339	0.076	3.21e-217	16 Oligo(mix)
ELMO1	3.99e-220	0.463922	0.553	0.359	9.03e-216	16 Oligo(mix)
ENSCAFG00000031808	2.4e-218	0.276081	0.251	0.037	5.42e-214	16 Oligo(mix)
TUBB4A	1.66e-215	0.461054	0.464	0.145	3.76e-211	16 Oligo(mix)
ADAM19	4.34e-215	0.299142	0.258	0.049	9.83e-211	16 Oligo(mix)
RAPGEF1	1.63e-214	0.304519	0.332	0.203	3.69e-210	16 Oligo(mix)
ATP9B	1.04e-212	0.384591	0.411	0.237	2.36e-208	16 Oligo(mix)
OSBPL1A	3.59e-212	0.395358	0.498	0.282	8.12e-208	16 Oligo(mix)
GSG1L	1.23e-210	0.327715	0.226	0.047	2.79e-206	16 Oligo(mix)
ADD1	6.37e-210	0.403796	0.438	0.235	1.44e-205	16 Oligo(mix)
OPHN1	8.01e-209	0.343029	0.446	0.297	1.81e-204	16 Oligo(mix)
CCDC148	3.96e-208	0.28882	0.292	0.218	8.97e-204	16 Oligo(mix)
CLDN11	5.75e-205	0.350259	0.312	0.051	1.3e-200	16 Oligo(mix)
DLG1	1.38e-202	0.488592	0.501	0.337	3.13e-198	16 Oligo(mix)
ENSCAFG00000035239	1.81e-201	0.28841	0.361	0.078	4.1e-197	16 Oligo(mix)
OPCML	3.57e-194	0.422659	0.552	0.41	8.09e-190	16 Oligo(mix)
IGSF3	4.58e-194	0.25286	0.226	0.038	1.04e-189	16 Oligo(mix)
STRN	4.89e-193	0.370944	0.436	0.168	1.11e-188	16 Oligo(mix)
AKAP2	4.06e-192	0.316556	0.441	0.31	9.18e-188	16 Oligo(mix)
BCAN	2.69e-190	0.319026	0.26	0.037	6.09e-186	16 Oligo(mix)
PPP1R12B	2.9e-190	0.378352	0.52	0.342	6.58e-186	16 Oligo(mix)
PPFIBP2	1.79e-189	0.319687	0.236	0.031	4.06e-185	16 Oligo(mix)
PSD3	2.93e-189	0.51306	0.803	0.73	6.64e-185	16 Oligo(mix)
GAB1	1.06e-188	0.426441	0.574	0.213	2.4e-184	16 Oligo(mix)
SMOC1	1.77e-187	0.362092	0.354	0.091	4e-183	16 Oligo(mix)
USP25	5.16e-186	0.317669	0.366	0.173	1.17e-181	16 Oligo(mix)
DENND4A	1.1e-184	0.276995	0.342	0.214	2.49e-180	16 Oligo(mix)
RNF220	2.01e-184	0.654362	0.478	0.19	4.56e-180	16 Oligo(mix)
TMEM132B	2.44e-182	0.326929	0.417	0.298	5.53e-178	16 Oligo(mix)
NCOA2	7.62e-180	0.310666	0.403	0.329	1.73e-175	16 Oligo(mix)
FIGN	5.02e-176	0.374349	0.369	0.099	1.14e-171	16 Oligo(mix)
PDCD4	7.7e-174	0.259382	0.265	0.11	1.74e-169	16 Oligo(mix)
LPGAT1	2.72e-169	0.36923	0.486	0.305	6.17e-165	16 Oligo(mix)
UBL3	9.01e-168	0.309538	0.374	0.238	2.04e-163	16 Oligo(mix)
DST	2.91e-166	0.415953	0.86	0.865	6.59e-162	16 Oligo(mix)
ABLIM2	3.58e-166	0.329493	0.424	0.264	8.1e-162	16 Oligo(mix)
KLHL1	9.01e-166	0.283586	0.243	0.048	2.04e-161	16 Oligo(mix)
GNAO1	3.07e-165	0.374099	0.616	0.485	6.95e-161	16 Oligo(mix)
PRICKLE1	1.66e-164	0.320718	0.347	0.125	3.75e-160	16 Oligo(mix)
DGKH	2.05e-164	0.271574	0.303	0.185	4.65e-160	16 Oligo(mix)
PHACTR3	6.92e-160	0.310497	0.39	0.265	1.57e-155	16 Oligo(mix)
[truncated: 1,247 more rows]
