# Supplementary material for: A single-nucleus transcriptomic atlas of the dog hippocampus reveals the potential relationship between specific cell types and domestication
Source: Natl Sci Rev. 2022 Jul 23;9(11):nwac147. doi: 10.1093/nsr/nwac147 (PMC9772819; doi:10.1093/nsr/nwac147)
Supplement: nwac147_Supplemental_Files [file nwac147_supplemental_files.zip › Table_S2_DEGs_in_glutamatergic_neurons_GO_enrichment_analysis.xlsx]

## Sheet: Sheet1
Cluster	ID	Description	GeneRatio	BgRatio	pvalue	p.adjust	qvalue	geneID	Count			行标签	计数项:Cluster
7 Glutamatergic neurons	GO:0031175	neuron projection development	17/42	336/7773	4.09707e-13	5.90388e-10	4.32996e-10	NEFL/STMN2/NPTX1/SNAP25/CAMK2A/PLPPR4/YWHAH/SLIT1/NRP1/ACTB/APP/KIF5C/NEFH/PTK2B/GAP43/KIF5A/NCDN	17			regulation of trans-synaptic signaling	8
5 Glutamatergic neurons	GO:0031175	neuron projection development	21/72	336/7773	1.24854e-12	1.96644e-09	1.61915e-09	STMN2/CAMK2A/NEFL/SNAP25/KIF5C/ACTB/NPTX1/KIF5A/YWHAH/PLPPR4/BTBD3/GAP43/NEFH/THY1/CPNE6/DPYSL2/NCDN/ITM2C/ARHGAP35/CAMSAP2/PTK2B	21			anterograde trans-synaptic signaling	7
13 Glutamatergic neurons	GO:0048666	neuron development	15/34	390/7773	1.9088e-11	2.19894e-08	1.55718e-08	STMN2/NEFL/HCN1/GAP43/SLIT2/PLPPR4/SNAP25/SYT4/CHL1/DCLK1/CAMK2A/PPP3CA/ACTB/PTK2B/NCDN	15			plasma membrane bounded cell projection morphogenesis	7
7 Glutamatergic neurons	GO:0120039	plasma membrane bounded cell projection morphogenesis	12/42	238/7773	2.52387e-09	4.54612e-07	3.33417e-07	NEFL/NPTX1/CAMK2A/PLPPR4/YWHAH/SLIT1/NRP1/ACTB/APP/KIF5C/GAP43/KIF5A	12			regulation of cell projection organization	4
7 Glutamatergic neurons	GO:0008088	axo-dendritic transport	6/42	30/7773	9.25903e-09	1.11186e-06	8.15445e-07	NEFL/HSPA8/DYNC1H1/APP/KIF5C/KIF5A	6			supramolecular fiber organization	4
6 Glutamatergic neurons	GO:0006816	calcium ion transport	9/37	127/7773	5.27727e-09	6.64936e-06	4.8162e-06	ATP2B1/PPP3CA/CAMK2A/CALM1/CALM3/PTK2B/GRIN2B/SLC8A1/ATP2A2	9			regulation of plasma membrane bounded cell projection organization	4
5 Glutamatergic neurons	GO:0120039	plasma membrane bounded cell projection morphogenesis	14/72	238/7773	2.67455e-08	7.0207e-06	5.78079e-06	CAMK2A/NEFL/KIF5C/ACTB/NPTX1/KIF5A/YWHAH/PLPPR4/BTBD3/GAP43/THY1/CPNE6/DPYSL2/ARHGAP35	14			vesicle-mediated transport in synapse	4
13 Glutamatergic neurons	GO:0120039	plasma membrane bounded cell projection morphogenesis	10/34	238/7773	4.12263e-08	7.91545e-06	5.60533e-06	NEFL/GAP43/SLIT2/PLPPR4/SYT4/CHL1/DCLK1/CAMK2A/PPP3CA/ACTB	10			regulation of release of sequestered calcium ion into cytosol	3
20 Glutamatergic neurons	GO:0007411	axon guidance	8/43	90/7773	2.45366e-08	1.49305e-05	1.20617e-05	NRP1/PLXNA4/CNTN4/EPHB1/UNC5C/EPHA7/APP/EXT1	8			synaptic signaling	3
20 Glutamatergic neurons	GO:0097485	neuron projection guidance	8/43	90/7773	2.45366e-08	1.49305e-05	1.20617e-05	NRP1/PLXNA4/CNTN4/EPHB1/UNC5C/EPHA7/APP/EXT1	8			regulation of synapse structure or activity	3
7 Glutamatergic neurons	GO:0098662	inorganic cation transmembrane transport	10/42	228/7773	2.50043e-07	2.40208e-05	1.7617e-05	CALM1/ATP1A3/CALM3/PRKCE/ATP6V1B2/NETO1/YWHAH/SCN2A/SLC8A1/PTK2B	10			cell morphogenesis	3
7 Glutamatergic neurons	GO:0030001	metal ion transport	11/42	294/7773	2.82481e-07	2.54409e-05	1.86586e-05	CALM1/ATP1A3/CALM3/CAMK2A/PRKCE/NETO1/YWHAH/ATP2B1/SCN2A/SLC8A1/PTK2B	11			taxis	3
17 Glutamatergic neurons	GO:0007411	axon guidance	8/47	90/7773	5.12393e-08	2.90527e-05	2.44061e-05	NFIB/CHL1/PTPRO/EPHA7/PLXNA4/SEMA3C/SEMA5A/EPHA5	8			chemical synaptic transmission	3
17 Glutamatergic neurons	GO:0097485	neuron projection guidance	8/47	90/7773	5.12393e-08	2.90527e-05	2.44061e-05	NFIB/CHL1/PTPRO/EPHA7/PLXNA4/SEMA3C/SEMA5A/EPHA5	8			regulation of synapse organization	3
6 Glutamatergic neurons	GO:0048666	neuron development	12/37	390/7773	1.2722e-07	3.20595e-05	2.3221e-05	PPP3CA/CAMK2A/PLPPR4/NRP1/ACTB/PTK2B/NEFL/SNAP25/CDH11/CAMK1D/HCN1/NCDN	12			chemotaxis	3
20 Glutamatergic neurons	GO:0000902	cell morphogenesis	13/43	390/7773	9.67701e-08	3.92564e-05	3.17134e-05	NRP1/PLXNA4/CDH9/CNTN4/CUX2/EPHB1/UNC5C/CDH10/CDH8/EPHA7/CDH2/APP/EXT1	13			axo-dendritic transport	3
6 Glutamatergic neurons	GO:0050804	modulation of chemical synaptic transmission	8/37	145/7773	2.95321e-07	4.1345e-05	2.99466e-05	PPP3CA/CAMK2A/GRIA1/PLK2/SNAP25/GRIN2B/ATP2A2/CDH11	8			exocytic process	3
6 Glutamatergic neurons	GO:0099177	regulation of trans-synaptic signaling	8/37	145/7773	2.95321e-07	4.1345e-05	2.99466e-05	PPP3CA/CAMK2A/GRIA1/PLK2/SNAP25/GRIN2B/ATP2A2/CDH11	8			synaptic vesicle cycle	3
20 Glutamatergic neurons	GO:0120039	plasma membrane bounded cell projection morphogenesis	10/43	238/7773	4.72902e-07	6.39469e-05	5.16597e-05	NRP1/PLXNA4/CNTN4/CUX2/EPHB1/UNC5C/EPHA7/CDH2/APP/EXT1	10			modulation of chemical synaptic transmission	3
7 Glutamatergic neurons	GO:0099111	microtubule-based transport	6/42	65/7773	1.12032e-06	7.01902e-05	5.14781e-05	NEFL/HSPA8/DYNC1H1/APP/KIF5C/KIF5A	6			trans-synaptic signaling	3
20 Glutamatergic neurons	GO:0050807	regulation of synapse organization	7/43	95/7773	7.33453e-07	7.43844e-05	6.00917e-05	CUX2/EPHB1/CDH8/EPHA7/CNTNAP4/CDH2/APP	7			inorganic cation transmembrane transport	2
20 Glutamatergic neurons	GO:0050803	regulation of synapse structure or activity	7/43	98/7773	9.07089e-07	8.18732e-05	6.61416e-05	CUX2/EPHB1/CDH8/EPHA7/CNTNAP4/CDH2/APP	7			regulation of neuron projection development	2
20 Glutamatergic neurons	GO:0050804	modulation of chemical synaptic transmission	8/43	145/7773	1.00912e-06	8.18732e-05	6.61416e-05	NETO1/GRIA1/PRKCE/CUX2/EPHB1/CNTNAP4/CDH2/APP	8			microtubule-based transport	2
20 Glutamatergic neurons	GO:0099177	regulation of trans-synaptic signaling	8/43	145/7773	1.00912e-06	8.18732e-05	6.61416e-05	NETO1/GRIA1/PRKCE/CUX2/EPHB1/CNTNAP4/CDH2/APP	8			neuron differentiation	2
20 Glutamatergic neurons	GO:0050808	synapse organization	8/43	150/7773	1.30566e-06	9.34696e-05	7.55098e-05	NRP1/CUX2/EPHB1/CDH8/EPHA7/CNTNAP4/CDH2/APP	8			cognition	2
20 Glutamatergic neurons	GO:0016339	calcium-dependent cell-cell adhesion via plasma membrane cell adhesion molecules	4/43	18/7773	2.34859e-06	0.000142912	0.000115452	CDH9/CDH10/CDH8/CDH2	4			neuron projection development	2
20 Glutamatergic neurons	GO:0044331	cell-cell adhesion mediated by cadherin	4/43	18/7773	2.34859e-06	0.000142912	0.000115452	CDH9/CDH10/CDH8/CDH2	4			synapse assembly	2
5 Glutamatergic neurons	GO:0010975	regulation of neuron projection development	10/72	150/7773	1.02103e-06	0.000146193	0.000120374	STMN2/NEFL/SNAP25/YWHAH/THY1/CPNE6/DPYSL2/ITM2C/ARHGAP35/PTK2B	10			neuron projection guidance	2
7 Glutamatergic neurons	GO:0051640	organelle localization	9/42	233/7773	3.149e-06	0.000174527	0.000128	NEFL/SNAP25/DYNC1H1/CAMK2A/SLIT1/KIT/KIF5C/STXBP1/KIF5A	9			synaptic vesicle transport	2
7 Glutamatergic neurons	GO:0006875	cellular metal ion homeostasis	9/42	244/7773	4.60202e-06	0.000228673	0.000167711	CALM1/ATP1A3/CALM3/PRKCE/ATP2B1/APP/SLC8A1/PTK2B/ATP6V1A	9			behavior	2
7 Glutamatergic neurons	GO:0097120	receptor localization to synapse	4/42	22/7773	5.02017e-06	0.000233357	0.000171146	SNAP25/NETO1/KIF5C/KIF5A	4			ATP metabolic process	2
6 Glutamatergic neurons	GO:0060047	heart contraction	6/37	86/7773	2.71652e-06	0.000264214	0.000191373	CALM1/CALM3/SLC8A1/ATP2A2/SCN3B/ATP1A3	6			purine ribonucleoside triphosphate metabolic process	2
6 Glutamatergic neurons	GO:0060048	cardiac muscle contraction	5/37	48/7773	2.72602e-06	0.000264214	0.000191373	CALM1/CALM3/ATP2A2/SCN3B/ATP1A3	5			cellular metal ion homeostasis	2
20 Glutamatergic neurons	GO:0098916	anterograde trans-synaptic signaling	9/43	240/7773	4.94649e-06	0.000273631	0.000221054	NETO1/GRIA1/PRKCE/CUX2/EPHB1/CDH8/CNTNAP4/CDH2/APP	9			regulation of cell migration	2
13 Glutamatergic neurons	GO:0010975	regulation of neuron projection development	7/34	150/7773	3.01065e-06	0.000289023	0.000204671	STMN2/NEFL/SLIT2/SNAP25/SYT4/PPP3CA/PTK2B	7			maintenance of location	2
20 Glutamatergic neurons	GO:0006935	chemotaxis	9/43	249/7773	6.68184e-06	0.000290421	0.000234618	NRP1/PLXNA4/CNTN4/EPHB1/UNC5C/SCG2/EPHA7/APP/EXT1	9			regulation of cellular component size	2
20 Glutamatergic neurons	GO:0042330	taxis	9/43	249/7773	6.68184e-06	0.000290421	0.000234618	NRP1/PLXNA4/CNTN4/EPHB1/UNC5C/SCG2/EPHA7/APP/EXT1	9			synapse organization	2
6 Glutamatergic neurons	GO:1903522	regulation of blood circulation	6/37	90/7773	3.54829e-06	0.000298057	0.000215886	ATP2B1/CALM1/CALM3/SLC8A1/ATP2A2/SCN3B	6			regulation of locomotion	2
13 Glutamatergic neurons	GO:0120035	regulation of plasma membrane bounded cell projection organization	8/34	220/7773	3.48871e-06	0.000309153	0.000218927	STMN2/NEFL/GAP43/SLIT2/SNAP25/SYT4/PPP3CA/PTK2B	8			calcium ion transport	2
5 Glutamatergic neurons	GO:0099003	vesicle-mediated transport in synapse	7/72	68/7773	2.68875e-06	0.000325752	0.000268222	CAMK2A/SNAP25/KIF5C/ACTB/NAPB/KIF5A/AP2B1	7			regulation of nervous system development	2
13 Glutamatergic neurons	GO:0031344	regulation of cell projection organization	8/34	225/7773	4.12497e-06	0.000339426	0.000240365	STMN2/NEFL/GAP43/SLIT2/SNAP25/SYT4/PPP3CA/PTK2B	8			neuron development	2
14 Glutamatergic neurons	GO:0030182	neuron differentiation	12/34	495/7773	5.87396e-07	0.000366535	0.000311629	CSMD3/DCLK1/GAP43/CHL1/TMEM108/BRINP3/STMN2/KCNMA1/GABRB2/ARHGAP44/CDH2/CNTN4	12			regulation of neurogenesis	2
20 Glutamatergic neurons	GO:0099173	postsynapse organization	5/43	52/7773	8.74336e-06	0.000366919	0.000296417	NRP1/CUX2/EPHB1/EPHA7/CDH2	5			axon guidance	2
7 Glutamatergic neurons	GO:0055065	metal ion homeostasis	9/42	272/7773	1.11385e-05	0.000401263	0.00029429	CALM1/ATP1A3/CALM3/PRKCE/ATP2B1/APP/SLC8A1/PTK2B/ATP6V1A	9			axon extension involved in axon guidance	1
5 Glutamatergic neurons	GO:0120035	regulation of plasma membrane bounded cell projection organization	11/72	220/7773	4.81518e-06	0.000473994	0.000390283	STMN2/NEFL/SNAP25/YWHAH/GAP43/THY1/CPNE6/DPYSL2/ITM2C/ARHGAP35/PTK2B	11			regulation of neuronal synaptic plasticity	1
5 Glutamatergic neurons	GO:0031344	regulation of cell projection organization	11/72	225/7773	5.97803e-06	0.000553847	0.000456033	STMN2/NEFL/SNAP25/YWHAH/GAP43/THY1/CPNE6/DPYSL2/ITM2C/ARHGAP35/PTK2B	11			regulation of developmental growth	1
5 Glutamatergic neurons	GO:0008088	axo-dendritic transport	5/72	30/7773	7.0513e-06	0.000616989	0.000508024	NEFL/DYNC1H1/KIF5C/HSPA8/KIF5A	5			motor neuron axon guidance	1
5 Glutamatergic neurons	GO:0051279	regulation of release of sequestered calcium ion into cytosol	5/72	31/7773	8.34705e-06	0.000626028	0.000515467	CALM1/CALM3/THY1/PTK2B/PRKCE	5			regulation of synaptic plasticity	1
14 Glutamatergic neurons	GO:0050808	synapse organization	7/34	150/7773	3.01065e-06	0.000691104	0.000587578	CNTNAP4/ASIC2/LRRTM3/TMEM108/GABRB2/ARHGAP44/CDH2	7			muscle system process	1
14 Glutamatergic neurons	GO:0007268	chemical synaptic transmission	8/34	240/7773	6.65811e-06	0.000691104	0.000587578	GRM8/GRIK3/CNTNAP4/GUCY1A1/TMEM108/KCNMA1/GABRB2/CDH2	8			calcium ion import	1
14 Glutamatergic neurons	GO:0098916	anterograde trans-synaptic signaling	8/34	240/7773	6.65811e-06	0.000691104	0.000587578	GRM8/GRIK3/CNTNAP4/GUCY1A1/TMEM108/KCNMA1/GABRB2/CDH2	8			negative chemotaxis	1
14 Glutamatergic neurons	GO:0099537	trans-synaptic signaling	8/34	243/7773	7.29789e-06	0.000691104	0.000587578	GRM8/GRIK3/CNTNAP4/GUCY1A1/TMEM108/KCNMA1/GABRB2/CDH2	8			epithelium development	1
14 Glutamatergic neurons	GO:0099536	synaptic signaling	8/34	245/7773	7.75277e-06	0.000691104	0.000587578	GRM8/GRIK3/CNTNAP4/GUCY1A1/TMEM108/KCNMA1/GABRB2/CDH2	8			negative regulation of canonical Wnt signaling pathway	1
7 Glutamatergic neurons	GO:0051279	regulation of release of sequestered calcium ion into cytosol	4/42	31/7773	2.08462e-05	0.000698591	0.000512353	CALM1/CALM3/PRKCE/PTK2B	4			heart contraction	1
6 Glutamatergic neurons	GO:0098916	anterograde trans-synaptic signaling	8/37	240/7773	1.30669e-05	0.000736076	0.000533148	PPP3CA/CAMK2A/GRIA1/PLK2/SNAP25/GRIN2B/ATP2A2/CDH11	8			negative regulation of protein polymerization	1
6 Glutamatergic neurons	GO:0006875	cellular metal ion homeostasis	8/37	244/7773	1.47427e-05	0.000736076	0.000533148	ATP2B1/CALM1/CALM3/PTK2B/GRIN2B/SLC8A1/ATP2A2/ATP1A3	8			response to abiotic stimulus	1
5 Glutamatergic neurons	GO:0051924	regulation of calcium ion transport	7/72	83/7773	1.03139e-05	0.000738382	0.000607978	CALM1/CALM3/CAMK2A/ATP2B1/THY1/PTK2B/PRKCE	7			neuron death	1
20 Glutamatergic neurons	GO:0045664	regulation of neuron differentiation	8/43	217/7773	2.02512e-05	0.000795022	0.000642262	NRP1/PLXNA4/CNTN4/CUX2/EPHA7/CSMD3/CDH2/APP	8			metal ion homeostasis	1
5 Glutamatergic neurons	GO:0046034	ATP metabolic process	8/72	118/7773	1.18312e-05	0.000810177	0.000667093	ND5/HSPA8/ND4L/ATP6V1B2/COX3/AK5/ALDOC/ATP6V1A	8			cellular cation homeostasis	1
6 Glutamatergic neurons	GO:0050801	ion homeostasis	9/37	339/7773	2.16047e-05	0.000850683	0.000616159	ATP2B1/CALM1/CALM3/PTK2B/GRIN2B/SLC8A1/ATP2A2/SCN3B/ATP1A3	9			regulation of cellular localization	1
7 Glutamatergic neurons	GO:0099003	vesicle-mediated transport in synapse	5/42	68/7773	2.92281e-05	0.000883314	0.000647831	SNAP25/CAMK2A/ACTB/KIF5C/KIF5A	5			calcium ion transmembrane import into cytosol	1
7 Glutamatergic neurons	GO:0008306	associative learning	4/42	34/7773	3.03664e-05	0.000883314	0.000647831	ATP1A3/SNAP25/NETO1/APP	4			developmental growth involved in morphogenesis	1
7 Glutamatergic neurons	GO:0048168	regulation of neuronal synaptic plasticity	3/42	12/7773	3.12021e-05	0.000883314	0.000647831	CAMK2A/NETO1/APP	3			cellular protein-containing complex assembly	1
7 Glutamatergic neurons	GO:0097435	supramolecular fiber organization	9/42	316/7773	3.68342e-05	0.00100147	0.000734488	NEFL/STMN2/HSPA8/NEFM/DYNC1H1/PRKCE/NRP1/APP/PTK2B	9			regulation of neuron differentiation	1
10 Glutamatergic neurons	GO:0007268	chemical synaptic transmission	9/41	240/7773	3.24344e-06	0.00102914	0.000868872	NETO1/GRIA1/PRKCE/KCNMA1/GRIN2B/GABRB1/GRIK4/APBA2/GRM1	9			neuron projection extension involved in neuron projection guidance	1
10 Glutamatergic neurons	GO:0098916	anterograde trans-synaptic signaling	9/41	240/7773	3.24344e-06	0.00102914	0.000868872	NETO1/GRIA1/PRKCE/KCNMA1/GRIN2B/GABRB1/GRIK4/APBA2/GRM1	9			glutamate receptor signaling pathway	1
10 Glutamatergic neurons	GO:0099537	trans-synaptic signaling	9/41	243/7773	3.59299e-06	0.00102914	0.000868872	NETO1/GRIA1/PRKCE/KCNMA1/GRIN2B/GABRB1/GRIK4/APBA2/GRM1	9			central nervous system development	1
10 Glutamatergic neurons	GO:0099536	synaptic signaling	9/41	245/7773	3.84367e-06	0.00102914	0.000868872	NETO1/GRIA1/PRKCE/KCNMA1/GRIN2B/GABRB1/GRIK4/APBA2/GRM1	9			import into cell	1
13 Glutamatergic neurons	GO:0006816	calcium ion transport	6/34	127/7773	1.56203e-05	0.00105851	0.000749582	CALM1/ATP2B1/CAMK2A/CALM3/PPP3CA/PTK2B	6			neuron projection organization	1
7 Glutamatergic neurons	GO:0006935	chemotaxis	8/42	249/7773	4.54787e-05	0.00114973	0.000843225	SLIT1/NRP1/KIT/APP/KIF5C/PTK2B/GAP43/KIF5A	8			regulation of transporter activity	1
7 Glutamatergic neurons	GO:0042330	taxis	8/42	249/7773	4.54787e-05	0.00114973	0.000843225	SLIT1/NRP1/KIT/APP/KIF5C/PTK2B/GAP43/KIF5A	8			olfactory bulb development	1
13 Glutamatergic neurons	GO:0008344	adult locomotory behavior	4/34	37/7773	1.8197e-05	0.00115422	0.000817359	OXR1/SEZ6L/CHL1/ATP1A3	4			ribose phosphate metabolic process	1
6 Glutamatergic neurons	GO:0050767	regulation of neurogenesis	8/37	277/7773	3.6884e-05	0.00116185	0.000841539	PPP3CA/CAMK2A/NRP1/PTK2B/NEFL/SNAP25/CAMK1D/SORL1	8			olfactory lobe development	1
5 Glutamatergic neurons	GO:0055080	cation homeostasis	12/72	304/7773	1.92427e-05	0.0012628	0.00103978	CALM1/CALM3/ATP2B1/THY1/ATP1A3/SNX10/MAPK1/ATP6V1A/PTK2B/DMXL2/HMGB1/PRKCE	12			locomotory behavior	1
17 Glutamatergic neurons	GO:0120039	plasma membrane bounded cell projection morphogenesis	9/47	238/7773	1.00288e-05	0.00126363	0.00106153	NFIB/CHL1/PTPRO/EPHA7/PLXNA4/SEMA3C/CDH2/SEMA5A/EPHA5	9			biological adhesion	1
20 Glutamatergic neurons	GO:0007416	synapse assembly	5/43	69/7773	3.52733e-05	0.00134149	0.00108373	CUX2/EPHB1/EPHA7/CDH2/APP	5			synaptic vesicle localization	1
5 Glutamatergic neurons	GO:0009205	purine ribonucleoside triphosphate metabolic process	8/72	130/7773	2.40461e-05	0.00140269	0.00115496	ND5/HSPA8/ND4L/ATP6V1B2/COX3/AK5/ALDOC/ATP6V1A	8			actin cytoskeleton organization	1
7 Glutamatergic neurons	GO:0044057	regulation of system process	7/42	191/7773	6.30763e-05	0.00150808	0.00110604	CALM1/NPTX1/CALM3/NETO1/ATP2B1/APP/SLC8A1	7			cell-cell adhesion mediated by cadherin	1
5 Glutamatergic neurons	GO:0097435	supramolecular fiber organization	12/72	316/7773	2.82879e-05	0.00153632	0.001265	STMN2/NEFL/DYNC1H1/NEFM/SPTBN1/HSPA8/FAM107A/MTPN/TPPP/ARHGAP35/PTK2B/PRKCE	12			adult locomotory behavior	1
5 Glutamatergic neurons	GO:0030003	cellular cation homeostasis	11/72	272/7773	3.56443e-05	0.00157634	0.00129795	CALM1/CALM3/ATP2B1/THY1/ATP1A3/MAPK1/ATP6V1A/PTK2B/DMXL2/HMGB1/PRKCE	11			regulation of cytokinesis	1
10 Glutamatergic neurons	GO:0099177	regulation of trans-synaptic signaling	7/41	145/7773	8.9902e-06	0.00160475	0.00135484	NETO1/GRIA1/PRKCE/GRIN2B/GRIK4/APBA2/GRM1	7			tissue morphogenesis	1
6 Glutamatergic neurons	GO:0098657	import into cell	8/37	294/7773	5.64067e-05	0.00161528	0.00116997	PPP3CA/GRIA1/ACTB/SNAP25/SLC8A1/CAMK1D/ARHGAP12/ATP1A3	8			regulation of extent of cell growth	1
5 Glutamatergic neurons	GO:0034622	cellular protein-containing complex assembly	15/72	499/7773	4.01703e-05	0.00165925	0.00136621	STMN2/DYNC1H1/SNAP25/SPTBN1/FAM107A/NAPB/COX3/CLTC/MTPN/TPPP/NSG2/SNAP91/PTK2B/HMGB1/PRKCE	15			positive regulation of DNA binding	1
5 Glutamatergic neurons	GO:0098662	inorganic cation transmembrane transport	10/72	228/7773	4.21344e-05	0.00165925	0.00136621	CALM1/CALM3/ATP6V1B2/YWHAH/THY1/ATP1A3/SLC17A7/PTK2B/SCN2A/PRKCE	10			regulation of muscle system process	1
6 Glutamatergic neurons	GO:0019722	calcium-mediated signaling	5/37	91/7773	6.38542e-05	0.00172896	0.0012523	PPP3CA/CALM1/CALM3/PTK2B/ATP2A2	5			postsynapse organization	1
5 Glutamatergic neurons	GO:0050804	modulation of chemical synaptic transmission	8/72	145/7773	5.27837e-05	0.00186222	0.00153334	CAMK2A/SNAP25/FAM107A/NAPB/NPTX1/MAPK1/GUCY1B1/PRKCE	8			establishment of synaptic vesicle localization	1
5 Glutamatergic neurons	GO:0099177	regulation of trans-synaptic signaling	8/72	145/7773	5.27837e-05	0.00186222	0.00153334	CAMK2A/SNAP25/FAM107A/NAPB/NPTX1/MAPK1/GUCY1B1/PRKCE	8			protein dephosphorylation	1
13 Glutamatergic neurons	GO:0007626	locomotory behavior	5/34	92/7773	4.41753e-05	0.00195731	0.00138607	OXR1/SEZ6L/SNAP25/CHL1/ATP1A3	5			cardiac muscle contraction	1
14 Glutamatergic neurons	GO:0099177	regulation of trans-synaptic signaling	6/34	145/7773	3.32115e-05	0.0020724	0.00176196	GRM8/GRIK3/CNTNAP4/GUCY1A1/TMEM108/CDH2	6			calcium-dependent cell-cell adhesion via plasma membrane cell adhesion molecules	1
13 Glutamatergic neurons	GO:0097435	supramolecular fiber organization	8/34	316/7773	4.91095e-05	0.00209534	0.00148381	STMN2/NEFM/NEFL/HSPA8/DYNC1H1/SLIT2/SPTBN1/PTK2B	8			regulation of peptidyl-tyrosine phosphorylation	1
7 Glutamatergic neurons	GO:0050767	regulation of neurogenesis	8/42	277/7773	9.6586e-05	0.00214124	0.0015704	NEFL/STMN2/SNAP25/CAMK2A/YWHAH/NRP1/APP/PTK2B	8			purine-containing compound metabolic process	1
17 Glutamatergic neurons	GO:0021537	telencephalon development	6/47	100/7773	2.73265e-05	0.00224182	0.00188327	NFIB/PROX1/PLXNA4/CDH2/FAT4/EPHA5	6			regulation of postsynaptic membrane potential	1
17 Glutamatergic neurons	GO:0050770	regulation of axonogenesis	5/47	60/7773	2.76768e-05	0.00224182	0.00188327	EPHA7/PLXNA4/SEMA3C/CDH2/SEMA5A	5			receptor localization to synapse	1
7 Glutamatergic neurons	GO:0099177	regulation of trans-synaptic signaling	6/42	145/7773	0.000114575	0.00232539	0.00170546	NPTX1/SNAP25/CAMK2A/PRKCE/NETO1/APP	6			regulation of synapse assembly	1
6 Glutamatergic neurons	GO:0097553	calcium ion transmembrane import into cytosol	4/37	52/7773	9.99227e-05	0.00238455	0.00172716	CALM1/CALM3/PTK2B/GRIN2B	4			regulation of actin cytoskeleton organization	1
20 Glutamatergic neurons	GO:0007417	central nervous system development	9/43	338/7773	7.59275e-05	0.00243168	0.00196444	NRP1/PLXNA4/EPHB1/UNC5C/EPHA7/CDH2/TRPC4/APP/EXT1	9			cation homeostasis	1
6 Glutamatergic neurons	GO:0120039	plasma membrane bounded cell projection morphogenesis	7/37	238/7773	0.000108429	0.002484	0.00179919	PPP3CA/CAMK2A/PLPPR4/NRP1/ACTB/NEFL/CDH11	7			regulation of axonogenesis	1
11 Glutamatergic neurons	GO:0030182	neuron differentiation	11/32	495/7773	2.36788e-06	0.00254783	0.00217097	VWC2L/MEF2C/DCLK1/PBX3/ATP8A2/CNTN4/GAP43/CSMD3/CNTN6/KCNMA1/CUX2	11			regulation of system process	1
14 Glutamatergic neurons	GO:0050807	regulation of synapse organization	5/34	95/7773	5.15624e-05	0.002549	0.00216717	CNTNAP4/ASIC2/LRRTM3/ARHGAP44/CDH2	5			regulation of binding	1
14 Glutamatergic neurons	GO:0050803	regulation of synapse structure or activity	5/34	98/7773	5.9872e-05	0.002549	0.00216717	CNTNAP4/ASIC2/LRRTM3/ARHGAP44/CDH2	5			ion homeostasis	1
14 Glutamatergic neurons	GO:0120039	plasma membrane bounded cell projection morphogenesis	7/34	238/7773	6.1274e-05	0.002549	0.00216717	DCLK1/GAP43/CHL1/TMEM108/ARHGAP44/CDH2/CNTN4	7			regulation of blood circulation	1
7 Glutamatergic neurons	GO:0032409	regulation of transporter activity	5/42	94/7773	0.000138798	0.0025975	0.00190503	CALM1/CALM3/NETO1/YWHAH/ACTB	5			response to calcium ion	1
7 Glutamatergic neurons	GO:0050730	regulation of peptidyl-tyrosine phosphorylation	5/42	95/7773	0.000145928	0.0026618	0.00195218	PRKCE/NRP1/KIT/APP/PTK2B	5			regulation of calcium ion transport	1
13 Glutamatergic neurons	GO:0060341	regulation of cellular localization	8/34	331/7773	6.82625e-05	0.00266663	0.00188837	CALM1/DYNC1H1/SYT4/DCLK1/CAMK2A/CALM3/ACTB/PTK2B	8			semaphorin-plexin signaling pathway	1
13 Glutamatergic neurons	GO:0051592	response to calcium ion	4/34	52/7773	7.12119e-05	0.00266663	0.00188837	CALM1/SYT4/CALM3/PPP3CA	4			regulation of cAMP-mediated signaling	1
13 Glutamatergic neurons	GO:0048167	regulation of synaptic plasticity	4/34	53/7773	7.67874e-05	0.0026961	0.00190925	PLK2/SNAP25/SYT4/CAMK2A	4			localization within membrane	1
13 Glutamatergic neurons	GO:0050890	cognition	5/34	104/7773	7.95724e-05	0.0026961	0.00190925	PLK2/SNAP25/SYT4/CHL1/ATP1A3	5			calcium-mediated signaling	1
7 Glutamatergic neurons	GO:0120035	regulation of plasma membrane bounded cell projection organization	7/42	220/7773	0.000153394	0.00272379	0.00199765	NEFL/STMN2/SNAP25/YWHAH/NRP1/PTK2B/GAP43	7			cell adhesion	1
7 Glutamatergic neurons	GO:0048489	synaptic vesicle transport	4/42	52/7773	0.000165216	0.0027365	0.00200697	SNAP25/CAMK2A/KIF5C/KIF5A	4			regulation of cell motility	1
7 Glutamatergic neurons	GO:0051495	positive regulation of cytoskeleton organization	5/42	98/7773	0.000169012	0.00274632	0.00201417	STMN2/DYNC1H1/PRKCE/NRP1/PTK2B	5			synaptic vesicle exocytosis	1
7 Glutamatergic neurons	GO:0031344	regulation of cell projection organization	7/42	225/7773	0.000176362	0.00278811	0.00204482	NEFL/STMN2/SNAP25/YWHAH/NRP1/PTK2B/GAP43	7			associative learning	1
0 Glutamatergic neurons	GO:0030334	regulation of cell migration	12/53	357/7773	3.54775e-06	0.00283961	0.00230051	PLXNA4/CCBE1/TIAM1/TMEFF2/SLIT2/ATP8A1/PPP3CA/CAMK2A/TGFB2/PRKCE/LDLRAD4/PROX1	12			metal ion transport	1
0 Glutamatergic neurons	GO:2000145	regulation of cell motility	12/53	373/7773	5.58384e-06	0.00283961	0.00230051	PLXNA4/CCBE1/TIAM1/TMEFF2/SLIT2/ATP8A1/PPP3CA/CAMK2A/TGFB2/PRKCE/LDLRAD4/PROX1	12			regulation of cellular component biogenesis	1
0 Glutamatergic neurons	GO:0000902	cell morphogenesis	12/53	390/7773	8.81772e-06	0.00283961	0.00230051	PLXNA4/SLIT2/CDH9/CDH8/PPP3CA/EPHA5/EPHA7/CAMK2A/TGFB2/CDH12/PROX1/NPTX1	12			telencephalon development	1
0 Glutamatergic neurons	GO:0051270	regulation of cellular component movement	12/53	400/7773	1.14085e-05	0.00283961	0.00230051	PLXNA4/CCBE1/TIAM1/TMEFF2/SLIT2/ATP8A1/PPP3CA/CAMK2A/TGFB2/PRKCE/LDLRAD4/PROX1	12			regulation of cellular component movement	1
0 Glutamatergic neurons	GO:0040012	regulation of locomotion	12/53	405/7773	1.29388e-05	0.00283961	0.00230051	PLXNA4/CCBE1/TIAM1/TMEFF2/SLIT2/ATP8A1/PPP3CA/CAMK2A/TGFB2/PRKCE/LDLRAD4/PROX1	12			dephosphorylation	1
0 Glutamatergic neurons	GO:0007155	cell adhesion	13/53	479/7773	1.35601e-05	0.00283961	0.00230051	PLXNA4/TIAM1/CDH9/CDH8/EDIL3/KIF26B/FAT4/PPP3CA/EPHA7/TENM1/TGFB2/CDH12/PRKCE	13			positive regulation of cytoskeleton organization	1
0 Glutamatergic neurons	GO:0022610	biological adhesion	13/53	484/7773	1.51619e-05	0.00283961	0.00230051	PLXNA4/TIAM1/CDH9/CDH8/EDIL3/KIF26B/FAT4/PPP3CA/EPHA7/TENM1/TGFB2/CDH12/PRKCE	13			organelle localization	1
14 Glutamatergic neurons	GO:0051960	regulation of nervous system development	8/34	337/7773	7.75002e-05	0.00284571	0.00241943	CSMD3/ASIC2/LRRTM3/BRINP3/STMN2/ARHGAP44/CDH2/CNTN4	8			peptidyl-tyrosine phosphorylation	1
17 Glutamatergic neurons	GO:0061387	regulation of extent of cell growth	4/47	33/7773	4.22289e-05	0.00299297	0.00251429	EPHA7/PLXNA4/SEMA3C/SEMA5A	4			(空白)
5 Glutamatergic neurons	GO:0048489	synaptic vesicle transport	5/72	52/7773	0.000109792	0.00303371	0.00249794	CAMK2A/SNAP25/KIF5C/NAPB/KIF5A	5			总计	199
5 Glutamatergic neurons	GO:0097480	establishment of synaptic vesicle localization	5/72	52/7773	0.000109792	0.00303371	0.00249794	CAMK2A/SNAP25/KIF5C/NAPB/KIF5A	5
7 Glutamatergic neurons	GO:0009628	response to abiotic stimulus	9/42	395/7773	0.000205891	0.00312304	0.00229046	ATP1A3/HSPA8/PRKCE/NETO1/SCN2A/KIT/APP/SLC8A1/ATP6V1A	9
7 Glutamatergic neurons	GO:0050890	cognition	5/42	104/7773	0.000223478	0.00331992	0.00243486	ATP1A3/SNAP25/NETO1/SCN2A/APP	5
5 Glutamatergic neurons	GO:0097479	synaptic vesicle localization	5/72	55/7773	0.000143828	0.00371359	0.00305774	CAMK2A/SNAP25/KIF5C/NAPB/KIF5A	5
0 Glutamatergic neurons	GO:0007268	chemical synaptic transmission	9/53	240/7773	2.96908e-05	0.00381717	0.00309247	GRM1/CDH8/GRIN2B/PPP3CA/GRIA1/CAMK2A/PRKCE/GABRB1/NPTX1	9
0 Glutamatergic neurons	GO:0098916	anterograde trans-synaptic signaling	9/53	240/7773	2.96908e-05	0.00381717	0.00309247	GRM1/CDH8/GRIN2B/PPP3CA/GRIA1/CAMK2A/PRKCE/GABRB1/NPTX1	9
0 Glutamatergic neurons	GO:0099537	trans-synaptic signaling	9/53	243/7773	3.27527e-05	0.00381717	0.00309247	GRM1/CDH8/GRIN2B/PPP3CA/GRIA1/CAMK2A/PRKCE/GABRB1/NPTX1	9
0 Glutamatergic neurons	GO:0099536	synaptic signaling	9/53	245/7773	3.49397e-05	0.00381717	0.00309247	GRM1/CDH8/GRIN2B/PPP3CA/GRIA1/CAMK2A/PRKCE/GABRB1/NPTX1	9
7 Glutamatergic neurons	GO:0098916	anterograde trans-synaptic signaling	7/42	240/7773	0.000262535	0.00382135	0.00280261	NPTX1/SNAP25/CAMK2A/PRKCE/NETO1/APP/SV2B	7
6 Glutamatergic neurons	GO:0099504	synaptic vesicle cycle	4/37	62/7773	0.00019902	0.00397592	0.0028798	CAMK2A/ACTB/SNAP25/ATP2A2	4
7 Glutamatergic neurons	GO:0018108	peptidyl-tyrosine phosphorylation	5/42	109/7773	0.000278321	0.0040106	0.00294141	PRKCE/NRP1/KIT/APP/PTK2B	5
7 Glutamatergic neurons	GO:0051668	localization within membrane	4/42	61/7773	0.000307466	0.00421961	0.0030947	SNAP25/NETO1/KIF5C/KIF5A	4
6 Glutamatergic neurons	GO:0030334	regulation of cell migration	8/37	357/7773	0.000218932	0.00424391	0.00307391	PPP3CA/CAMK2A/NRP1/PLK2/PTK2B/CAMK1D/SORL1/LMO4	8
5 Glutamatergic neurons	GO:0140029	exocytic process	4/72	32/7773	0.000200038	0.00439483	0.00361867	CAMK2A/SNAP25/NAPB/STXBP1	4
13 Glutamatergic neurons	GO:0099504	synaptic vesicle cycle	4/34	62/7773	0.000142272	0.00442965	0.00313686	SNAP25/SYT4/CAMK2A/ACTB	4
10 Glutamatergic neurons	GO:0008045	motor neuron axon guidance	3/41	14/7773	4.76287e-05	0.00463731	0.00391513	NRP1/SLIT1/SLIT2	3
10 Glutamatergic neurons	GO:0021772	olfactory bulb development	3/41	14/7773	4.76287e-05	0.00463731	0.00391513	SLIT1/EXT1/SLIT2	3
10 Glutamatergic neurons	GO:0021988	olfactory lobe development	3/41	14/7773	4.76287e-05	0.00463731	0.00391513	SLIT1/EXT1/SLIT2	3
10 Glutamatergic neurons	GO:0048846	axon extension involved in axon guidance	3/41	14/7773	4.76287e-05	0.00463731	0.00391513	NRP1/SLIT1/SLIT2	3
10 Glutamatergic neurons	GO:1902284	neuron projection extension involved in neuron projection guidance	3/41	14/7773	4.76287e-05	0.00463731	0.00391513	NRP1/SLIT1/SLIT2	3
0 Glutamatergic neurons	GO:0099177	regulation of trans-synaptic signaling	7/53	145/7773	5.11314e-05	0.00478809	0.00387907	GRM1/GRIN2B/PPP3CA/GRIA1/CAMK2A/PRKCE/NPTX1	7
20 Glutamatergic neurons	GO:0051963	regulation of synapse assembly	4/43	52/7773	0.000181264	0.00479561	0.00387415	CUX2/EPHB1/EPHA7/APP	4
5 Glutamatergic neurons	GO:0019693	ribose phosphate metabolic process	9/72	228/7773	0.000233842	0.00484606	0.00399021	ND5/HSPA8/ND4L/ATP6V1B2/COX3/AK5/ALDOC/ATP6V1A/GUCY1B1	9
5 Glutamatergic neurons	GO:0051235	maintenance of location	7/72	136/7773	0.000245699	0.00489863	0.00403349	CALM1/CALM3/YWHAB/THY1/SLC17A7/PTK2B/PRKCE	7
11 Glutamatergic neurons	GO:0000902	cell morphogenesis	9/32	390/7773	1.83881e-05	0.00494639	0.00421474	CDH12/MEF2C/CDH8/DCLK1/ATP8A2/CNTN4/GAP43/CNTN6/CUX2	9
5 Glutamatergic neurons	GO:0099504	synaptic vesicle cycle	5/72	62/7773	0.00025444	0.00494745	0.00407369	CAMK2A/SNAP25/ACTB/NAPB/SLC17A7	5
17 Glutamatergic neurons	GO:0006935	chemotaxis	8/47	249/7773	0.000105495	0.00498113	0.00418446	NFIB/CHL1/PTPRO/EPHA7/PLXNA4/SEMA3C/SEMA5A/EPHA5	8
17 Glutamatergic neurons	GO:0042330	taxis	8/47	249/7773	0.000105495	0.00498113	0.00418446	NFIB/CHL1/PTPRO/EPHA7/PLXNA4/SEMA3C/SEMA5A/EPHA5	8
17 Glutamatergic neurons	GO:0048638	regulation of developmental growth	6/47	128/7773	0.000109487	0.00498113	0.00418446	EPHA7/ZFPM2/PROX1/PLXNA4/SEMA3C/SEMA5A	6
17 Glutamatergic neurons	GO:0071526	semaphorin-plexin signaling pathway	3/47	16/7773	0.000109813	0.00498113	0.00418446	PLXNA4/SEMA3C/SEMA5A	3
6 Glutamatergic neurons	GO:0099003	vesicle-mediated transport in synapse	4/37	68/7773	0.000284685	0.0051986	0.0037654	CAMK2A/ACTB/SNAP25/ATP2A2	4
7 Glutamatergic neurons	GO:0046034	ATP metabolic process	5/42	118/7773	0.000402178	0.00536609	0.00393554	HSPA8/ATP6V1B2/AK5/APP/ATP6V1A	5
5 Glutamatergic neurons	GO:0099111	microtubule-based transport	5/72	65/7773	0.00031787	0.00586306	0.0048276	NEFL/DYNC1H1/KIF5C/HSPA8/KIF5A	5
13 Glutamatergic neurons	GO:0099003	vesicle-mediated transport in synapse	4/34	68/7773	0.000203885	0.00596127	0.00422147	SNAP25/SYT4/CAMK2A/ACTB	4
5 Glutamatergic neurons	GO:0072521	purine-containing compound metabolic process	9/72	240/7773	0.000342351	0.00602908	0.0049643	ND5/HSPA8/ND4L/ATP6V1B2/COX3/AK5/ALDOC/ATP6V1A/GUCY1B1	9
5 Glutamatergic neurons	GO:0098916	anterograde trans-synaptic signaling	9/72	240/7773	0.000342351	0.00602908	0.0049643	CAMK2A/SNAP25/FAM107A/NAPB/NPTX1/MAPK1/SLC17A7/GUCY1B1/PRKCE	9
5 Glutamatergic neurons	GO:0043949	regulation of cAMP-mediated signaling	3/72	16/7773	0.000391408	0.00633941	0.00521982	CALM1/CALM3/GNAS	3
10 Glutamatergic neurons	GO:0050919	negative chemotaxis	3/41	16/7773	7.27393e-05	0.00649199	0.00548097	SLIT1/UNC5C/SLIT2	3
17 Glutamatergic neurons	GO:0051960	regulation of nervous system development	9/47	337/7773	0.000153839	0.00670974	0.00563661	EPHA7/TCF4/LRRTM3/PROX1/PLXNA4/SEMA3C/MDGA1/CDH2/SEMA5A	9
6 Glutamatergic neurons	GO:0006470	protein dephosphorylation	4/37	76/7773	0.000436474	0.00692228	0.00501388	PPP3CA/CALM1/CALM3/PPM1E	4
17 Glutamatergic neurons	GO:0048729	tissue morphogenesis	8/47	266/7773	0.00016688	0.00700895	0.00588796	EPHA7/ZFPM2/PROX1/SEMA3C/MLLT3/KIF26B/TMEFF2/FAT4	8
14 Glutamatergic neurons	GO:0007416	synapse assembly	4/34	69/7773	0.000215764	0.00708615	0.00602466	ASIC2/LRRTM3/GABRB2/CDH2	4
17 Glutamatergic neurons	GO:0060560	developmental growth involved in morphogenesis	5/47	88/7773	0.000174985	0.00708689	0.00595343	EPHA7/PLXNA4/SEMA3C/KIF26B/SEMA5A	5
5 Glutamatergic neurons	GO:0044087	regulation of cellular component biogenesis	12/72	423/7773	0.000450838	0.00710069	0.00584665	STMN2/DYNC1H1/SPTBN1/FAM107A/NAPB/GAP43/THY1/MTPN/ARHGAP35/PTK2B/HMGB1/PRKCE	12
6 Glutamatergic neurons	GO:0016311	dephosphorylation	5/37	139/7773	0.000468023	0.00727816	0.00527165	PPP3CA/CALM1/PLPPR4/CALM3/PPM1E	5
11 Glutamatergic neurons	GO:0007610	behavior	7/32	244/7773	4.73709e-05	0.00729002	0.00621171	MEF2C/OXR1/PBX3/ADCY8/ATP8A2/KCNMA1/CUX2	7
13 Glutamatergic neurons	GO:0008088	axo-dendritic transport	3/34	30/7773	0.000286402	0.00749852	0.00531008	NEFL/HSPA8/DYNC1H1	3
13 Glutamatergic neurons	GO:0032272	negative regulation of protein polymerization	3/34	30/7773	0.000286402	0.00749852	0.00531008	STMN2/SLIT2/SPTBN1	3
6 Glutamatergic neurons	GO:0040012	regulation of locomotion	8/37	405/7773	0.000514741	0.00763028	0.00552669	PPP3CA/CAMK2A/NRP1/PLK2/PTK2B/CAMK1D/SORL1/LMO4	8
7 Glutamatergic neurons	GO:0007215	glutamate receptor signaling pathway	3/42	31/7773	0.000593547	0.00763662	0.00560077	ATP1A3/NETO1/APP	3
6 Glutamatergic neurons	GO:0120035	regulation of plasma membrane bounded cell projection organization	6/37	220/7773	0.000535347	0.00777391	0.00563072	PPP3CA/NRP1/PTK2B/NEFL/SNAP25/CAMK1D	6
20 Glutamatergic neurons	GO:0007610	behavior	7/43	244/7773	0.000337831	0.00790655	0.00638733	NETO1/GRIA1/PRKCE/CUX2/OXR1/CNTNAP4/APP	7
7 Glutamatergic neurons	GO:0009205	purine ribonucleoside triphosphate metabolic process	5/42	130/7773	0.000627348	0.00800008	0.00586733	HSPA8/ATP6V1B2/AK5/APP/ATP6V1A	5
13 Glutamatergic neurons	GO:0051279	regulation of release of sequestered calcium ion into cytosol	3/34	31/7773	0.000316142	0.00809322	0.00573122	CALM1/CALM3/PTK2B	3
7 Glutamatergic neurons	GO:0140029	exocytic process	3/42	32/7773	0.000652494	0.00824775	0.00604897	SNAP25/CAMK2A/STXBP1	3
13 Glutamatergic neurons	GO:0090257	regulation of muscle system process	4/34	77/7773	0.000329511	0.0082521	0.00584373	CALM1/ATP2B1/CALM3/PPP3CA	4
5 Glutamatergic neurons	GO:0043388	positive regulation of DNA binding	3/72	18/7773	0.0005628	0.00852318	0.00701792	CALM1/CALM3/HMGB1	3
13 Glutamatergic neurons	GO:0140029	exocytic process	3/34	32/7773	0.000347805	0.00852492	0.00603693	SNAP25/CAMK2A/STXBP1	3
6 Glutamatergic neurons	GO:0031344	regulation of cell projection organization	6/37	225/7773	0.00060307	0.00853785	0.00618406	PPP3CA/NRP1/PTK2B/NEFL/SNAP25/CAMK1D	6
6 Glutamatergic neurons	GO:0097435	supramolecular fiber organization	7/37	316/7773	0.000616798	0.00863518	0.00625455	NRP1/PPM1E/SPTBN1/PTK2B/HSPA8/NEFL/ARHGAP12	7
6 Glutamatergic neurons	GO:0032465	regulation of cytokinesis	3/37	36/7773	0.000636283	0.00871431	0.00631187	CALM1/CALM3/PLK2	3
17 Glutamatergic neurons	GO:0050807	regulation of synapse organization	5/47	95/7773	0.000250766	0.00884847	0.00743328	PTPRO/EPHA7/LRRTM3/MDGA1/CDH2	5
13 Glutamatergic neurons	GO:0099177	regulation of trans-synaptic signaling	5/34	145/7773	0.000379277	0.00891689	0.0063145	PLK2/SNAP25/SYT4/CAMK2A/PPP3CA	5
17 Glutamatergic neurons	GO:0050803	regulation of synapse structure or activity	5/47	98/7773	0.000289972	0.00893853	0.00750893	PTPRO/EPHA7/LRRTM3/MDGA1/CDH2	5
13 Glutamatergic neurons	GO:0003012	muscle system process	5/34	146/7773	0.000391503	0.00902022	0.00638768	CALM1/ATP2B1/CALM3/PPP3CA/ATP1A3	5
7 Glutamatergic neurons	GO:0051235	maintenance of location	5/42	136/7773	0.000770278	0.00902415	0.00661839	CALM1/CALM3/PRKCE/YWHAB/PTK2B	5
5 Glutamatergic neurons	GO:0032535	regulation of cellular component size	7/72	158/7773	0.000610657	0.00907344	0.007471	NEFL/SPTBN1/MTPN/DPYSL2/ARHGAP35/PTK2B/PRKCE	7
6 Glutamatergic neurons	GO:0016079	synaptic vesicle exocytosis	3/37	37/7773	0.000690162	0.00925111	0.00670068	CAMK2A/SNAP25/ATP2A2	3
17 Glutamatergic neurons	GO:0032956	regulation of actin cytoskeleton organization	6/47	155/7773	0.000311854	0.00930637	0.00781794	RASA1/PIK3R1/PROX1/TMEFF2/FCHSD2/EPHA5	6
6 Glutamatergic neurons	GO:0051098	regulation of binding	5/37	153/7773	0.000725519	0.00962267	0.0069698	PPP3CA/CALM1/CALM3/ACTB/SORL1	5
17 Glutamatergic neurons	GO:0090090	negative regulation of canonical Wnt signaling pathway	4/47	56/7773	0.000342377	0.00963815	0.00809665	PTPRO/MLLT3/CDH2/MCC	4
17 Glutamatergic neurons	GO:0032535	regulation of cellular component size	6/47	158/7773	0.000345783	0.00963815	0.00809665	EPHA7/RASA1/PLXNA4/SEMA3C/SEMA5A/FCHSD2	6
17 Glutamatergic neurons	GO:0060429	epithelium development	10/47	463/7773	0.00035866	0.00963815	0.00809665	NFIB/PTPRO/EPHA7/PROX1/SEMA3C/MLLT3/CDH2/KIF26B/TMEFF2/FAT4	10
17 Glutamatergic neurons	GO:0030036	actin cytoskeleton organization	8/47	298/7773	0.000362251	0.00963815	0.00809665	RASA1/PIK3R1/PROX1/THSD7A/TMEFF2/EPB41L4A/FCHSD2/EPHA5	8
20 Glutamatergic neurons	GO:0070997	neuron death	5/43	119/7773	0.000467443	0.00984437	0.00795281	NRP1/OXR1/EPHB1/EPHA7/APP	5
20 Glutamatergic neurons	GO:0060078	regulation of postsynaptic membrane potential	3/43	28/7773	0.000469165	0.00984437	0.00795281	NETO1/CUX2/APP	3
20 Glutamatergic neurons	GO:0070509	calcium ion import	3/43	28/7773	0.000469165	0.00984437	0.00795281	SLC8A1/MCU/TRPC4	3
20 Glutamatergic neurons	GO:0106027	neuron projection organization	3/43	28/7773	0.000469165	0.00984437	0.00795281	CUX2/EPHB1/APP	3
