# Supplementary material for: A single-nucleus transcriptomic atlas of the dog hippocampus reveals the potential relationship between specific cell types and domestication
Source: Natl Sci Rev. 2022 Jul 23;9(11):nwac147. doi: 10.1093/nsr/nwac147 (PMC9772819; doi:10.1093/nsr/nwac147)
Supplement: nwac147_Supplemental_Files [file nwac147_supplemental_files.zip › Table_S3_DEGs_in_GABAergic_neuron_GO_enrichment_analysis.xlsx]

## Sheet: Sheet1
Cluster	ID	Description	GeneRatio	BgRatio	pvalue	p.adjust	qvalue	geneID	Count			行标签	计数项:Cluster
12 GABAergic neurons	GO:0030182	neuron differentiation	16/35	495/7773	7.57683e-11	7.05402e-08	5.83814e-08	RSPO2/MEF2C/NYAP2/GABRB2/TENM1/EPHA5/NTRK2/NFIB/STMN2/TCF4/CHL1/UNC5C/NPY/HCN1/RELN/ATP8A2	16			anterograde trans-synaptic signaling	4
21 GABAergic neurons	GO:0030182	neuron differentiation	19/51	495/7773	9.65648e-11	1.08498e-07	9.4942e-08	RELN/NYAP2/PTPRO/UNC5C/GABRB2/EPHA5/NDNF/CSMD3/HCN1/SGK1/CHL1/NTRK2/MEF2C/NFIB/VWC2L/RSPO2/NPY/CNTN4/RIPOR2	19			behavior	4
21 GABAergic neurons	GO:0048666	neuron development	17/51	390/7773	1.7599e-10	1.08498e-07	9.4942e-08	RELN/NYAP2/PTPRO/UNC5C/GABRB2/EPHA5/NDNF/CSMD3/HCN1/SGK1/CHL1/NTRK2/MEF2C/NFIB/NPY/CNTN4/RIPOR2	17			plasma membrane bounded cell projection morphogenesis	3
4 GABAergic neurons	GO:0007610	behavior	12/40	244/7773	1.79104e-09	2.23701e-06	1.95129e-06	RELN/OXR1/CHL1/HTR2C/MEF2C/FGF12/NTRK2/CNTNAP4/CUX2/GRIA1/APP/ATP1A3	12			neuron differentiation	3
8 GABAergic neurons	GO:0061564	axon development	9/30	184/7773	1.7889e-08	2.3703e-05	1.77384e-05	CNR1/WNT5A/RELN/EPHA5/CDH2/CHL1/ATP8A2/APP/CNTN4	9			regulation of trans-synaptic signaling	3
4 GABAergic neurons	GO:0050890	cognition	8/40	104/7773	4.22402e-08	2.6379e-05	2.30098e-05	RELN/CHL1/MEF2C/NTRK2/CUX2/GRIA1/APP/ATP1A3	8			synaptic signaling	3
4 GABAergic neurons	GO:0007268	chemical synaptic transmission	10/40	240/7773	2.451e-07	4.63738e-05	4.04507e-05	RELN/HTR2C/MEF2C/FGF12/NTRK2/CNTNAP4/CUX2/GABRG1/GRIA1/APP	10			chemical synaptic transmission	3
4 GABAergic neurons	GO:0098916	anterograde trans-synaptic signaling	10/40	240/7773	2.451e-07	4.63738e-05	4.04507e-05	RELN/HTR2C/MEF2C/FGF12/NTRK2/CNTNAP4/CUX2/GABRG1/GRIA1/APP	10			trans-synaptic signaling	3
4 GABAergic neurons	GO:0060078	regulation of postsynaptic membrane potential	5/40	28/7773	2.5114e-07	4.63738e-05	4.04507e-05	RELN/MEF2C/CUX2/GABRG1/APP	5			synapse organization	2
4 GABAergic neurons	GO:0099537	trans-synaptic signaling	10/40	243/7773	2.75199e-07	4.63738e-05	4.04507e-05	RELN/HTR2C/MEF2C/FGF12/NTRK2/CNTNAP4/CUX2/GABRG1/GRIA1/APP	10			regulation of synapse structure or activity	2
4 GABAergic neurons	GO:0007611	learning or memory	7/40	89/7773	2.78805e-07	4.63738e-05	4.04507e-05	RELN/MEF2C/NTRK2/CUX2/GRIA1/APP/ATP1A3	7			taxis	2
4 GABAergic neurons	GO:0099536	synaptic signaling	10/40	245/7773	2.9703e-07	4.63738e-05	4.04507e-05	RELN/HTR2C/MEF2C/FGF12/NTRK2/CNTNAP4/CUX2/GABRG1/GRIA1/APP	10			regulation of behavior	2
12 GABAergic neurons	GO:0042391	regulation of membrane potential	8/35	147/7773	2.06586e-07	4.80829e-05	3.9795e-05	MEF2C/GABRB2/NTRK2/FGF12/CACNA1D/HCN1/RELN/RGS7BP	8			neuron migration	2
4 GABAergic neurons	GO:0031644	regulation of neurological system process	5/40	34/7773	6.95174e-07	9.64747e-05	8.41526e-05	RELN/HTR2C/FGF12/CUX2/APP	5			regulation of membrane potential	2
4 GABAergic neurons	GO:0008344	adult locomotory behavior	5/40	37/7773	1.07679e-06	0.000134491	0.000117314	OXR1/CHL1/FGF12/APP/ATP1A3	5			chemotaxis	2
8 GABAergic neurons	GO:0045664	regulation of neuron differentiation	8/30	217/7773	1.11772e-06	0.000165899	0.000124152	CSMD3/WNT5A/TCF4/RELN/CDH2/ATP8A2/APP/CNTN4	8			regulation of neurological system process	2
8 GABAergic neurons	GO:0050807	regulation of synapse organization	6/30	95/7773	1.33221e-06	0.000176517	0.000132099	CNTNAP4/WNT5A/RELN/ASIC2/CDH2/APP	6			regulation of synapse organization	2
8 GABAergic neurons	GO:0050803	regulation of synapse structure or activity	6/30	98/7773	1.60065e-06	0.00019154	0.000143341	CNTNAP4/WNT5A/RELN/ASIC2/CDH2/APP	6			adult locomotory behavior	2
8 GABAergic neurons	GO:0120039	plasma membrane bounded cell projection morphogenesis	8/30	238/7773	2.24341e-06	0.000212323	0.000158894	WNT5A/RELN/EPHA5/CDH2/CHL1/ATP8A2/APP/CNTN4	8			positive regulation of neuron differentiation	2
8 GABAergic neurons	GO:0007610	behavior	8/30	244/7773	2.70394e-06	0.000238848	0.000178744	CNTNAP4/FGF12/RELN/VIP/OXR1/CHL1/ATP8A2/APP	8			positive regulation of transport	1
4 GABAergic neurons	GO:0060079	excitatory postsynaptic potential	4/40	20/7773	2.74528e-06	0.000311714	0.000271901	RELN/MEF2C/CUX2/APP	4			cognition	1
4 GABAergic neurons	GO:0030182	neuron differentiation	12/40	495/7773	4.20692e-06	0.000406212	0.000354329	RELN/NPY/CHL1/MEF2C/STMN2/BRINP3/NTRK2/CUX2/RSPO2/KIF5A/APP/NEFH	12			axon development	1
21 GABAergic neurons	GO:0007268	chemical synaptic transmission	10/51	240/7773	2.73996e-06	0.00042764	0.00037421	RELN/FGF12/GABRB2/SV2C/GRM8/NTRK2/MEF2C/PRKCE/PRKAR2B/IGSF11	10			learning or memory	1
21 GABAergic neurons	GO:0098916	anterograde trans-synaptic signaling	10/51	240/7773	2.73996e-06	0.00042764	0.00037421	RELN/FGF12/GABRB2/SV2C/GRM8/NTRK2/MEF2C/PRKCE/PRKAR2B/IGSF11	10			forebrain development	1
21 GABAergic neurons	GO:0099537	trans-synaptic signaling	10/51	243/7773	3.06443e-06	0.00042764	0.00037421	RELN/FGF12/GABRB2/SV2C/GRM8/NTRK2/MEF2C/PRKCE/PRKAR2B/IGSF11	10			modulation of chemical synaptic transmission	1
21 GABAergic neurons	GO:0099536	synaptic signaling	10/51	245/7773	3.29889e-06	0.00042764	0.00037421	RELN/FGF12/GABRB2/SV2C/GRM8/NTRK2/MEF2C/PRKCE/PRKAR2B/IGSF11	10			ion transmembrane transport	1
21 GABAergic neurons	GO:0006935	chemotaxis	10/51	249/7773	3.81512e-06	0.00042764	0.00037421	RELN/PTPRO/UNC5C/EPHA5/KIT/SCG2/CHL1/NFIB/CNTN4/RIPOR2	10			regulation of neuron differentiation	1
21 GABAergic neurons	GO:0042330	taxis	10/51	249/7773	3.81512e-06	0.00042764	0.00037421	RELN/PTPRO/UNC5C/EPHA5/KIT/SCG2/CHL1/NFIB/CNTN4/RIPOR2	10			synapse assembly	1
4 GABAergic neurons	GO:0099177	regulation of trans-synaptic signaling	7/40	145/7773	7.57244e-06	0.000487402	0.00042515	RELN/MEF2C/NTRK2/CNTNAP4/CUX2/GRIA1/APP	7			regulation of postsynapse organization	1
4 GABAergic neurons	GO:0050807	regulation of synapse organization	6/40	95/7773	7.80468e-06	0.000487402	0.00042515	RELN/MEF2C/NTRK2/CNTNAP4/CUX2/APP	6			excitatory postsynaptic potential	1
8 GABAergic neurons	GO:0031644	regulation of neurological system process	4/30	34/7773	7.71594e-06	0.000511181	0.000382548	FGF12/RELN/VIP/APP	4			regulation of postsynaptic membrane potential	1
4 GABAergic neurons	GO:0050803	regulation of synapse structure or activity	6/40	98/7773	9.34633e-06	0.000530617	0.000462845	RELN/MEF2C/NTRK2/CNTNAP4/CUX2/APP	6			telencephalon development	1
4 GABAergic neurons	GO:0045666	positive regulation of neuron differentiation	6/40	103/7773	1.24587e-05	0.000648369	0.000565558	RELN/MEF2C/STMN2/BRINP3/NTRK2/CUX2	6			regulation of synapse assembly	1
8 GABAergic neurons	GO:0008344	adult locomotory behavior	4/30	37/7773	1.09004e-05	0.000687765	0.000514697	FGF12/OXR1/CHL1/APP	4			negative regulation of apoptotic process	1
12 GABAergic neurons	GO:0045666	positive regulation of neuron differentiation	6/35	103/7773	5.55861e-06	0.00101159	0.000837223	MEF2C/NTRK2/STMN2/TCF4/RELN/ATP8A2	6			neuron development	1
12 GABAergic neurons	GO:0007268	chemical synaptic transmission	8/35	240/7773	8.40314e-06	0.00101159	0.000837223	CNTNAP4/MEF2C/GABRB2/NTRK2/PLCB4/FGF12/RELN/SV2C	8			(空白)
12 GABAergic neurons	GO:0098916	anterograde trans-synaptic signaling	8/35	240/7773	8.40314e-06	0.00101159	0.000837223	CNTNAP4/MEF2C/GABRB2/NTRK2/PLCB4/FGF12/RELN/SV2C	8			总计	64
12 GABAergic neurons	GO:0099537	trans-synaptic signaling	8/35	243/7773	9.2074e-06	0.00101159	0.000837223	CNTNAP4/MEF2C/GABRB2/NTRK2/PLCB4/FGF12/RELN/SV2C	8
12 GABAergic neurons	GO:0099536	synaptic signaling	8/35	245/7773	9.77904e-06	0.00101159	0.000837223	CNTNAP4/MEF2C/GABRB2/NTRK2/PLCB4/FGF12/RELN/SV2C	8
8 GABAergic neurons	GO:0050808	synapse organization	6/30	150/7773	1.8923e-05	0.00113968	0.000852891	CNTNAP4/WNT5A/RELN/ASIC2/CDH2/APP	6
21 GABAergic neurons	GO:0120039	plasma membrane bounded cell projection morphogenesis	9/51	238/7773	2.01223e-05	0.00145946	0.00127711	RELN/NYAP2/PTPRO/UNC5C/EPHA5/SGK1/CHL1/NFIB/CNTN4	9
4 GABAergic neurons	GO:0034220	ion transmembrane transport	9/40	335/7773	3.85214e-05	0.00171833	0.00149886	KCNC2/RELN/HTR2C/MEF2C/FGF12/TCAF1/GABRG1/PLCH1/ATP1A3	9
8 GABAergic neurons	GO:0006935	chemotaxis	7/30	249/7773	3.44482e-05	0.00182575	0.00136632	SCG2/WNT5A/RELN/EPHA5/CHL1/APP/CNTN4	7
8 GABAergic neurons	GO:0042330	taxis	7/30	249/7773	3.44482e-05	0.00182575	0.00136632	SCG2/WNT5A/RELN/EPHA5/CHL1/APP/CNTN4	7
21 GABAergic neurons	GO:0099177	regulation of trans-synaptic signaling	7/51	145/7773	3.96183e-05	0.00244247	0.0021373	RELN/GRM8/NTRK2/MEF2C/PRKCE/PRKAR2B/IGSF11	7
21 GABAergic neurons	GO:0042391	regulation of membrane potential	7/51	147/7773	4.32603e-05	0.00248447	0.00217406	RELN/FGF12/GABRB2/RGS7BP/HCN1/NTRK2/MEF2C	7
21 GABAergic neurons	GO:0001764	neuron migration	5/51	66/7773	6.57602e-05	0.00352532	0.00308486	RELN/NDNF/CHL1/NTRK2/MEF2C	5
4 GABAergic neurons	GO:0050808	synapse organization	6/40	150/7773	0.000104334	0.00383275	0.00334322	RELN/MEF2C/NTRK2/CNTNAP4/CUX2/APP	6
12 GABAergic neurons	GO:0120039	plasma membrane bounded cell projection morphogenesis	7/35	238/7773	7.46173e-05	0.00417177	0.0034527	NYAP2/EPHA5/NFIB/CHL1/UNC5C/RELN/ATP8A2	7
12 GABAergic neurons	GO:0021537	telencephalon development	5/35	100/7773	7.61763e-05	0.00417177	0.0034527	EPHA5/NTRK2/NFIB/NPY/RELN	5
12 GABAergic neurons	GO:0007610	behavior	7/35	244/7773	8.73254e-05	0.00439906	0.0036408	CNTNAP4/MEF2C/NTRK2/FGF12/CHL1/RELN/ATP8A2	7
4 GABAergic neurons	GO:0051963	regulation of synapse assembly	4/40	52/7773	0.000136236	0.00486166	0.00424071	MEF2C/NTRK2/CUX2/APP	4
8 GABAergic neurons	GO:0007416	synapse assembly	4/30	69/7773	0.000130956	0.00619701	0.0046376	WNT5A/ASIC2/CDH2/APP	4
12 GABAergic neurons	GO:0050795	regulation of behavior	3/35	26/7773	0.000202568	0.00702312	0.00581256	CNTNAP4/MEF2C/RELN	3
12 GABAergic neurons	GO:0001764	neuron migration	4/35	66/7773	0.000203678	0.00702312	0.00581256	MEF2C/NTRK2/CHL1/RELN	4
8 GABAergic neurons	GO:0043066	negative regulation of apoptotic process	7/30	316/7773	0.000155778	0.00711743	0.00532641	SCG2/WNT5A/VIP/OXR1/ASIC2/IGF1/CHL1	7
8 GABAergic neurons	GO:0099175	regulation of postsynapse organization	3/30	29/7773	0.000177177	0.00768053	0.00574781	WNT5A/RELN/CDH2	3
8 GABAergic neurons	GO:0030900	forebrain development	5/30	145/7773	0.000206249	0.00780799	0.0058432	WNT5A/RELN/EPHA5/CDH2/APP	5
8 GABAergic neurons	GO:0050804	modulation of chemical synaptic transmission	5/30	145/7773	0.000206249	0.00780799	0.0058432	CNTNAP4/CNR1/RELN/CDH2/APP	5
8 GABAergic neurons	GO:0099177	regulation of trans-synaptic signaling	5/30	145/7773	0.000206249	0.00780799	0.0058432	CNTNAP4/CNR1/RELN/CDH2/APP	5
21 GABAergic neurons	GO:0007610	behavior	8/51	244/7773	0.000166317	0.00820276	0.0071779	RELN/FGF12/NAV2/CHL1/NTRK2/MEF2C/PRKCE/PRKAR2B	8
8 GABAergic neurons	GO:0098916	anterograde trans-synaptic signaling	6/30	240/7773	0.000259189	0.0090375	0.00676331	CNTNAP4/CNR1/FGF12/RELN/CDH2/APP	6
4 GABAergic neurons	GO:0050795	regulation of behavior	3/40	26/7773	0.000302412	0.00921251	0.00803586	RELN/MEF2C/CNTNAP4	3
8 GABAergic neurons	GO:0051050	positive regulation of transport	7/30	350/7773	0.000292973	0.00946804	0.00708552	WNT5A/FGF12/RELN/VIP/IGF1/CDH2/ATP8A2	7
