# Supplementary material for: A single-nucleus transcriptomic atlas of the dog hippocampus reveals the potential relationship between specific cell types and domestication
Source: Natl Sci Rev. 2022 Jul 23;9(11):nwac147. doi: 10.1093/nsr/nwac147 (PMC9772819; doi:10.1093/nsr/nwac147)
Supplement: nwac147_Supplemental_Files [file nwac147_supplemental_files.zip › Table_S4_Sharing_DEGs_in_dog_and_human.xlsx]

## Sheet: Sheet1
	Astrocyte	Unidentified	Cajal-Retzius	Endothelial	Erythroid	ExN	InN	Microglia	OPC	Oligo	Progenitor
Astrocytes	[('PHYHIPL', 'PHYHIPL'), ('QKI', 'QKI'), ('SLC1A3', 'SLC1A3'), ('SPARC', 'SPARC'), ('NTRK2', 'NTRK2'), ('NFIA', 'NFIA'), ('GFAP', 'GFAP'), ('NOTCH2', 'NOTCH2'), ('DTNA', 'DTNA'), ('GJA1', 'GJA1'), ('CLU', 'CLU'), ('TIMP3', 'TIMP3'), ('LRIG1', 'LRIG1'), ('ARHGAP5', 'ARHGAP5'), ('PTPRZ1', 'PTPRZ1'), ('NPAS3', 'NPAS3'), ('AQP4', 'AQP4'), ('RFX4', 'RFX4'), ('LTBP1', 'LTBP1'), ('JAM2', 'JAM2'), ('SPAR…	[('SYNE1', 'SYNE1'), ('GLIS3', 'GLIS3'), ('SLC1A3', 'SLC1A3'), ('SPARC', 'SPARC'), ('NTRK2', 'NTRK2'), ('GFAP', 'GFAP'), ('DTNA', 'DTNA'), ('SNCAIP', 'SNCAIP'), ('GJA1', 'GJA1'), ('STON2', 'STON2'), ('GRAMD2B', 'GRAMD2B'), ('CLU', 'CLU'), ('ARHGAP5', 'ARHGAP5'), ('AQP4', 'AQP4'), ('LTBP1', 'LTBP1'), ('ZBBX', 'ZBBX'), ('WDR49', 'WDR49'), ('PARD3B', 'PARD3B'), ('PDLIM3', 'PDLIM3'), ('TMEM47', 'TMEM…	[('TLE1', 'TLE1'), ('CLU', 'CLU'), ('NFIB', 'NFIB'), ('DST', 'DST'), ('LSAMP', 'LSAMP'), ('TMEM47', 'TMEM47'), ('LHFPL6', 'LHFPL6'), ('ABLIM1', 'ABLIM1')]	[('SMARCA2', 'SMARCA2'), ('QKI', 'QKI'), ('SLC1A3', 'SLC1A3'), ('SPARC', 'SPARC'), ('TLE1', 'TLE1'), ('GJA1', 'GJA1'), ('ADK', 'ADK'), ('ZEB1', 'ZEB1'), ('ABCA1', 'ABCA1'), ('CLU', 'CLU'), ('TIMP3', 'TIMP3'), ('UTRN', 'UTRN'), ('ARHGEF12', 'ARHGEF12'), ('JAM2', 'JAM2'), ('PTPRG', 'PTPRG'), ('SPARCL1', 'SPARCL1'), ('DMD', 'DMD'), ('FARP1', 'FARP1'), ('TMEM47', 'TMEM47'), ('HTRA1', 'HTRA1'), ('PREX…	[]	[('NFIA', 'NFIA'), ('NTM', 'NTM'), ('NFIB', 'NFIB'), ('FRMD4A', 'FRMD4A'), ('GPM6A', 'GPM6A'), ('PBX1', 'PBX1'), ('MEIS2', 'MEIS2')]	[('CHD9', 'CHD9'), ('CADM1', 'CADM1'), ('NFIB', 'NFIB'), ('NPAS3', 'NPAS3'), ('ERBB4', 'ERBB4'), ('FNBP1', 'FNBP1'), ('PBX1', 'PBX1')]	[('SLC1A3', 'SLC1A3'), ('MERTK', 'MERTK'), ('FRMD4A', 'FRMD4A'), ('BMP2K', 'BMP2K'), ('PHACTR1', 'PHACTR1'), ('HTRA1', 'HTRA1'), ('ITPR2', 'ITPR2')]	[('ATP10B', 'ATP10B'), ('PHYHIPL', 'PHYHIPL'), ('QKI', 'QKI'), ('SLC1A3', 'SLC1A3'), ('SPARC', 'SPARC'), ('NTRK2', 'NTRK2'), ('NTM', 'NTM'), ('ZEB1', 'ZEB1'), ('TIMP3', 'TIMP3'), ('PTPRZ1', 'PTPRZ1'), ('ADGRL3', 'ADGRL3'), ('LSAMP', 'LSAMP'), ('SPARCL1', 'SPARCL1'), ('SCD', 'SCD'), ('MAML2', 'MAML2'), ('CTNND2', 'CTNND2'), ('GPM6A', 'GPM6A'), ('SOX6', 'SOX6'), ('SCG3', 'SCG3'), ('RFTN2', 'RFTN2')…	[('CRB1', 'CRB1'), ('PHYHIPL', 'PHYHIPL'), ('QKI', 'QKI'), ('CADM1', 'CADM1'), ('PCDH7', 'PCDH7'), ('NTM', 'NTM'), ('ARHGAP5', 'ARHGAP5'), ('PTPRZ1', 'PTPRZ1'), ('DST', 'DST'), ('ADGRL3', 'ADGRL3'), ('LSAMP', 'LSAMP'), ('IGSF11', 'IGSF11'), ('SCD', 'SCD'), ('SASH1', 'SASH1'), ('MAML2', 'MAML2'), ('GPM6A', 'GPM6A'), ('SOX6', 'SOX6'), ('ITPR2', 'ITPR2'), ('RFTN2', 'RFTN2'), ('ADD3', 'ADD3'), ('GPM6…	[('PHYHIPL', 'PHYHIPL'), ('QKI', 'QKI'), ('SLC1A3', 'SLC1A3'), ('NTRK2', 'NTRK2'), ('NFIA', 'NFIA'), ('GFAP', 'GFAP'), ('DTNA', 'DTNA'), ('SNCAIP', 'SNCAIP'), ('ZEB1', 'ZEB1'), ('CLU', 'CLU'), ('LRIG1', 'LRIG1'), ('PTPRZ1', 'PTPRZ1'), ('AQP4', 'AQP4'), ('RFX4', 'RFX4'), ('JAM2', 'JAM2'), ('SPARCL1', 'SPARCL1'), ('PDLIM3', 'PDLIM3'), ('SLC1A2', 'SLC1A2'), ('RFTN2', 'RFTN2'), ('GPM6B', 'GPM6B')]
Cajal-Retzius	[('TLE4', 'TLE4'), ('CTNNB1', 'CTNNB1')]	[('DNAH9', 'DNAH9'), ('SRGAP3', 'SRGAP3')]	[('TLE1', 'TLE1'), ('NFIB', 'NFIB'), ('LSAMP', 'LSAMP'), ('APP', 'APP'), ('CTNNB1', 'CTNNB1'), ('RELN', 'RELN'), ('DAAM1', 'DAAM1'), ('RTN1', 'RTN1'), ('NDNF', 'NDNF'), ('FAT3', 'FAT3'), ('EBF3', 'EBF3'), ('RBMS1', 'RBMS1'), ('ABLIM1', 'ABLIM1')]	[('FRMD6', 'FRMD6'), ('TLE1', 'TLE1'), ('ABCA1', 'ABCA1'), ('SVIL', 'SVIL'), ('UTRN', 'UTRN'), ('CTNNB1', 'CTNNB1'), ('INPP4B', 'INPP4B'), ('SORBS2', 'SORBS2'), ('RBMS3', 'RBMS3'), ('RBMS1', 'RBMS1'), ('ABLIM1', 'ABLIM1')]	[]	[('SRGAP3', 'SRGAP3'), ('NFIB', 'NFIB'), ('BCL11A', 'BCL11A'), ('APP', 'APP'), ('ELAVL2', 'ELAVL2'), ('SORBS2', 'SORBS2'), ('NECAB1', 'NECAB1'), ('RTN1', 'RTN1'), ('GPM6A', 'GPM6A'), ('THSD7A', 'THSD7A')]	[('STK32B', 'STK32B'), ('NFIB', 'NFIB'), ('MTSS1', 'MTSS1'), ('BCL11A', 'BCL11A'), ('FNBP1L', 'FNBP1L'), ('RELN', 'RELN'), ('NECAB1', 'NECAB1'), ('RTN1', 'RTN1'), ('KLF7', 'KLF7'), ('FAT3', 'FAT3')]	[('TLE4', 'TLE4'), ('RBMS1', 'RBMS1')]	[('LSAMP', 'LSAMP'), ('PCDH17', 'PCDH17'), ('GPM6A', 'GPM6A')]	[('RIMS2', 'RIMS2'), ('LSAMP', 'LSAMP'), ('PCDH17', 'PCDH17'), ('GPM6A', 'GPM6A'), ('BMPER', 'BMPER')]	[]
Endothelial cells	[('SPARC', 'SPARC'), ('PDGFRB', 'PDGFRB'), ('CALD1', 'CALD1'), ('CLU', 'CLU'), ('TIMP3', 'TIMP3'), ('JAM2', 'JAM2'), ('SPARCL1', 'SPARCL1'), ('AKAP12', 'AKAP12'), ('B2M', 'B2M')]	[('SPARC', 'SPARC'), ('CLU', 'CLU')]	[('CLU', 'CLU'), ('MAST4', 'MAST4'), ('BCAR3', 'BCAR3'), ('LHFPL6', 'LHFPL6'), ('ABLIM1', 'ABLIM1')]	[('ITGA1', 'ITGA1'), ('LAMA2', 'LAMA2'), ('EBF1', 'EBF1'), ('COLEC12', 'COLEC12'), ('ADGRL2', 'ADGRL2'), ('IQGAP1', 'IQGAP1'), ('ADGRL4', 'ADGRL4'), ('ITGB1', 'ITGB1'), ('NID1', 'NID1'), ('SLC30A1', 'SLC30A1'), ('SLC7A5', 'SLC7A5'), ('LAMC1', 'LAMC1'), ('SPOCK2', 'SPOCK2'), ('APCDD1', 'APCDD1'), ('ACTN4', 'ACTN4'), ('IVNS1ABP', 'IVNS1ABP'), ('SPARC', 'SPARC'), ('ABCB1', 'ABCB1'), ('PDGFRB', 'PDGF…	[]	[('MLLT3', 'MLLT3'), ('LRP8', 'LRP8')]	[('SYNE2', 'SYNE2'), ('SPOCK2', 'SPOCK2'), ('RUNDC3B', 'RUNDC3B'), ('CSGALNACT1', 'CSGALNACT1'), ('MEF2C', 'MEF2C')]	[('ITGB1', 'ITGB1'), ('IFNGR1', 'IFNGR1'), ('FLI1', 'FLI1'), ('ZFHX3', 'ZFHX3'), ('STAT3', 'STAT3'), ('TACC1', 'TACC1'), ('SLCO2B1', 'SLCO2B1'), ('ABCG2', 'ABCG2'), ('MEF2C', 'MEF2C'), ('ST6GAL1', 'ST6GAL1'), ('ITPR2', 'ITPR2'), ('MSN', 'MSN'), ('MBNL1', 'MBNL1'), ('B2M', 'B2M'), ('RIN2', 'RIN2')]	[('PROM1', 'PROM1'), ('MPZL1', 'MPZL1'), ('APBB2', 'APBB2'), ('SPARC', 'SPARC'), ('ZEB1', 'ZEB1'), ('TIMP3', 'TIMP3'), ('SPARCL1', 'SPARCL1'), ('B2M', 'B2M')]	[('MPZL1', 'MPZL1'), ('APCDD1', 'APCDD1'), ('ITPR2', 'ITPR2')]	[('ZEB1', 'ZEB1'), ('CLU', 'CLU'), ('EEF1A1', 'EEF1A1'), ('JAM2', 'JAM2'), ('SPARCL1', 'SPARCL1')]
GABAergic neurons	[('NDRG4', 'NDRG4'), ('NTRK2', 'NTRK2'), ('ALDOC', 'ALDOC'), ('NPAS3', 'NPAS3'), ('SPARCL1', 'SPARCL1'), ('NDFIP1', 'NDFIP1'), ('DNER', 'DNER'), ('ANOS1', 'ANOS1'), ('TMEM132B', 'TMEM132B')]	[('EXPH5', 'EXPH5'), ('MYO3A', 'MYO3A'), ('NTRK2', 'NTRK2'), ('HSP90AA1', 'HSP90AA1'), ('FILIP1', 'FILIP1'), ('MPDZ', 'MPDZ'), ('GABRG1', 'GABRG1'), ('CFAP299', 'CFAP299'), ('DNER', 'DNER')]	[('MAP1B', 'MAP1B'), ('NDRG4', 'NDRG4'), ('ATP1B1', 'ATP1B1'), ('DYNC1H1', 'DYNC1H1'), ('NFIB', 'NFIB'), ('RSPO2', 'RSPO2'), ('KIF5A', 'KIF5A'), ('CNTN4', 'CNTN4'), ('GNAS', 'GNAS'), ('APP', 'APP'), ('NDFIP1', 'NDFIP1'), ('RELN', 'RELN'), ('SCG2', 'SCG2'), ('DNER', 'DNER'), ('KLHL13', 'KLHL13'), ('PEG10', 'PEG10'), ('NDNF', 'NDNF'), ('FAT3', 'FAT3'), ('INA', 'INA'), ('STMN2', 'STMN2'), ('KIF1A', …	[('PAM', 'PAM'), ('SGK1', 'SGK1'), ('SLC6A1', 'SLC6A1'), ('UTRN', 'UTRN'), ('GNAS', 'GNAS'), ('SPARCL1', 'SPARCL1'), ('MEF2C', 'MEF2C'), ('DMD', 'DMD'), ('INPP4B', 'INPP4B'), ('FARP1', 'FARP1'), ('COL5A2', 'COL5A2'), ('RBMS3', 'RBMS3'), ('LAMB1', 'LAMB1'), ('LAMP5', 'LAMP5'), ('RAPGEF4', 'RAPGEF4')]	[]	[('MAP1B', 'MAP1B'), ('TCF4', 'TCF4'), ('ATP1B1', 'ATP1B1'), ('ALDOC', 'ALDOC'), ('SRGAP1', 'SRGAP1'), ('NFIB', 'NFIB'), ('APP', 'APP'), ('ELAVL2', 'ELAVL2'), ('PEG10', 'PEG10'), ('NECAB1', 'NECAB1'), ('THSD7A', 'THSD7A'), ('STMN2', 'STMN2'), ('KIF21A', 'KIF21A')]	[('VIP', 'VIP'), ('MAP1B', 'MAP1B'), ('GRIA4', 'GRIA4'), ('PAM', 'PAM'), ('KCNIP1', 'KCNIP1'), ('TCF4', 'TCF4'), ('ATP1B1', 'ATP1B1'), ('FXYD6', 'FXYD6'), ('GAD2', 'GAD2'), ('ANKRD12', 'ANKRD12'), ('CADM1', 'CADM1'), ('NETO2', 'NETO2'), ('GRIA1', 'GRIA1'), ('EPHA5', 'EPHA5'), ('RAB3C', 'RAB3C'), ('SYT1', 'SYT1'), ('SPOCK3', 'SPOCK3'), ('NRXN3', 'NRXN3'), ('IGF1', 'IGF1'), ('NFIB', 'NFIB'), ('RGS1…	[('SGK1', 'SGK1'), ('HSP90AA1', 'HSP90AA1'), ('IGF1', 'IGF1'), ('MEF2C', 'MEF2C'), ('PHACTR1', 'PHACTR1')]	[('KCNIP1', 'KCNIP1'), ('FXYD6', 'FXYD6'), ('NTRK2', 'NTRK2'), ('RGS12', 'RGS12'), ('MAGI1', 'MAGI1'), ('DNM3', 'DNM3'), ('SPARCL1', 'SPARCL1'), ('CDH13', 'CDH13'), ('SCN1A', 'SCN1A'), ('NDFIP1', 'NDFIP1'), ('DNER', 'DNER'), ('PEG10', 'PEG10'), ('GRID2', 'GRID2'), ('SATB1', 'SATB1'), ('NXPH1', 'NXPH1'), ('FGF12', 'FGF12'), ('BRINP3', 'BRINP3')]	[('GRIA4', 'GRIA4'), ('FXYD6', 'FXYD6'), ('CADM1', 'CADM1'), ('SGK1', 'SGK1'), ('DNM3', 'DNM3'), ('IGSF11', 'IGSF11'), ('TAX1BP1', 'TAX1BP1'), ('DNER', 'DNER'), ('GRID2', 'GRID2'), ('PTPRO', 'PTPRO'), ('SATB1', 'SATB1'), ('FGF12', 'FGF12'), ('TMEM132B', 'TMEM132B'), ('SLC2A13', 'SLC2A13'), ('KIF21A', 'KIF21A')]	[('FXYD6', 'FXYD6'), ('NTRK2', 'NTRK2'), ('SPARCL1', 'SPARCL1')]
Glutamatergic neurons	[('NDRG4', 'NDRG4'), ('NFIA', 'NFIA'), ('CPE', 'CPE'), ('TLE4', 'TLE4'), ('ALDOC', 'ALDOC'), ('SYT11', 'SYT11'), ('GABRA2', 'GABRA2'), ('ADGRV1', 'ADGRV1'), ('NDFIP1', 'NDFIP1'), ('FAM107A', 'FAM107A'), ('CTNND2', 'CTNND2'), ('ITM2C', 'ITM2C'), ('CRYL1', 'CRYL1'), ('SCG3', 'SCG3'), ('SEZ6L', 'SEZ6L')]	[('RFX3', 'RFX3'), ('GLIS3', 'GLIS3'), ('CALM2', 'CALM3'), ('HSP90AA1', 'HSP90AA1'), ('SYT11', 'SYT11'), ('DPP6', 'DPP6'), ('OAZ1', 'OAZ1'), ('ADGRV1', 'ADGRV1'), ('PLEKHA5', 'PLEKHA5'), ('CFAP299', 'CFAP299'), ('FAIM2', 'FAIM2'), ('HSPH1', 'HSPH1'), ('ITM2C', 'ITM2C'), ('MAP1A', 'MAP1A'), ('C8orf34', 'C29H8orf34'), ('TGFB2', 'TGFB2')]	[('MAP1B', 'MAP1B'), ('NSG2', 'NSG2'), ('NDRG4', 'NDRG4'), ('ATP1B1', 'ATP1B1'), ('GNG2', 'GNG2'), ('PLD3', 'PLD3'), ('ST6GALNAC5', 'ST6GALNAC5'), ('CALM2', 'CALM3'), ('DYNC1H1', 'DYNC1H1'), ('FSTL5', 'FSTL5'), ('CPE', 'CPE'), ('KIF5C', 'KIF5C'), ('MAP4', 'MAP4'), ('AP2B1', 'AP2B1'), ('OCIAD1', 'OCIAD1'), ('RTN4', 'RTN4'), ('OCIAD2', 'OCIAD2'), ('ACTG1', 'ACTG1'), ('NFIB', 'NFIB'), ('SNX10', 'SNX…	[('PTPRK', 'PTPRK'), ('PAM', 'PAM'), ('GUCY1A2', 'GUCY1A2'), ('CPE', 'CPE'), ('RAPGEF5', 'RAPGEF5'), ('SPTBN1', 'SPTBN1'), ('ABLIM3', 'ABLIM3'), ('ZEB1', 'ZEB1'), ('GUCY1A1', 'GUCY1A1'), ('GUCY1B1', 'GUCY1B1'), ('CDH11', 'CDH11'), ('GNAS', 'GNAS'), ('THY1', 'THY1'), ('PTPRG', 'PTPRG'), ('GALNT18', 'GALNT18'), ('MEF2C', 'MEF2C'), ('DMD', 'DMD'), ('INPP4B', 'INPP4B'), ('SORBS2', 'SORBS2'), ('SLC39A…	[]	[('MAP1B', 'MAP1B'), ('NSG2', 'NSG2'), ('CELF2', 'CELF2'), ('ENC1', 'ENC1'), ('PROX1', 'PROX1'), ('DOK6', 'DOK6'), ('TCF4', 'TCF4'), ('ATP1B1', 'ATP1B1'), ('NRP1', 'NRP1'), ('SYT4', 'SYT4'), ('CALM2', 'CALM3'), ('HPCA', 'HPCA'), ('NFIA', 'NFIA'), ('CPE', 'CPE'), ('KIF5C', 'KIF5C'), ('ALDOC', 'ALDOC'), ('FRMD4B', 'FRMD4B'), ('RTN4', 'RTN4'), ('OCIAD2', 'OCIAD2'), ('NFIB', 'NFIB'), ('GRIA2', 'GRIA2…	[('MAP1B', 'MAP1B'), ('GRIA4', 'GRIA4'), ('NSG2', 'NSG2'), ('PAM', 'PAM'), ('PROX1', 'PROX1'), ('TCF4', 'TCF4'), ('ATP1B1', 'ATP1B1'), ('TENM2', 'TENM2'), ('CADM1', 'CADM1'), ('NEGR1', 'NEGR1'), ('GRIA1', 'GRIA1'), ('MORF4L1', 'MORF4L1'), ('CALM2', 'CALM3'), ('EPHA5', 'EPHA5'), ('RAB3C', 'RAB3C'), ('SYT1', 'SYT1'), ('NRXN3', 'NRXN3'), ('ACTG1', 'ACTG1'), ('NFIB', 'NFIB'), ('SNAP91', 'SNAP91'), ('…	[('PLD3', 'PLD3'), ('HSP90AA1', 'HSP90AA1'), ('APLP2', 'APLP2'), ('NAV3', 'NAV3'), ('TLE4', 'TLE4'), ('ARHGAP12', 'ARHGAP12'), ('OAZ1', 'OAZ1'), ('SORL1', 'SORL1'), ('MEF2C', 'MEF2C'), ('HSPH1', 'HSPH1'), ('TUBA1B', 'TUBA1B'), ('PHACTR1', 'PHACTR1'), ('ITM2C', 'ITM2C'), ('YWHAH', 'YWHAH'), ('MBNL1', 'MBNL1'), ('ATP6V1B2', 'ATP6V1B2'), ('DOCK4', 'DOCK4')]	[('LRRTM3', 'LRRTM3'), ('NTRK3', 'NTRK3'), ('OPCML', 'OPCML'), ('APLP2', 'APLP2'), ('NCALD', 'NCALD'), ('RAB6A', 'RAB6A'), ('NTNG1', 'NTNG1'), ('ZEB1', 'ZEB1'), ('GRIA2', 'GRIA2'), ('KHDRBS3', 'KHDRBS3'), ('SYT11', 'SYT11'), ('DPP6', 'DPP6'), ('ADGRL3', 'ADGRL3'), ('THY1', 'THY1'), ('GRB14', 'GRB14'), ('CA10', 'CA10'), ('NDFIP1', 'NDFIP1'), ('MMP16', 'MMP16'), ('ATP2B1', 'ATP2B1'), ('PEG10', 'PEG…	[('GRIA4', 'GRIA4'), ('LRRTM3', 'LRRTM3'), ('ARHGAP35', 'ARHGAP35'), ('GNG2', 'GNG2'), ('CADM1', 'CADM1'), ('OPCML', 'OPCML'), ('RAB6A', 'RAB6A'), ('RIMS2', 'RIMS2'), ('PRKAR1B', 'PRKAR1B'), ('RTN4', 'RTN4'), ('ACTG1', 'ACTG1'), ('GRIA2', 'GRIA2'), ('KHDRBS3', 'KHDRBS3'), ('SYT11', 'SYT11'), ('DPYSL2', 'DPYSL2'), ('ADGRL3', 'ADGRL3'), ('THY1', 'THY1'), ('GRB14', 'GRB14'), ('CA10', 'CA10'), ('MMP1…	[('NFIA', 'NFIA'), ('ZEB1', 'ZEB1'), ('EEF1A1', 'EEF1A1'), ('TUBA1B', 'TUBA1B'), ('HMGB1', 'HMGB1'), ('SEZ6L', 'SEZ6L')]
Microglia	[('QKI', 'QKI'), ('PSAP', 'PSAP'), ('TLE4', 'TLE4'), ('SESN3', 'SESN3'), ('ZFP36L2', 'ZFP36L2')]	[('GLIS3', 'GLIS3'), ('PSAP', 'PSAP'), ('MAP1A', 'MAP1A')]	[('BCAR3', 'BCAR3'), ('MAP1A', 'MAP1A')]	[('MEF2A', 'MEF2A'), ('QKI', 'QKI'), ('JAK1', 'JAK1'), ('VSIR', 'VSIR'), ('RAPGEF5', 'RAPGEF5'), ('FLI1', 'FLI1'), ('ADK', 'ADK'), ('WASF2', 'WASF2'), ('SLCO2B1', 'SLCO2B1'), ('ADGRF5', 'ADGRF5'), ('ST3GAL5', 'ST3GAL5'), ('SPECC1', 'SPECC1'), ('MRC2', 'MRC2'), ('MEF2C', 'MEF2C'), ('SESN3', 'SESN3'), ('ST6GAL1', 'ST6GAL1'), ('ENTPD1', 'ENTPD1'), ('CCDC141', 'CCDC141'), ('A2M', 'A2M')]	[]	[('SRGAP1', 'SRGAP1'), ('FRMD4A', 'FRMD4A')]	[('SYNE2', 'SYNE2'), ('CUX1', 'CUX1'), ('MTSS1', 'MTSS1'), ('MEF2C', 'MEF2C')]	[('MEF2A', 'MEF2A'), ('SFMBT2', 'SFMBT2'), ('IL18', 'IL18'), ('DOCK8', 'DOCK8'), ('LYST', 'LYST'), ('FYB1', 'FYB1'), ('APBB1IP', 'APBB1IP'), ('VSIR', 'VSIR'), ('PSAP', 'PSAP'), ('COTL1', 'COTL1'), ('IFNGR1', 'IFNGR1'), ('LAPTM5', 'LAPTM5'), ('TLE4', 'TLE4'), ('CSF1R', 'CSF1R'), ('FLI1', 'FLI1'), ('ZFHX3', 'ZFHX3'), ('IKZF1', 'IKZF1'), ('C3', 'C3'), ('ARHGAP12', 'ARHGAP12'), ('WASF2', 'WASF2'), ('…	[('QKI', 'QKI'), ('ST3GAL5', 'ST3GAL5'), ('MAML2', 'MAML2'), ('ZFP36L2', 'ZFP36L2'), ('TCF12', 'TCF12')]	[('QKI', 'QKI'), ('MAP4K4', 'MAP4K4'), ('ST3GAL5', 'ST3GAL5'), ('ENPP6', 'ENPP6'), ('MAML2', 'MAML2'), ('TMCC3', 'TMCC3'), ('MAP1A', 'MAP1A'), ('GALNT13', 'GALNT13'), ('TCF12', 'TCF12')]	[('QKI', 'QKI'), ('SESN3', 'SESN3'), ('ZFP36L2', 'ZFP36L2')]
Oligo-Astro(mix)	[('PHYHIPL', 'PHYHIPL'), ('QKI', 'QKI'), ('SLC1A3', 'SLC1A3'), ('SPARC', 'SPARC'), ('NTRK2', 'NTRK2'), ('NFIA', 'NFIA'), ('NOTCH2', 'NOTCH2'), ('DTNA', 'DTNA'), ('CLU', 'CLU'), ('TIMP3', 'TIMP3'), ('LRIG1', 'LRIG1'), ('PTPRZ1', 'PTPRZ1'), ('NPAS3', 'NPAS3'), ('AQP4', 'AQP4'), ('LTBP1', 'LTBP1'), ('SPARCL1', 'SPARCL1'), ('PPM1K', 'PPM1K'), ('SCD', 'SCD'), ('GLI3', 'GLI3'), ('SFXN5', 'SFXN5'), ('CT…	[('SYNE1', 'SYNE1'), ('GLIS3', 'GLIS3'), ('SLC1A3', 'SLC1A3'), ('SPARC', 'SPARC'), ('NTRK2', 'NTRK2'), ('DTNA', 'DTNA'), ('CLU', 'CLU'), ('AQP4', 'AQP4'), ('LTBP1', 'LTBP1'), ('ADD3', 'ADD3'), ('GPM6B', 'GPM6B')]	[('CLU', 'CLU'), ('LSAMP', 'LSAMP'), ('ABLIM1', 'ABLIM1')]	[('QKI', 'QKI'), ('PDE8A', 'PDE8A'), ('SLC1A3', 'SLC1A3'), ('SPARC', 'SPARC'), ('CLU', 'CLU'), ('TIMP3', 'TIMP3'), ('DLC1', 'DLC1'), ('SPARCL1', 'SPARCL1'), ('PREX2', 'PREX2'), ('ADD3', 'ADD3'), ('GPM6B', 'GPM6B'), ('ABLIM1', 'ABLIM1')]	[]	[('NFIA', 'NFIA'), ('NTM', 'NTM'), ('FMNL2', 'FMNL2'), ('PPP2R2B', 'PPP2R2B')]	[('NPAS3', 'NPAS3'), ('FNBP1', 'FNBP1'), ('SLAIN1', 'SLAIN1')]	[('SLC1A3', 'SLC1A3'), ('SPP1', 'SPP1'), ('ITPR2', 'ITPR2'), ('SLC9A9', 'SLC9A9')]	[('PHYHIPL', 'PHYHIPL'), ('QKI', 'QKI'), ('SLC1A3', 'SLC1A3'), ('SPARC', 'SPARC'), ('NTRK2', 'NTRK2'), ('NTM', 'NTM'), ('CNP', 'CNP'), ('TIMP3', 'TIMP3'), ('PTPRZ1', 'PTPRZ1'), ('DNM3', 'DNM3'), ('LSAMP', 'LSAMP'), ('SPARCL1', 'SPARCL1'), ('SCD', 'SCD'), ('MAML2', 'MAML2'), ('CTNND2', 'CTNND2'), ('ALCAM', 'ALCAM'), ('UGT8', 'UGT8'), ('GPM6B', 'GPM6B')]	[('MBP', 'MBP'), ('PHYHIPL', 'PHYHIPL'), ('QKI', 'QKI'), ('NTM', 'NTM'), ('CNP', 'CNP'), ('PTPRZ1', 'PTPRZ1'), ('DNM3', 'DNM3'), ('LSAMP', 'LSAMP'), ('SCD', 'SCD'), ('SASH1', 'SASH1'), ('MAML2', 'MAML2'), ('MOG', 'MOG'), ('ALCAM', 'ALCAM'), ('PLP1', 'PLP1'), ('ITPR2', 'ITPR2'), ('ADD3', 'ADD3'), ('UGT8', 'UGT8'), ('GPM6B', 'GPM6B')]	[('PHYHIPL', 'PHYHIPL'), ('QKI', 'QKI'), ('SLC1A3', 'SLC1A3'), ('NTRK2', 'NTRK2'), ('NFIA', 'NFIA'), ('DTNA', 'DTNA'), ('CLU', 'CLU'), ('LRIG1', 'LRIG1'), ('PTPRZ1', 'PTPRZ1'), ('AQP4', 'AQP4'), ('SPARCL1', 'SPARCL1'), ('SLC1A2', 'SLC1A2'), ('GPM6B', 'GPM6B')]
Myelinating oligodendrocytes	[('TJP1', 'TJP1'), ('CRYAB', 'CRYAB'), ('PHYHIPL', 'PHYHIPL'), ('QKI', 'QKI'), ('IQGAP2', 'IQGAP2'), ('ADD1', 'ADD1'), ('SCD', 'SCD'), ('CREB5', 'CREB5'), ('CAMTA1', 'CAMTA1'), ('GPM6B', 'GPM6B')]	[('CAST', 'CAST'), ('SMOC1', 'SMOC1'), ('ARMC3', 'ARMC3'), ('IQGAP2', 'IQGAP2'), ('SLC44A1', 'SLC44A1'), ('CREB5', 'CREB5'), ('CAMTA1', 'CAMTA1'), ('GPM6B', 'GPM6B')]	[('APLP1', 'APLP1'), ('RTN4', 'RTN4'), ('DPYSL2', 'DPYSL2'), ('DLG1', 'DLG1'), ('SHTN1', 'SHTN1')]	[('TJP1', 'TJP1'), ('REEP3', 'REEP3'), ('QKI', 'QKI'), ('CAST', 'CAST'), ('PDE8A', 'PDE8A'), ('RAPGEF5', 'RAPGEF5'), ('SLC12A2', 'SLC12A2'), ('ADD1', 'ADD1'), ('CPD', 'CPD'), ('LIMCH1', 'LIMCH1'), ('DLC1', 'DLC1'), ('CLIC4', 'CLIC4'), ('MTUS1', 'MTUS1'), ('CSRP1', 'CSRP1'), ('NR3C1', 'NR3C1'), ('VMP1', 'VMP1'), ('PKP4', 'PKP4'), ('HEG1', 'HEG1'), ('GPM6B', 'GPM6B'), ('ABCA9', 'ABCA9')]	[]	[('APLP1', 'APLP1'), ('CRYAB', 'CRYAB'), ('FRMD4B', 'FRMD4B'), ('RTN4', 'RTN4'), ('FMNL2', 'FMNL2'), ('LIMCH1', 'LIMCH1'), ('PPP2R2B', 'PPP2R2B'), ('NFASC', 'NFASC'), ('KIF21A', 'KIF21A')]	[('APLP1', 'APLP1'), ('ZEB2', 'ZEB2'), ('SPOCK3', 'SPOCK3'), ('TUBB4A', 'TUBB4A'), ('AKAP9', 'AKAP9'), ('DPYSL2', 'DPYSL2'), ('ERBB4', 'ERBB4'), ('TMEFF2', 'TMEFF2'), ('PCDH9', 'PCDH9'), ('FNBP1', 'FNBP1'), ('SLAIN1', 'SLAIN1'), ('PRKCA', 'PRKCA'), ('CHD7', 'CHD7'), ('SHTN1', 'SHTN1')]	[('CAST', 'CAST'), ('SPP1', 'SPP1'), ('NR3C1', 'NR3C1'), ('LAMP2', 'LAMP2'), ('RNF13', 'RNF13'), ('VMP1', 'VMP1'), ('MBNL1', 'MBNL1'), ('SLC9A9', 'SLC9A9')]	[('TJP1', 'TJP1'), ('PHYHIPL', 'PHYHIPL'), ('QKI', 'QKI'), ('APBB2', 'APBB2'), ('SMOC1', 'SMOC1'), ('SLC44A1', 'SLC44A1'), ('CNP', 'CNP'), ('DNM3', 'DNM3'), ('SCD', 'SCD'), ('CREB5', 'CREB5'), ('PCDH9', 'PCDH9'), ('ALCAM', 'ALCAM'), ('ANKRD28', 'ANKRD28'), ('RNF13', 'RNF13'), ('CHD7', 'CHD7'), ('UGT8', 'UGT8'), ('GPM6B', 'GPM6B'), ('TCF12', 'TCF12')]	[('MBP', 'MBP'), ('APLP1', 'APLP1'), ('REEP3', 'REEP3'), ('PHLDB1', 'PHLDB1'), ('PHYHIPL', 'PHYHIPL'), ('QKI', 'QKI'), ('SMOC1', 'SMOC1'), ('RTN4', 'RTN4'), ('TUBB4A', 'TUBB4A'), ('SLC44A1', 'SLC44A1'), ('CNP', 'CNP'), ('MAP4K4', 'MAP4K4'), ('DNM3', 'DNM3'), ('DPYSL2', 'DPYSL2'), ('OSBPL1A', 'OSBPL1A'), ('SCD', 'SCD'), ('STRN', 'STRN'), ('MOG', 'MOG'), ('TMEFF2', 'TMEFF2'), ('PCDH9', 'PCDH9'), ('…	[('PHYHIPL', 'PHYHIPL'), ('QKI', 'QKI'), ('SMOC1', 'SMOC1'), ('CREB5', 'CREB5'), ('PCDH9', 'PCDH9'), ('CHD7', 'CHD7'), ('GPM6B', 'GPM6B')]
Unidentified	[('AGT', 'AGT'), ('EZR', 'EZR'), ('SLC1A3', 'SLC1A3'), ('NTRK2', 'NTRK2'), ('NFIA', 'NFIA'), ('DTNA', 'DTNA'), ('CLU', 'CLU'), ('LRRIQ1', 'LRRIQ1'), ('ARHGAP5', 'ARHGAP5'), ('AQP4', 'AQP4'), ('SPARCL1', 'SPARCL1'), ('ADGRV1', 'ADGRV1'), ('PPM1K', 'PPM1K'), ('GULP1', 'GULP1'), ('TMEM47', 'TMEM47'), ('SOX6', 'SOX6'), ('ANOS1', 'ANOS1')]	[('SYNE1', 'SYNE1'), ('CCDC153', 'CCDC153'), ('FHAD1', 'FHAD1'), ('SPEF2', 'SPEF2'), ('DYNC2H1', 'DYNC2H1'), ('AGT', 'AGT'), ('CEP126', 'CEP126'), ('EZR', 'EZR'), ('CC2D2A', 'CC2D2A'), ('FNDC1', 'FNDC1'), ('RFX3', 'RFX3'), ('VWA3A', 'VWA3A'), ('GLIS3', 'GLIS3'), ('CABCOCO1', 'CABCOCO1'), ('DNAH9', 'DNAH9'), ('RPGRIP1L', 'RPGRIP1L'), ('AK7', 'AK7'), ('TMEM232', 'TMEM232'), ('SLC1A3', 'SLC1A3'), ('…	[('TSC22D1', 'TSC22D1'), ('CLU', 'CLU'), ('MAST4', 'MAST4'), ('SARAF', 'SARAF'), ('TMEM47', 'TMEM47'), ('ABLIM1', 'ABLIM1')]	[('ARHGAP18', 'ARHGAP18'), ('PAM', 'PAM'), ('IQGAP1', 'IQGAP1'), ('DAB2', 'DAB2'), ('SLC1A3', 'SLC1A3'), ('ADK', 'ADK'), ('TSC22D1', 'TSC22D1'), ('AHNAK', 'AHNAK'), ('CLU', 'CLU'), ('IGF2', 'IGF2'), ('SLC12A2', 'SLC12A2'), ('SMAD1', 'SMAD1'), ('WLS', 'WLS'), ('ITPRID2', 'ITPRID2'), ('COBLL1', 'COBLL1'), ('SPARCL1', 'SPARCL1'), ('NFE2L2', 'NFE2L2'), ('SORBS2', 'SORBS2'), ('TMEM47', 'TMEM47'), ('PR…	[]	[('EZR', 'EZR'), ('NFIA', 'NFIA'), ('SFRP1', 'SFRP1'), ('TSC22D1', 'TSC22D1'), ('ADGRV1', 'ADGRV1'), ('SORBS2', 'SORBS2'), ('NECAB1', 'NECAB1')]	[('ARHGAP18', 'ARHGAP18'), ('PAM', 'PAM'), ('SYNE2', 'SYNE2'), ('MTSS1', 'MTSS1'), ('AKAP9', 'AKAP9'), ('SARAF', 'SARAF'), ('WLS', 'WLS'), ('PID1', 'PID1'), ('NECAB1', 'NECAB1'), ('DDX5', 'DDX5'), ('ELOVL6', 'ELOVL6')]	[('DOCK8', 'DOCK8'), ('DAB2', 'DAB2'), ('SLC1A3', 'SLC1A3'), ('HSP90AA1', 'HSP90AA1'), ('ADAM9', 'ADAM9'), ('TLN2', 'TLN2'), ('NFE2L2', 'NFE2L2'), ('PDK4', 'PDK4'), ('HSPH1', 'HSPH1'), ('DDX5', 'DDX5')]	[('KANK1', 'KANK1'), ('SLC1A3', 'SLC1A3'), ('NTRK2', 'NTRK2'), ('ITGB8', 'ITGB8'), ('SARAF', 'SARAF'), ('GRB14', 'GRB14'), ('SPARCL1', 'SPARCL1'), ('CDH13', 'CDH13'), ('MAML2', 'MAML2'), ('PID1', 'PID1'), ('HMGB1', 'HMGB1'), ('GLCCI1', 'GLCCI1'), ('SOX6', 'SOX6')]	[('KANK1', 'KANK1'), ('PCDH7', 'PCDH7'), ('TSC22D1', 'TSC22D1'), ('ARHGAP5', 'ARHGAP5'), ('OSBPL1A', 'OSBPL1A'), ('GRB14', 'GRB14'), ('MAML2', 'MAML2'), ('NFE2L2', 'NFE2L2'), ('AMMECR1', 'AMMECR1'), ('DDX5', 'DDX5'), ('SOX6', 'SOX6'), ('BMPER', 'BMPER'), ('HIPK2', 'HIPK2')]	[('EZR', 'EZR'), ('SLC1A3', 'SLC1A3'), ('NTRK2', 'NTRK2'), ('NFIA', 'NFIA'), ('DTNA', 'DTNA'), ('CLU', 'CLU'), ('AQP4', 'AQP4'), ('SPARCL1', 'SPARCL1'), ('HMGB1', 'HMGB1')]
Oligodendrocyte precursor cells	[('NTRK2', 'NTRK2'), ('SLC35F1', 'SLC35F1'), ('PTPRZ1', 'PTPRZ1'), ('SPARCL1', 'SPARCL1'), ('DNER', 'DNER'), ('SOX6', 'SOX6'), ('SEZ6L', 'SEZ6L')]	[('NTRK2', 'NTRK2'), ('DNER', 'DNER')]	[('TMEM163', 'TMEM163'), ('DNER', 'DNER'), ('SEZ6L', 'SEZ6L')]	[('COL9A1', 'COL9A1'), ('ZEB1', 'ZEB1'), ('SPARCL1', 'SPARCL1'), ('DMD', 'DMD'), ('VCAN', 'VCAN'), ('SEMA5A', 'SEMA5A'), ('ADAM12', 'ADAM12'), ('ABCA9', 'ABCA9')]	[]	[('ZNF462', 'ZNF462'), ('VCAN', 'VCAN'), ('SEMA5A', 'SEMA5A'), ('PPP2R2B', 'PPP2R2B')]	[('GRIA4', 'GRIA4'), ('KCNIP1', 'KCNIP1'), ('PLPPR1', 'PLPPR1'), ('MTSS1', 'MTSS1'), ('PID1', 'PID1'), ('DNER', 'DNER'), ('ERBB4', 'ERBB4'), ('GRIK1', 'GRIK1'), ('NXPH1', 'NXPH1'), ('LUZP2', 'LUZP2'), ('ANKS1B', 'ANKS1B'), ('CHD7', 'CHD7'), ('CNTN1', 'CNTN1')]	[('ITPR2', 'ITPR2'), ('SLC9A9', 'SLC9A9')]	[('ATP10B', 'ATP10B'), ('LRRTM3', 'LRRTM3'), ('KANK1', 'KANK1'), ('KCNIP1', 'KCNIP1'), ('BLM', 'BLM'), ('C1orf21', 'C7H1orf21'), ('NTRK2', 'NTRK2'), ('OPCML', 'OPCML'), ('CHST11', 'CHST11'), ('SLC35F1', 'SLC35F1'), ('NCALD', 'NCALD'), ('COL9A1', 'COL9A1'), ('NOVA1', 'NOVA1'), ('PLPPR1', 'PLPPR1'), ('TNR', 'TNR'), ('ZEB1', 'ZEB1'), ('COL11A1', 'COL11A1'), ('ZNF462', 'ZNF462'), ('PDGFRA', 'PDGFRA')…	[('GRIA4', 'GRIA4'), ('LRRTM3', 'LRRTM3'), ('CRB1', 'CRB1'), ('KANK1', 'KANK1'), ('PCDH7', 'PCDH7'), ('OPCML', 'OPCML'), ('TMEM163', 'TMEM163'), ('COL9A1', 'COL9A1'), ('RIMS2', 'RIMS2'), ('NOVA1', 'NOVA1'), ('PLPPR1', 'PLPPR1'), ('TNR', 'TNR'), ('PTPRZ1', 'PTPRZ1'), ('ADGRL3', 'ADGRL3'), ('CA10', 'CA10'), ('MAML2', 'MAML2'), ('DNER', 'DNER'), ('MMP16', 'MMP16'), ('GRID2', 'GRID2'), ('PTPRO', 'PTP…	[('NTRK2', 'NTRK2'), ('NOVA1', 'NOVA1'), ('ZEB1', 'ZEB1'), ('PTPRZ1', 'PTPRZ1'), ('SPARCL1', 'SPARCL1'), ('LUZP2', 'LUZP2'), ('CHD7', 'CHD7'), ('SEZ6L', 'SEZ6L')]
Oligo (mix)	[('PHYHIPL', 'PHYHIPL'), ('QKI', 'QKI'), ('SEMA6A', 'SEMA6A'), ('BCAN', 'BCAN'), ('ADD1', 'ADD1'), ('ARHGAP5', 'ARHGAP5'), ('CREB5', 'CREB5'), ('DNER', 'DNER'), ('SOX6', 'SOX6'), ('TMEM132B', 'TMEM132B')]	[('SMOC1', 'SMOC1'), ('HSP90B1', 'HSP90B1'), ('SLC44A1', 'SLC44A1'), ('ARHGAP5', 'ARHGAP5'), ('CREB5', 'CREB5'), ('DNER', 'DNER'), ('UBL3', 'UBL3')]	[('TMEM163', 'TMEM163'), ('RTN4', 'RTN4'), ('DST', 'DST'), ('DPYSL2', 'DPYSL2'), ('LSAMP', 'LSAMP'), ('DNER', 'DNER'), ('DLG1', 'DLG1')]	[('EPB41L2', 'EPB41L2'), ('QKI', 'QKI'), ('SGK1', 'SGK1'), ('HSP90B1', 'HSP90B1'), ('TNS3', 'TNS3'), ('SLC12A2', 'SLC12A2'), ('ADD1', 'ADD1'), ('SPECC1', 'SPECC1'), ('RRBP1', 'RRBP1'), ('VCAN', 'VCAN'), ('DOCK9', 'DOCK9'), ('UACA', 'UACA'), ('SEMA5A', 'SEMA5A'), ('PKP4', 'PKP4'), ('PDE5A', 'PDE5A')]	[]	[('FRMD4B', 'FRMD4B'), ('RTN4', 'RTN4'), ('FMNL2', 'FMNL2'), ('FRMD4A', 'FRMD4A'), ('RASGEF1B', 'RASGEF1B'), ('VCAN', 'VCAN'), ('SEMA5A', 'SEMA5A'), ('PPP2R2B', 'PPP2R2B'), ('NFASC', 'NFASC')]	[('GRIA4', 'GRIA4'), ('ZNF608', 'ZNF608'), ('TUBB4A', 'TUBB4A'), ('DPYSL2', 'DPYSL2'), ('SOX4', 'SOX4'), ('DNER', 'DNER'), ('ERBB4', 'ERBB4'), ('NTN4', 'NTN4'), ('LUZP2', 'LUZP2'), ('CADM2', 'CADM2'), ('ANKS1B', 'ANKS1B'), ('CHD7', 'CHD7'), ('CNTN1', 'CNTN1')]	[('EPB41L2', 'EPB41L2'), ('SGK1', 'SGK1'), ('HSP90B1', 'HSP90B1'), ('FRMD4A', 'FRMD4A'), ('GNB4', 'GNB4'), ('RRBP1', 'RRBP1'), ('PHACTR1', 'PHACTR1'), ('DOCK4', 'DOCK4')]	[('KANK1', 'KANK1'), ('EPB41L2', 'EPB41L2'), ('PHYHIPL', 'PHYHIPL'), ('QKI', 'QKI'), ('MPZL1', 'MPZL1'), ('SMOC1', 'SMOC1'), ('SOX10', 'SOX10'), ('OPCML', 'OPCML'), ('BCAN', 'BCAN'), ('TNR', 'TNR'), ('HSP90B1', 'HSP90B1'), ('SLC44A1', 'SLC44A1'), ('CNP', 'CNP'), ('COL11A1', 'COL11A1'), ('DNM3', 'DNM3'), ('LSAMP', 'LSAMP'), ('CREB5', 'CREB5'), ('MAML2', 'MAML2'), ('DNER', 'DNER'), ('UBL3', 'UBL3')…	[('GRIA4', 'GRIA4'), ('MBP', 'MBP'), ('KANK1', 'KANK1'), ('EPB41L2', 'EPB41L2'), ('PHYHIPL', 'PHYHIPL'), ('QKI', 'QKI'), ('MAP4K5', 'MAP4K5'), ('ARHGAP35', 'ARHGAP35'), ('MPZL1', 'MPZL1'), ('SMOC1', 'SMOC1'), ('SGK1', 'SGK1'), ('SOX10', 'SOX10'), ('PCDH7', 'PCDH7'), ('OPCML', 'OPCML'), ('CCSER2', 'CCSER2'), ('TMEM163', 'TMEM163'), ('BCAN', 'BCAN'), ('TNR', 'TNR'), ('RTN4', 'RTN4'), ('HSP90B1', 'H…	[('PHYHIPL', 'PHYHIPL'), ('QKI', 'QKI'), ('SMOC1', 'SMOC1'), ('BCAN', 'BCAN'), ('HSP90B1', 'HSP90B1'), ('CREB5', 'CREB5'), ('LUZP2', 'LUZP2'), ('CHD7', 'CHD7')]
