# Supplementary material for: A single-nucleus transcriptomic atlas of the dog hippocampus reveals the potential relationship between specific cell types and domestication
Source: Natl Sci Rev. 2022 Jul 23;9(11):nwac147. doi: 10.1093/nsr/nwac147 (PMC9772819; doi:10.1093/nsr/nwac147)
Supplement: nwac147_Supplemental_Files [file nwac147_supplemental_files.zip › Table_S5_DEGs_in_OPC_differentiation_GO_enrichment_analysis.xlsx]

## Sheet: Sheet1
Cluster	ID	Description	GeneRatio	BgRatio	pvalue	p.adjust	qvalue	geneID	Count
16 Oligo(mix)	GO:0031175	neuron projection development	21/79	336/7773	9.12e-12	6.9e-09	6.14e-09	UST/PLP1/UGT8/TMEM108/FYN/EPHB1/SEMA5A/CNP/KANK1/PTPRO/SEMA6A/MAG/ARHGAP35/UNC5C/TNIK/SEMA6D/RAPGEF1/FGFR2/SGK1/NEO1/DPYSL2	21
16 Oligo(mix)	GO:0048858	cell projection morphogenesis	18/79	238/7773	1.54e-11	6.9e-09	6.14e-09	UST/UGT8/TMEM108/FYN/EPHB1/SEMA5A/CNP/KANK1/PTPRO/SEMA6A/ARHGAP35/UNC5C/TNIK/SEMA6D/FGFR2/SGK1/NEO1/DPYSL2	18
16 Oligo(mix)	GO:0120039	plasma membrane bounded cell projection morphogenesis	18/79	238/7773	1.54e-11	6.9e-09	6.14e-09	UST/UGT8/TMEM108/FYN/EPHB1/SEMA5A/CNP/KANK1/PTPRO/SEMA6A/ARHGAP35/UNC5C/TNIK/SEMA6D/FGFR2/SGK1/NEO1/DPYSL2	18
16 Oligo(mix)	GO:0048666	neuron development	22/79	390/7773	2.01e-11	6.9e-09	6.14e-09	UST/PLP1/UGT8/TMEM108/FYN/EPHB1/SEMA5A/CNP/KANK1/PTPRO/SEMA6A/MAG/ARHGAP35/UNC5C/NTN4/TNIK/SEMA6D/RAPGEF1/FGFR2/SGK1/NEO1/DPYSL2	22
16 Oligo(mix)	GO:0007272	ensheathment of neurons	8/79	55/7773	6.57e-08	6.45e-06	5.74e-06	PLP1/MBP/UGT8/SERINC5/MAG/SH3TC2/CLDN11/SOX10	8
16 Oligo(mix)	GO:0008366	axon ensheathment	8/79	55/7773	6.57e-08	6.45e-06	5.74e-06	PLP1/MBP/UGT8/SERINC5/MAG/SH3TC2/CLDN11/SOX10	8
16 Oligo(mix)	GO:0010975	regulation of neuron projection development	11/79	150/7773	2.8e-07	2.14e-05	1.9e-05	UST/FYN/SEMA5A/KANK1/SEMA6A/MAG/ARHGAP35/TNIK/SEMA6D/RAPGEF1/DPYSL2	11
9 Oligodendrocyte precursor cells	GO:0051960	regulation of nervous system development	13/46	337/7773	4.23e-08	2.38e-05	2e-05	BRINP3/ZEB1/CSMD3/DISC1/LRRTM3/SERPINE2/KANK1/CHD7/ASAP1/UST/SEMA5A/NTRK2/CNTN1	13
9 Oligodendrocyte precursor cells	GO:0050767	regulation of neurogenesis	12/46	277/7773	4.36e-08	2.38e-05	2e-05	BRINP3/ZEB1/CSMD3/DISC1/SERPINE2/KANK1/CHD7/ASAP1/UST/SEMA5A/NTRK2/CNTN1	12
2 Myelinating oligodendrocytes	GO:0007272	ensheathment of neurons	8/94	55/7773	2.59e-07	0.000192099	0.000187921	PLP1/MBP/UGT8/MAG/JAM3/CLDN11/SH3TC2/FA2H	8
2 Myelinating oligodendrocytes	GO:0008366	axon ensheathment	8/94	55/7773	2.59e-07	0.000192099	0.000187921	PLP1/MBP/UGT8/MAG/JAM3/CLDN11/SH3TC2/FA2H	8
16 Oligo(mix)	GO:0120035	regulation of plasma membrane bounded cell projection organization	11/79	220/7773	1.21e-05	0.000639351	0.000568672	UST/FYN/SEMA5A/KANK1/SEMA6A/MAG/ARHGAP35/TNIK/SEMA6D/RAPGEF1/DPYSL2	11
16 Oligo(mix)	GO:0031344	regulation of cell projection organization	11/79	225/7773	1.5e-05	0.000761187	0.000677038	UST/FYN/SEMA5A/KANK1/SEMA6A/MAG/ARHGAP35/TNIK/SEMA6D/RAPGEF1/DPYSL2	11
9 Oligodendrocyte precursor cells	GO:0048706	embryonic skeletal system development	6/46	76/7773	4.91e-06	0.000892519	0.000751595	MMP16/XYLT1/CHST11/COL11A1/ZEB1/PDGFRA	6
9 Oligodendrocyte precursor cells	GO:0048704	embryonic skeletal system morphogenesis	5/46	57/7773	1.93e-05	0.00249628	0.00210213	MMP16/CHST11/COL11A1/ZEB1/PDGFRA	5
9 Oligodendrocyte precursor cells	GO:0031175	neuron projection development	10/46	336/7773	2.02e-05	0.00249628	0.00210213	CSMD3/DISC1/ALCAM/KANK1/PTPRO/ASAP1/UST/SEMA5A/NTRK2/CNTN1	10
9 Oligodendrocyte precursor cells	GO:0030182	neuron differentiation	12/46	495/7773	2.06e-05	0.00249628	0.00210213	BRINP3/ZEB1/CSMD3/DISC1/ALCAM/KANK1/PTPRO/ASAP1/UST/SEMA5A/NTRK2/CNTN1	12
9 Oligodendrocyte precursor cells	GO:0120035	regulation of plasma membrane bounded cell projection organization	8/46	220/7773	3.74e-05	0.00407802	0.00343412	CSMD3/DISC1/KANK1/ASAP1/UST/SEMA5A/NTRK2/CNTN1	8
9 Oligodendrocyte precursor cells	GO:0031344	regulation of cell projection organization	8/46	225/7773	4.39e-05	0.00435323	0.00366588	CSMD3/DISC1/KANK1/ASAP1/UST/SEMA5A/NTRK2/CNTN1	8
16 Oligo(mix)	GO:0048843	negative regulation of axon extension involved in axon guidance	3/79	10/7773	0.000115196	0.00498507	0.00443398	SEMA5A/SEMA6A/SEMA6D	3
16 Oligo(mix)	GO:0001755	neural crest cell migration	4/79	26/7773	0.000124665	0.00519061	0.00461679	SEMA5A/SEMA6A/SOX10/SEMA6D	4
16 Oligo(mix)	GO:0006935	chemotaxis	10/79	249/7773	0.000195606	0.00689136	0.00612952	EPHB1/SEMA5A/PTPRO/SEMA6A/DOCK4/ARHGAP35/UNC5C/SEMA6D/NEO1/DPYSL2	10
16 Oligo(mix)	GO:0042330	taxis	10/79	249/7773	0.000195606	0.00689136	0.00612952	EPHB1/SEMA5A/PTPRO/SEMA6A/DOCK4/ARHGAP35/UNC5C/SEMA6D/NEO1/DPYSL2	10
16 Oligo(mix)	GO:0060560	developmental growth involved in morphogenesis	6/79	88/7773	0.000254264	0.00812463	0.00722646	TMEM108/SEMA5A/SEMA6A/SEMA6D/FGFR2/DPYSL2	6
16 Oligo(mix)	GO:0007155	cell adhesion	14/79	479/7773	0.000287343	0.00858282	0.007634	MBP/PKP4/VCAN/EPHB1/KANK1/IGSF11/PDE5A/CLDN11/ADAM19/NTN4/BCAN/RAPGEF1/MOG/CDH20	14
16 Oligo(mix)	GO:0061387	regulation of extent of cell growth	4/79	33/7773	0.000323299	0.00908438	0.00808011	SEMA5A/SEMA6A/SEMA6D/DPYSL2	4
16 Oligo(mix)	GO:0071526	semaphorin-plexin signaling pathway	3/79	16/7773	0.000514435	0.0130895	0.0116425	SEMA5A/SEMA6A/SEMA6D	3
16 Oligo(mix)	GO:0022603	regulation of anatomical structure morphogenesis	12/79	394/7773	0.000568841	0.0137121	0.0121962	UST/MBP/FYN/SEMA5A/KANK1/SEMA6A/ARHGAP35/NTN4/TNIK/SEMA6D/FGFR2/DPYSL2	12
16 Oligo(mix)	GO:0055010	ventricular cardiac muscle tissue morphogenesis	3/79	17/7773	0.000620112	0.0144413	0.0128448	COL11A1/CHD7/FGFR2	3
16 Oligo(mix)	GO:0003229	ventricular cardiac muscle tissue development	3/79	20/7773	0.00101702	0.0211726	0.018832	COL11A1/CHD7/FGFR2	3
16 Oligo(mix)	GO:0032535	regulation of cellular component size	7/79	158/7773	0.00106735	0.0218886	0.0194688	SEMA5A/KANK1/SEMA6A/FCHSD2/ARHGAP35/SEMA6D/DPYSL2	7
16 Oligo(mix)	GO:0050922	negative regulation of chemotaxis	3/79	22/7773	0.00135393	0.0268455	0.0238777	SEMA5A/SEMA6A/SEMA6D	3
16 Oligo(mix)	GO:0090066	regulation of anatomical structure size	8/79	213/7773	0.00136767	0.0268455	0.0238777	SEMA5A/KANK1/SEMA6A/FCHSD2/DOCK4/ARHGAP35/SEMA6D/DPYSL2	8
9 Oligodendrocyte precursor cells	GO:0071230	cellular response to amino acid stimulus	3/46	28/7773	0.000572937	0.0328685	0.0276787	ZEB1/PDGFRA/NTRK2	3
9 Oligodendrocyte precursor cells	GO:0071229	cellular response to acid chemical	4/46	67/7773	0.000626723	0.0330324	0.0278168	BRINP3/ZEB1/PDGFRA/NTRK2	4
16 Oligo(mix)	GO:0048638	regulation of developmental growth	6/79	128/7773	0.0018458	0.0342721	0.0304833	SEMA5A/SEMA6A/CHD7/SEMA6D/FGFR2/DPYSL2	6
16 Oligo(mix)	GO:0007043	cell-cell junction assembly	4/79	54/7773	0.00212633	0.0384418	0.0341921	UGT8/PKP4/PTPRO/CDH20	4
16 Oligo(mix)	GO:0050954	sensory perception of mechanical stimulus	4/79	54/7773	0.00212633	0.0384418	0.0341921	MBP/FYN/COL11A1/CHD7	4
16 Oligo(mix)	GO:0007163	establishment or maintenance of cell polarity	5/79	92/7773	0.00235528	0.040452	0.0359801	UST/FRMD4B/EPHB1/KANK1/ARHGAP35	5
16 Oligo(mix)	GO:0003208	cardiac ventricle morphogenesis	3/79	27/7773	0.00247941	0.0415264	0.0369357	COL11A1/CHD7/FGFR2	3
2 Myelinating oligodendrocytes	GO:0034329	cell junction assembly	7/94	92/7773	0.000114633	0.0425861	0.04166	UGT8/JAM3/CDH19/GPM6B/TJP1/FMN1/PKP4	7
9 Oligodendrocyte precursor cells	GO:0043200	response to amino acid	3/46	34/7773	0.00102087	0.0430367	0.0362414	ZEB1/PDGFRA/NTRK2	3
16 Oligo(mix)	GO:1905114	cell surface receptor signaling pathway involved in cell-cell signaling	7/79	193/7773	0.00334443	0.0531764	0.0472978	TMEM108/KANK1/PTPRO/PRICKLE1/SOX10/RAPGEF1/FGFR2	7
9 Oligodendrocyte precursor cells	GO:0030206	chondroitin sulfate biosynthetic process	2/46	10/7773	0.00149603	0.05623	0.0473515	XYLT1/CHST11	2
9 Oligodendrocyte precursor cells	GO:0050974	detection of mechanical stimulus involved in sensory perception	2/46	10/7773	0.00149603	0.05623	0.0473515	COL11A1/SERPINE2	2
9 Oligodendrocyte precursor cells	GO:1904888	cranial skeletal system development	3/46	40/7773	0.00164423	0.0585905	0.0493394	MMP16/CHST11/PDGFRA	3
9 Oligodendrocyte precursor cells	GO:0050808	synapse organization	5/46	150/7773	0.00181416	0.0585905	0.0493394	DISC1/SEZ6L/LRRTM3/PTPRO/NTRK2	5
9 Oligodendrocyte precursor cells	GO:0060074	synapse maturation	2/46	11/7773	0.0018216	0.0585905	0.0493394	DISC1/SEZ6L	2
9 Oligodendrocyte precursor cells	GO:1901699	cellular response to nitrogen compound	6/46	222/7773	0.00182759	0.0585905	0.0493394	ZEB1/PDGFRA/KANK1/BLM/NTRK2/ITPR2	6
9 Oligodendrocyte precursor cells	GO:0001101	response to acid chemical	4/46	93/7773	0.00213445	0.0621863	0.0523674	BRINP3/ZEB1/PDGFRA/NTRK2	4
9 Oligodendrocyte precursor cells	GO:0006029	proteoglycan metabolic process	3/46	44/7773	0.00216796	0.0621863	0.0523674	XYLT1/CHST11/COL11A1	3
16 Oligo(mix)	GO:0061351	neural precursor cell proliferation	4/79	65/7773	0.00418465	0.0643205	0.0572099	EPHB1/SOX10/RAPGEF1/FGFR2	4
16 Oligo(mix)	GO:0046777	protein autophosphorylation	5/79	106/7773	0.0043476	0.0643205	0.0572099	FYN/EPHB1/RAP2C/TNIK/FGFR2	5
16 Oligo(mix)	GO:0045932	negative regulation of muscle contraction	2/79	10/7773	0.00435357	0.0643205	0.0572099	DOCK4/PDE5A	2
16 Oligo(mix)	GO:0050974	detection of mechanical stimulus involved in sensory perception	2/79	10/7773	0.00435357	0.0643205	0.0572099	FYN/COL11A1	2
9 Oligodendrocyte precursor cells	GO:0050807	regulation of synapse organization	4/46	95/7773	0.00230737	0.0644881	0.0543057	DISC1/LRRTM3/PTPRO/NTRK2	4
9 Oligodendrocyte precursor cells	GO:0031572	G2 DNA damage checkpoint	2/46	13/7773	0.00256396	0.0655154	0.0551709	BLM/TAOK3	2
9 Oligodendrocyte precursor cells	GO:0050803	regulation of synapse structure or activity	4/46	98/7773	0.00258455	0.0655154	0.0551709	DISC1/LRRTM3/PTPRO/NTRK2	4
9 Oligodendrocyte precursor cells	GO:0010543	regulation of platelet activation	2/46	14/7773	0.00298004	0.0681528	0.0573918	PDGFRA/SERPINE2	2
16 Oligo(mix)	GO:1990089	response to nerve growth factor	2/79	11/7773	0.00528609	0.0726309	0.0646016	TMEM108/RAPGEF1	2
16 Oligo(mix)	GO:1990090	cellular response to nerve growth factor stimulus	2/79	11/7773	0.00528609	0.0726309	0.0646016	TMEM108/RAPGEF1	2
16 Oligo(mix)	GO:0060322	head development	8/79	269/7773	0.00576913	0.0784831	0.0698068	TMEM108/FYN/PLEKHA1/UNC5C/CHD7/SEMA6D/FGFR2/DPYSL2	8
9 Oligodendrocyte precursor cells	GO:0050954	sensory perception of mechanical stimulus	3/46	54/7773	0.00389621	0.0787273	0.0662967	COL11A1/SERPINE2/CHD7	3
9 Oligodendrocyte precursor cells	GO:0044818	mitotic G2/M transition checkpoint	2/46	16/7773	0.00390025	0.0787273	0.0662967	BLM/TAOK3	2
2 Myelinating oligodendrocytes	GO:0061564	axon development	9/94	184/7773	0.000361166	0.0811449	0.0793803	PLP1/CNP/UNC5C/MAG/ALCAM/UST/FGFR2/DPYSL2/NEO1	9
2 Myelinating oligodendrocytes	GO:0014003	oligodendrocyte development	3/94	13/7773	0.000448679	0.0811449	0.0793803	PLP1/MAG/FA2H	3
2 Myelinating oligodendrocytes	GO:0006633	fatty acid biosynthetic process	5/94	54/7773	0.0004603	0.0811449	0.0793803	PLP1/LPGAT1/SCD/ELOVL7/FA2H	5
2 Myelinating oligodendrocytes	GO:0048709	oligodendrocyte differentiation	4/94	31/7773	0.000491456	0.0811449	0.0793803	PLP1/CNP/MAG/FA2H	4
9 Oligodendrocyte precursor cells	GO:0006814	sodium ion transport	3/46	55/7773	0.00410405	0.0813347	0.0684924	SERPINE2/SLC9A9/CNTN1	3
16 Oligo(mix)	GO:1903523	negative regulation of blood circulation	2/79	12/7773	0.00630168	0.082462	0.0733459	DOCK4/PDE5A	2
9 Oligodendrocyte precursor cells	GO:0055010	ventricular cardiac muscle tissue morphogenesis	2/46	17/7773	0.00440369	0.0857147	0.0721808	COL11A1/CHD7	2
16 Oligo(mix)	GO:0198738	cell-cell signaling by wnt	6/79	170/7773	0.00745972	0.0923393	0.0821312	KANK1/PTPRO/PRICKLE1/SOX10/RAPGEF1/FGFR2	6
9 Oligodendrocyte precursor cells	GO:0070527	platelet aggregation	2/46	18/7773	0.00493556	0.0940112	0.0791673	PDGFRA/SERPINE2	2
16 Oligo(mix)	GO:0009581	detection of external stimulus	3/79	41/7773	0.00816145	0.0975116	0.0867317	FYN/EPHB1/COL11A1	3
16 Oligo(mix)	GO:0009582	detection of abiotic stimulus	3/79	41/7773	0.00816145	0.0975116	0.0867317	FYN/EPHB1/COL11A1	3
9 Oligodendrocyte precursor cells	GO:0003229	ventricular cardiac muscle tissue development	2/46	20/7773	0.00608323	0.100465	0.0846025	COL11A1/CHD7	2
9 Oligodendrocyte precursor cells	GO:0006024	glycosaminoglycan biosynthetic process	2/46	20/7773	0.00608323	0.100465	0.0846025	XYLT1/CHST11	2
9 Oligodendrocyte precursor cells	GO:0048806	genitalia development	2/46	20/7773	0.00608323	0.100465	0.0846025	PDGFRA/CHD7	2
16 Oligo(mix)	GO:0050906	detection of stimulus involved in sensory perception	3/79	42/7773	0.00872578	0.101604	0.0903714	FYN/EPHB1/COL11A1	3
16 Oligo(mix)	GO:0023014	signal transduction by protein phosphorylation	9/79	351/7773	0.00890006	0.102762	0.0914017	MBP/EPHB1/MAP4K5/RELL1/SH3RF3/PDE5A/TNIK/RAPGEF1/FGFR2	9
9 Oligodendrocyte precursor cells	GO:0061041	regulation of wound healing	3/46	65/7773	0.00655753	0.105113	0.0885165	PDGFRA/SERPINE2/KANK1	3
9 Oligodendrocyte precursor cells	GO:1901701	cellular response to oxygen-containing compound	7/46	384/7773	0.00686081	0.106833	0.0899643	BRINP3/ZEB1/PDGFRA/KANK1/BLM/NTRK2/ITPR2	7
16 Oligo(mix)	GO:0051271	negative regulation of cellular component movement	5/79	129/7773	0.00985981	0.111962	0.0995845	SEMA5A/KANK1/SEMA6A/RAP2C/SEMA6D	5
16 Oligo(mix)	GO:0003013	circulatory system process	6/79	181/7773	0.0100095	0.11273	0.100268	FYN/PTPRO/DOCK4/PDE5A/GNAO1/CHD7	6
9 Oligodendrocyte precursor cells	GO:0051241	negative regulation of multicellular organismal process	8/46	490/7773	0.00734479	0.112758	0.0949541	NOVA1/PDGFRA/EPN2/SERPINE2/KANK1/PTPRO/ASAP1/SEMA5A	8
16 Oligo(mix)	GO:0040013	negative regulation of locomotion	5/79	132/7773	0.0108239	0.119936	0.106677	SEMA5A/KANK1/SEMA6A/RAP2C/SEMA6D	5
9 Oligodendrocyte precursor cells	GO:0048015	phosphatidylinositol-mediated signaling	3/46	71/7773	0.00837154	0.120107	0.101143	PDGFRA/SERPINE2/NTRK2	3
9 Oligodendrocyte precursor cells	GO:0048017	inositol lipid-mediated signaling	3/46	71/7773	0.00837154	0.120107	0.101143	PDGFRA/SERPINE2/NTRK2	3
9 Oligodendrocyte precursor cells	GO:0034109	homotypic cell-cell adhesion	2/46	24/7773	0.00870501	0.120107	0.101143	PDGFRA/SERPINE2	2
9 Oligodendrocyte precursor cells	GO:0060291	long-term synaptic potentiation	2/46	24/7773	0.00870501	0.120107	0.101143	SERPINE2/NTRK2	2
16 Oligo(mix)	GO:0009187	cyclic nucleotide metabolic process	2/79	16/7773	0.0111604	0.121701	0.108247	CNP/PDE5A	2
16 Oligo(mix)	GO:0060445	branching involved in salivary gland morphogenesis	2/79	16/7773	0.0111604	0.121701	0.108247	NTN4/FGFR2	2
16 Oligo(mix)	GO:0040007	growth	9/79	367/7773	0.0117185	0.126781	0.112765	TMEM108/SEMA5A/SEMA6A/PLEKHA1/CHD7/SOX10/SEMA6D/FGFR2/DPYSL2	9
9 Oligodendrocyte precursor cells	GO:1903510	mucopolysaccharide metabolic process	2/46	26/7773	0.0101739	0.128948	0.108588	XYLT1/CHST11	2
16 Oligo(mix)	GO:0014910	regulation of smooth muscle cell migration	2/79	17/7773	0.0125658	0.131797	0.117227	DOCK4/SEMA6D	2
16 Oligo(mix)	GO:0044057	regulation of system process	6/79	191/7773	0.0128205	0.13345	0.118697	TMEM108/PTPRO/DOCK4/MAG/PDE5A/GNAO1	6
16 Oligo(mix)	GO:0044331	cell-cell adhesion mediated by cadherin	2/79	18/7773	0.0140441	0.140004	0.124526	ADAM19/CDH20	2
16 Oligo(mix)	GO:0007626	locomotory behavior	4/79	92/7773	0.0140615	0.140004	0.124526	CNP/GNAO1/CHD7/NCOA2	4
9 Oligodendrocyte precursor cells	GO:0044773	mitotic DNA damage checkpoint	2/46	28/7773	0.0117447	0.140678	0.118466	BLM/TAOK3	2
16 Oligo(mix)	GO:0051345	positive regulation of hydrolase activity	6/79	196/7773	0.0144168	0.142508	0.126754	MBP/PKP4/ARHGAP35/ST18/RAPGEF1/FGFR2	6
9 Oligodendrocyte precursor cells	GO:0048858	cell projection morphogenesis	5/46	238/7773	0.0127221	0.146996	0.123786	ALCAM/KANK1/PTPRO/UST/SEMA5A	5
9 Oligodendrocyte precursor cells	GO:0120039	plasma membrane bounded cell projection morphogenesis	5/46	238/7773	0.0127221	0.146996	0.123786	ALCAM/KANK1/PTPRO/UST/SEMA5A	5
9 Oligodendrocyte precursor cells	GO:0035850	epithelial cell differentiation involved in kidney development	2/46	30/7773	0.0134149	0.147699	0.124378	PTPRO/MTSS1	2
9 Oligodendrocyte precursor cells	GO:0071363	cellular response to growth factor stimulus	5/46	248/7773	0.0149866	0.150003	0.126318	CHST11/ZEB1/PDGFRA/EPN2/NTRK2	5
9 Oligodendrocyte precursor cells	GO:0150063	visual system development	4/46	163/7773	0.0153491	0.150003	0.126318	ZEB1/PDGFRA/CHD7/NTRK2	4
9 Oligodendrocyte precursor cells	GO:1901698	response to nitrogen compound	6/46	347/7773	0.0157069	0.150003	0.126318	ZEB1/PDGFRA/KANK1/BLM/NTRK2/ITPR2	6
9 Oligodendrocyte precursor cells	GO:0097485	neuron projection guidance	3/46	90/7773	0.0159183	0.150003	0.126318	ALCAM/PTPRO/SEMA5A	3
16 Oligo(mix)	GO:0099173	postsynapse organization	3/79	52/7773	0.0156262	0.150284	0.13367	TMEM108/FYN/EPHB1	3
16 Oligo(mix)	GO:0050804	modulation of chemical synaptic transmission	5/79	145/7773	0.0157502	0.150284	0.13367	TMEM108/FYN/EPHB1/PLCB4/IGSF11	5
16 Oligo(mix)	GO:0099177	regulation of trans-synaptic signaling	5/79	145/7773	0.0157502	0.150284	0.13367	TMEM108/FYN/EPHB1/PLCB4/IGSF11	5
9 Oligodendrocyte precursor cells	GO:0070848	response to growth factor	5/46	254/7773	0.0164685	0.152124	0.128104	CHST11/ZEB1/PDGFRA/EPN2/NTRK2	5
9 Oligodendrocyte precursor cells	GO:0051965	positive regulation of synapse assembly	2/46	35/7773	0.0180094	0.157403	0.13255	LRRTM3/NTRK2	2
16 Oligo(mix)	GO:0014909	smooth muscle cell migration	2/79	20/7773	0.0172136	0.159412	0.141789	DOCK4/SEMA6D	2
16 Oligo(mix)	GO:0061028	establishment of endothelial barrier	2/79	20/7773	0.0172136	0.159412	0.141789	RAP2C/RAPGEF1	2
16 Oligo(mix)	GO:0072089	stem cell proliferation	3/79	54/7773	0.017287	0.159412	0.141789	ETV6/SOX10/FGFR2	3
9 Oligodendrocyte precursor cells	GO:0008344	adult locomotory behavior	2/46	37/7773	0.0200084	0.165221	0.139134	SEZ6L/CHD7	2
9 Oligodendrocyte precursor cells	GO:0030003	cellular cation homeostasis	5/46	272/7773	0.0214962	0.170815	0.143844	PDGFRA/DISC1/SLC9A9/CHD7/ITPR2	5
9 Oligodendrocyte precursor cells	GO:0009968	negative regulation of signal transduction	7/46	482/7773	0.0220197	0.170815	0.143844	CHST11/EPN2/SERPINE2/KANK1/PTPRO/TAOK3/SH3RF1	7
9 Oligodendrocyte precursor cells	GO:0003073	regulation of systemic arterial blood pressure	2/46	39/7773	0.0220962	0.170815	0.143844	PTPRO/NCALD	2
9 Oligodendrocyte precursor cells	GO:0046660	female sex differentiation	2/46	39/7773	0.0220962	0.170815	0.143844	PDGFRA/CHD7	2
9 Oligodendrocyte precursor cells	GO:0060021	roof of mouth development	2/46	39/7773	0.0220962	0.170815	0.143844	PDGFRA/CHD7	2
9 Oligodendrocyte precursor cells	GO:0021700	developmental maturation	3/46	104/7773	0.0233035	0.172795	0.145511	XYLT1/DISC1/SEZ6L	3
9 Oligodendrocyte precursor cells	GO:0006874	cellular calcium ion homeostasis	4/46	187/7773	0.0241182	0.174044	0.146563	PDGFRA/DISC1/CHD7/ITPR2	4
9 Oligodendrocyte precursor cells	GO:0009581	detection of external stimulus	2/46	41/7773	0.0242703	0.174044	0.146563	COL11A1/SERPINE2	2
9 Oligodendrocyte precursor cells	GO:0009582	detection of abiotic stimulus	2/46	41/7773	0.0242703	0.174044	0.146563	COL11A1/SERPINE2	2
9 Oligodendrocyte precursor cells	GO:0050906	detection of stimulus involved in sensory perception	2/46	42/7773	0.0253891	0.179702	0.151328	COL11A1/SERPINE2	2
16 Oligo(mix)	GO:0048546	digestive tract morphogenesis	2/79	22/7773	0.0206563	0.180776	0.160791	SOX10/FGFR2	2
2 Myelinating oligodendrocytes	GO:0007155	cell adhesion	14/94	479/7773	0.00172216	0.181351	0.177407	MBP/EDIL3/MOG/DOCK5/JAM3/SPP1/ALCAM/CLDN11/CDH19/GPM6B/AP3B1/CERCAM/FMN1/PKP4	14
2 Myelinating oligodendrocytes	GO:0030029	actin filament-based process	11/94	324/7773	0.00174024	0.181351	0.177407	ERMN/JAM3/TMEFF2/PDE4D/ELMO1/ANLN/GPM6B/CSRP1/DIXDC1/FMN1/IQGAP2	11
2 Myelinating oligodendrocytes	GO:0022610	biological adhesion	14/94	484/7773	0.00189884	0.181351	0.177407	MBP/EDIL3/MOG/DOCK5/JAM3/SPP1/ALCAM/CLDN11/CDH19/GPM6B/AP3B1/CERCAM/FMN1/PKP4	14
2 Myelinating oligodendrocytes	GO:0007009	plasma membrane organization	4/94	45/7773	0.00204544	0.181351	0.177407	ANO4/TMEFF2/SH3TC2/FA2H	4
2 Myelinating oligodendrocytes	GO:0032989	cellular component morphogenesis	13/94	436/7773	0.00213334	0.181351	0.177407	UGT8/CNP/ERMN/UNC5C/ENPP2/DOCK5/ALCAM/CDH19/UST/FGFR2/CSRP1/DPYSL2/NEO1	13
2 Myelinating oligodendrocytes	GO:0006623	protein targeting to vacuole	3/94	22/7773	0.00223279	0.181351	0.177407	AP3B1/LAMP2/VPS13A	3
2 Myelinating oligodendrocytes	GO:0048858	cell projection morphogenesis	9/94	238/7773	0.00224601	0.181351	0.177407	UGT8/CNP/UNC5C/ENPP2/ALCAM/UST/FGFR2/DPYSL2/NEO1	9
2 Myelinating oligodendrocytes	GO:0120039	plasma membrane bounded cell projection morphogenesis	9/94	238/7773	0.00224601	0.181351	0.177407	UGT8/CNP/UNC5C/ENPP2/ALCAM/UST/FGFR2/DPYSL2/NEO1	9
9 Oligodendrocyte precursor cells	GO:0055074	calcium ion homeostasis	4/46	194/7773	0.0271493	0.188489	0.158727	PDGFRA/DISC1/CHD7/ITPR2	4
9 Oligodendrocyte precursor cells	GO:0044272	sulfur compound biosynthetic process	2/46	44/7773	0.0276887	0.188629	0.158846	XYLT1/CHST11	2
9 Oligodendrocyte precursor cells	GO:0007009	plasma membrane organization	2/46	45/7773	0.028869	0.193226	0.162717	ASAP1/MTSS1	2
16 Oligo(mix)	GO:0050851	antigen receptor-mediated signaling pathway	3/79	60/7773	0.0228413	0.194932	0.173382	FYN/PLEKHA1/MOG	3
9 Oligodendrocyte precursor cells	GO:0120031	plasma membrane bounded cell projection assembly	4/46	200/7773	0.0299227	0.19719	0.166055	DISC1/KANK1/PTPRO/ASAP1	4
2 Myelinating oligodendrocytes	GO:0030036	actin cytoskeleton organization	10/94	298/7773	0.00308226	0.198762	0.19444	ERMN/JAM3/TMEFF2/ELMO1/ANLN/GPM6B/CSRP1/DIXDC1/FMN1/IQGAP2	10
