# Supplementary material for: A single-nucleus transcriptomic atlas of the dog hippocampus reveals the potential relationship between specific cell types and domestication
Source: Natl Sci Rev. 2022 Jul 23;9(11):nwac147. doi: 10.1093/nsr/nwac147 (PMC9772819; doi:10.1093/nsr/nwac147)
Supplement: nwac147_Supplemental_Files [file nwac147_supplemental_files.zip › Table_S7_Putative_PSGs_and_DEGs_statistical_analysis.xlsx]

## Sheet: Sheet1
	PSG-145	PSG-78	PSG-841
pooled DEGs	0.0069884	2.4471e-07	5.10211e-09
pooled DEGs(random)	0.452311	0.430946	0.467623
