# Supplementary material for: A single-nucleus transcriptomic atlas of the dog hippocampus reveals the potential relationship between specific cell types and domestication
Source: Natl Sci Rev. 2022 Jul 23;9(11):nwac147. doi: 10.1093/nsr/nwac147 (PMC9772819; doi:10.1093/nsr/nwac147)
Supplement: nwac147_Supplemental_Files [file nwac147_supplemental_files.zip › Table_S8_DEGs_in_cluster_2,_16,_18_GO_enrichment_analysis.xlsx]

## Sheet: Sheet1
Cluster	ID	Description	GeneRatio	BgRatio	pvalue	p.adjust	qvalue	geneID	Count
16 Oligo(mix)	GO:0031175	neuron projection development	21/79	336/7773	9.12109e-12	6.90172e-09	6.13874e-09	UST/PLP1/UGT8/TMEM108/FYN/EPHB1/SEMA5A/CNP/KANK1/PTPRO/SEMA6A/MAG/ARHGAP35/UNC5C/TNIK/SEMA6D/RAPGEF1/FGFR2/SGK1/NEO1/DPYSL2	21
16 Oligo(mix)	GO:0048858	cell projection morphogenesis	18/79	238/7773	1.53888e-11	6.90172e-09	6.13874e-09	UST/UGT8/TMEM108/FYN/EPHB1/SEMA5A/CNP/KANK1/PTPRO/SEMA6A/ARHGAP35/UNC5C/TNIK/SEMA6D/FGFR2/SGK1/NEO1/DPYSL2	18
16 Oligo(mix)	GO:0120039	plasma membrane bounded cell projection morphogenesis	18/79	238/7773	1.53888e-11	6.90172e-09	6.13874e-09	UST/UGT8/TMEM108/FYN/EPHB1/SEMA5A/CNP/KANK1/PTPRO/SEMA6A/ARHGAP35/UNC5C/TNIK/SEMA6D/FGFR2/SGK1/NEO1/DPYSL2	18
16 Oligo(mix)	GO:0048666	neuron development	22/79	390/7773	2.00923e-11	6.90172e-09	6.13874e-09	UST/PLP1/UGT8/TMEM108/FYN/EPHB1/SEMA5A/CNP/KANK1/PTPRO/SEMA6A/MAG/ARHGAP35/UNC5C/NTN4/TNIK/SEMA6D/RAPGEF1/FGFR2/SGK1/NEO1/DPYSL2	22
16 Oligo(mix)	GO:0007272	ensheathment of neurons	8/79	55/7773	6.57209e-08	6.45003e-06	5.73699e-06	PLP1/MBP/UGT8/SERINC5/MAG/SH3TC2/CLDN11/SOX10	8
16 Oligo(mix)	GO:0008366	axon ensheathment	8/79	55/7773	6.57209e-08	6.45003e-06	5.73699e-06	PLP1/MBP/UGT8/SERINC5/MAG/SH3TC2/CLDN11/SOX10	8
16 Oligo(mix)	GO:0010975	regulation of neuron projection development	11/79	150/7773	2.80422e-07	2.14056e-05	1.90392e-05	UST/FYN/SEMA5A/KANK1/SEMA6A/MAG/ARHGAP35/TNIK/SEMA6D/RAPGEF1/DPYSL2	11
18 Oligo-Astro(mix)	GO:0000902	cell morphogenesis	14/49	390/7773	6.86192e-08	8.48134e-05	7.55534e-05	SLC1A3/TNIK/UGT8/GLI3/ENPP2/BMPR1B/ERMN/CNP/DOCK5/FGFR2/PREX2/LGI1/ALCAM/SPARC	14
2 Myelinating oligodendrocytes	GO:0007272	ensheathment of neurons	8/94	55/7773	2.58544e-07	0.000192099	0.000187921	PLP1/MBP/UGT8/MAG/JAM3/CLDN11/SH3TC2/FA2H	8
2 Myelinating oligodendrocytes	GO:0008366	axon ensheathment	8/94	55/7773	2.58544e-07	0.000192099	0.000187921	PLP1/MBP/UGT8/MAG/JAM3/CLDN11/SH3TC2/FA2H	8
18 Oligo-Astro(mix)	GO:0120039	plasma membrane bounded cell projection morphogenesis	10/49	238/7773	1.7244e-06	0.000355226	0.000316442	TNIK/UGT8/GLI3/ENPP2/BMPR1B/CNP/FGFR2/PREX2/LGI1/ALCAM	10
16 Oligo(mix)	GO:0120035	regulation of plasma membrane bounded cell projection organization	11/79	220/7773	1.20984e-05	0.000639351	0.000568672	UST/FYN/SEMA5A/KANK1/SEMA6A/MAG/ARHGAP35/TNIK/SEMA6D/RAPGEF1/DPYSL2	11
16 Oligo(mix)	GO:0031344	regulation of cell projection organization	11/79	225/7773	1.49578e-05	0.000761187	0.000677038	UST/FYN/SEMA5A/KANK1/SEMA6A/MAG/ARHGAP35/TNIK/SEMA6D/RAPGEF1/DPYSL2	11
16 Oligo(mix)	GO:0048843	negative regulation of axon extension involved in axon guidance	3/79	10/7773	0.000115196	0.00498507	0.00443398	SEMA5A/SEMA6A/SEMA6D	3
18 Oligo-Astro(mix)	GO:0010632	regulation of epithelial cell migration	6/49	108/7773	5.3864e-05	0.00512123	0.00456209	SASH1/ENPP2/DOCK5/STARD13/MCC/SPARC	6
16 Oligo(mix)	GO:0001755	neural crest cell migration	4/79	26/7773	0.000124665	0.00519061	0.00461679	SEMA5A/SEMA6A/SOX10/SEMA6D	4
16 Oligo(mix)	GO:0006935	chemotaxis	10/79	249/7773	0.000195606	0.00689136	0.00612952	EPHB1/SEMA5A/PTPRO/SEMA6A/DOCK4/ARHGAP35/UNC5C/SEMA6D/NEO1/DPYSL2	10
16 Oligo(mix)	GO:0042330	taxis	10/79	249/7773	0.000195606	0.00689136	0.00612952	EPHB1/SEMA5A/PTPRO/SEMA6A/DOCK4/ARHGAP35/UNC5C/SEMA6D/NEO1/DPYSL2	10
16 Oligo(mix)	GO:0060560	developmental growth involved in morphogenesis	6/79	88/7773	0.000254264	0.00812463	0.00722646	TMEM108/SEMA5A/SEMA6A/SEMA6D/FGFR2/DPYSL2	6
18 Oligo-Astro(mix)	GO:0001568	blood vessel development	9/49	302/7773	9.33476e-05	0.00824126	0.00734147	GLI3/NTRK2/PLPP3/SASH1/ENPP2/FGFR2/STARD13/LTBP1/SPARC	9
16 Oligo(mix)	GO:0007155	cell adhesion	14/79	479/7773	0.000287343	0.00858282	0.007634	MBP/PKP4/VCAN/EPHB1/KANK1/IGSF11/PDE5A/CLDN11/ADAM19/NTN4/BCAN/RAPGEF1/MOG/CDH20	14
16 Oligo(mix)	GO:0061387	regulation of extent of cell growth	4/79	33/7773	0.000323299	0.00908438	0.00808011	SEMA5A/SEMA6A/SEMA6D/DPYSL2	4
