# Supplementary material for: A single-nucleus transcriptomic atlas of the dog hippocampus reveals the potential relationship between specific cell types and domestication
Source: Natl Sci Rev. 2022 Jul 23;9(11):nwac147. doi: 10.1093/nsr/nwac147 (PMC9772819; doi:10.1093/nsr/nwac147)
Supplement: nwac147_Supplemental_Files [file nwac147_supplemental_files.zip › Table_S9_Interaction_by_GENIE3.xlsx]

## Sheet: GENIE3 TOP1%
regulatoryGene	targetGene	weight
AACS	TMEM132B	0.00413752
AAK1	ROBO2	0.00374045
AAK1	RUNX1T1	0.00347704
AAK1	ATP6V0A1	0.00330786
AAK1	CHD7	0.00326637
AAK1	IQSEC3	0.00325561
AAK1	LRP8	0.00323559
AAK1	MYO16	0.00290748
AAK1	OXR1	0.0028128
AAK1	HERC3	0.0025897
AAK1	CADPS	0.00247097
AAK1	NUP93	0.0024694
AAK1	DCHS2	0.00246308
AAK1	HERC1	0.00237017
AAK1	ZNF385B	0.00232159
AASDHPPT	STMN2	0.003996
AASDHPPT	ENSCAFG00000017731	0.00357103
AASDHPPT	CCT6A	0.00326155
AASDHPPT	NDFIP1	0.00302592
AASDHPPT	MATR3	0.00262285
AASDHPPT	PURA	0.00259763
AASDHPPT	GNG2	0.00238373
AASDHPPT	HSPA4L	0.00236723
ABAT	GAD1	0.00739521
ABAT	RCAN2	0.00393488
ABAT	SST	0.0036981
ABAT	EPB41L3	0.00346861
ABAT	SLC6A1	0.00333804
ABAT	VSTM2A	0.00316713
ABAT	SPOCK2	0.00306251
ABAT	UBASH3B	0.00304171
ABAT	NPY	0.00303776
ABAT	GAD2	0.00281387
ABAT	EPHX4	0.00281197
ABAT	KCNC1	0.00264261
ABAT	CIT	0.00259236
ABAT	GABRG1	0.00236897
ABAT	INA	0.00233224
ABCA1	TIMP3	0.00655143
ABCA1	SERPINE2	0.00522694
ABCA1	GPAM	0.00508846
ABCA1	PTPRZ1	0.00500375
ABCA1	JAM2	0.00483167
ABCA1	VAV3	0.00476074
ABCA1	DTNA	0.0047413
ABCA1	SLC1A3	0.00407943
ABCA1	BMPR1B	0.00396347
ABCA1	RFX4	0.00387779
ABCA1	SFXN5	0.0038531
ABCA1	RADIL	0.00380564
ABCA1	GRAMD2B	0.00378582
ABCA1	USP3	0.0036442
ABCA1	PLPP3	0.00358502
ABCA1	EPS8	0.00352612
ABCA1	SLC1A2	0.00350801
ABCA1	LRIG1	0.00349281
ABCA1	ZFHX4	0.00348836
ABCA1	ENSCAFG00000002716	0.00348185
ABCA1	PPM1K	0.00346324
ABCA1	GLI3	0.00342908
ABCA1	ABLIM1	0.00333277
ABCA1	HIVEP1	0.00332569
ABCA1	AQP4	0.00330931
ABCA1	MCC	0.00327889
ABCA1	SLC14A1	0.00324367
ABCA1	ARHGAP24	0.00322802
ABCA1	PITPNC1	0.00321475
ABCA1	LHFPL6	0.00309775
ABCA1	CARMIL1	0.00305621
ABCA1	CLU	0.00304604
ABCA1	EFEMP1	0.00302909
ABCA1	ATP13A4	0.00300954
ABCA1	DISC1	0.00294536
ABCA1	DDAH1	0.00294194
ABCA1	PREX2	0.00291716
ABCA1	MACF1	0.00291679
ABCA1	SYNE1	0.0028985
ABCA1	SASH1	0.00288212
ABCA1	WWC1	0.00287274
ABCA1	ZNF521	0.00286177
ABCA1	MDFIC	0.0028443
ABCA1	MEIS2	0.00283391
ABCA1	BCAN	0.00283316
ABCA1	DCLK2	0.00282881
ABCA1	BBS2	0.00280046
ABCA1	CRB1	0.00278467
ABCA1	SMAD1	0.00275779
ABCA1	NFIA	0.00275135
ABCA1	PRDM16	0.00272441
ABCA1	MEST	0.00264875
ABCA1	ITPKB	0.00258231
ABCA1	SPARCL1	0.00256429
ABCA1	TCF7L1	0.0025181
ABCA1	ITGA6	0.00251244
ABCA1	TLE1	0.00245498
ABCA1	CTNND2	0.00244667
ABCA1	STON2	0.00244174
ABCA1	CHKA	0.00239771
ABCA1	TTC29	0.00237549
ABCA1	SPARC	0.00237381
ABCA1	PARD3B	0.00237106
ABCA1	ZEB1	0.00231642
ABCA1	DOCK7	0.00230938
ABCA3	INTS1	0.00861912
ABCA3	ADGRB2	0.00779917
ABCA3	GPI	0.00646817
ABCA3	ATP2B3	0.00639502
ABCA3	PKD1	0.00620689
ABCA3	EXOC7	0.00617732
ABCA3	PLPPR2	0.00607037
ABCA3	CNTNAP1	0.00551559
ABCA3	LRP1	0.00523892
ABCA3	DBN1	0.00522769
ABCA3	SYNGR1	0.00499938
ABCA3	MAPKBP1	0.00478802
ABCA3	MAPK8IP3	0.00476768
ABCA3	PDE2A	0.00460837
ABCA3	PFKFB3	0.00445452
ABCA3	CPNE7	0.00440343
ABCA3	MTOR	0.00438071
ABCA3	PLXNA1	0.00433761
ABCA3	CLCN6	0.0043213
ABCA3	PTPRN	0.00414805
ABCA3	PLEC	0.00412855
ABCA3	NCOR2	0.00398161
ABCA3	GAK	0.00390357
ABCA3	KLC2	0.00380681
ABCA3	VARS2	0.00372959
ABCA3	CALY	0.00352914
ABCA3	UNC5A	0.00350285
ABCA3	USP5	0.00348733
ABCA3	MAGED1	0.0034506
ABCA3	SYNGAP1	0.00343659
ABCA3	CHRD	0.00336174
ABCA3	RASGRF1	0.00329647
ABCA3	PHYHIP	0.00329609
ABCA3	MAST1	0.00327588
ABCA3	SHANK1	0.0031621
ABCA3	SYVN1	0.00315514
ABCA3	AP3B2	0.00312153
ABCA3	AGAP2	0.00311147
ABCA3	PLXNA3	0.00301937
ABCA3	PRRC2A	0.00300928
ABCA3	PTPRS	0.00299407
ABCA3	PLD3	0.00295252
ABCA3	ANKRD52	0.00290779
ABCA3	SUPT5H	0.00288357
ABCA3	B4GAT1	0.00281181
ABCA3	MAST3	0.00281156
ABCA3	GRIK5	0.00271544
ABCA3	AP1B1	0.00269654
ABCA3	UBR4	0.00267846
ABCA3	SCN3B	0.0025979
ABCA3	CAMKV	0.0025724
ABCA3	BSN	0.00253343
ABCA3	RUNDC3A	0.00238603
ABCA3	ATCAY	0.00236983
ABCA9	ARMC3	0.00862877
ABCA9	GALNT3	0.00806169
ABCA9	GAB2	0.00778437
ABCA9	ZDHHC20	0.0058856
ABCA9	HIP1	0.00577578
ABCA9	CPNE9	0.0055131
ABCA9	MAML3	0.00481919
ABCA9	DOCK5	0.00467555
ABCA9	ALCAM	0.00467329
ABCA9	FAM171A1	0.00465965
ABCA9	ENSCAFG00000028589	0.00449793
ABCA9	ENSCAFG00000039393	0.00446847
ABCA9	RALGPS1	0.00438911
ABCA9	SPP1	0.00436192
ABCA9	PDE4D	0.0039178
ABCA9	ENSCAFG00000040206	0.00372231
ABCA9	BCAS1	0.0034914
ABCA9	APBB2	0.00345278
ABCA9	DLC1	0.00333327
ABCA9	SLC16A7	0.00329068
ABCA9	ADAMTS12	0.0032747
ABCA9	MASP1	0.00293521
ABCA9	PDGFRA	0.00287431
ABCA9	RNF13	0.00271989
ABCA9	PDE9A	0.00269206
ABCA9	MYO1E	0.00267159
ABCA9	CDH20	0.00266308
ABCA9	MEGF11	0.00259535
ABCA9	PRKCA	0.00254336
ABCA9	ENSCAFG00000033470	0.00251663
ABCA9	WIPF1	0.00247857
ABCA9	PXK	0.00246654
ABCA9	STK32A	0.00243681
ABCA9	ELMO1	0.00242381
ABCA9	ATP11C	0.00241516
ABCA9	TANC1	0.00240517
ABCA9	CDK6	0.002344
ABCB1	PECAM1	0.0287753
ABCB1	LEF1	0.0258534
ABCB1	ZNF366	0.0242723
ABCB1	ADGRL4	0.0227882
ABCB1	ABCG2	0.0221947
ABCB1	KDR	0.0216968
ABCB1	FLT1	0.0214489
ABCB1	ITGA1	0.0204843
ABCB1	EBF1	0.0190937
ABCB1	ATP10A	0.0187213
ABCB1	SLCO1A2	0.0181954
ABCB1	NOSTRIN	0.0172602
ABCB1	FLI1	0.0161007
ABCB1	ERG	0.0147916
ABCB1	CALD1	0.0136059
ABCB1	VWF	0.0132344
ABCB1	ETS1	0.0128021
ABCB1	EPAS1	0.0105675
ABCB1	AHNAK	0.0103242
ABCB1	SLC7A5	0.0095947
ABCB1	PTPRB	0.00950442
ABCB1	COLEC12	0.00924082
ABCB1	SLC2A1	0.00919232
ABCB1	TEK	0.00871946
ABCB1	ADGRF5	0.0086188
ABCB1	CCDC141	0.00858463
ABCB1	B2M	0.00844157
ABCB1	PODXL	0.00830951
ABCB1	FN1	0.00804979
ABCB1	IGFBP7	0.00745261
ABCB1	ACER2	0.00717205
ABCB1	TGFBR2	0.00666066
ABCB1	VIM	0.00611627
ABCB1	JCAD	0.00585948
ABCB1	ENSCAFG00000005575	0.00561131
ABCB1	SGMS1	0.00518205
ABCB1	NTN1	0.00510968
ABCB1	LAMA4	0.00472613
ABCB1	MYH9	0.00461981
ABCB1	LAMA2	0.00450007
ABCB1	GPCPD1	0.00420553
ABCB1	MGLL	0.00415008
ABCB1	CYYR1	0.00379596
ABCB1	SLC7A1	0.00342267
ABCB1	ST6GAL1	0.00323891
ABCB1	ARHGAP29	0.00290388
ABCB1	ABCC9	0.00286718
ABCB1	SLC30A1	0.00251291
ABCB1	RUNDC3B	0.0024283
ABCC4	ENSCAFG00000030453	0.00625596
ABCC4	ARHGAP10	0.00524834
ABCC4	PRKG1	0.00419017
ABCC4	DCC	0.00414917
ABCC4	DPY19L3	0.00410014
ABCC4	GRM1	0.00400812
ABCC4	GRIN2A	0.00393276
ABCC4	BRINP1	0.00386775
ABCC4	PHC2	0.00386549
ABCC4	ENSCAFG00000034746	0.00355952
ABCC4	SUCLG2	0.00323825
ABCC4	ENSCAFG00000036134	0.0031653
ABCC4	KCTD1	0.00313474
ABCC4	ITGA8	0.00312912
ABCC4	POLA1	0.00290872
ABCC4	CRYL1	0.00288308
ABCC4	COL23A1	0.00286971
ABCC4	MED27	0.00275271
ABCC4	SLIT3	0.00272079
ABCC4	KIF21A	0.00271355
ABCC4	TEAD1	0.00270658
ABCC4	ARID1B	0.00262718
ABCC4	ATP11A	0.00261353
ABCC4	SMAD3	0.00253726
ABCC4	THBS3	0.00243668
ABCC4	LRMP	0.0023974
ABCC4	KCNH1	0.00235004
ABCC4	C10H12orf56	0.00234
ABCC5	ST6GAL1	0.00562908
ABCC5	GALNT14	0.00526231
ABCC5	CDH9	0.00509369
ABCC5	ATP8B1	0.00483541
ABCC5	DOCK11	0.00419231
ABCC5	FBN1	0.00404008
ABCC5	MPPED2	0.00380217
ABCC5	ASPH	0.00367828
ABCC5	KIRREL3	0.00319877
ABCC5	ACO1	0.00274329
ABCC5	GALNT17	0.00271447
ABCC5	IGF1R	0.00252114
ABCC5	AFF2	0.00251137
ABCC5	CFAP161	0.00249838
ABCC5	ENSCAFG00000038357	0.00240449
ABCC9	SCN11A	0.0158404
ABCC9	BHLHE40	0.0134553
ABCC9	CARTPT	0.0109621
ABCC9	POSTN	0.0089165
ABCC9	ADGRL4	0.00689854
ABCC9	ITGA2	0.0061131
ABCC9	FNDC1	0.0056222
ABCC9	PDE5A	0.0052308
ABCC9	ERG	0.00521837
ABCC9	RALB	0.00515658
ABCC9	TTN	0.00512238
ABCC9	FEZF2	0.0049753
ABCC9	PECAM1	0.00465523
ABCC9	NTNG1	0.00459423
ABCC9	SEMA3D	0.00442355
ABCC9	LEF1	0.00439974
ABCC9	STAC	0.00433086
ABCC9	ABCG2	0.00423251
ABCC9	RGS4	0.00398654
ABCC9	HLF	0.00378268
ABCC9	CPNE8	0.00368898
ABCC9	SV2C	0.00354556
ABCC9	FLT1	0.00350022
ABCC9	ATP10A	0.00335779
ABCC9	ETV5	0.00334549
ABCC9	KDR	0.00330643
ABCC9	SLCO1A2	0.00325096
ABCC9	CADPS2	0.00316686
ABCC9	ITGA1	0.00308748
ABCC9	ABCB1	0.00298478
ABCC9	ETS1	0.00286789
ABCC9	EBF1	0.00286368
ABCC9	RIT2	0.00260073
ABCC9	NOSTRIN	0.00259475
ABCC9	HS3ST2	0.0025124
ABCC9	GRIA3	0.00248216
ABCC9	LDB2	0.00247787
ABCC9	CCDC88C	0.00246161
ABCC9	VWF	0.00240052
ABCC9	COLEC12	0.00233834
ABCC9	ZNF366	0.00233512
ABCG2	EBF1	0.0191202
ABCG2	ADGRL4	0.0190199
ABCG2	SLCO1A2	0.0169639
ABCG2	NOSTRIN	0.0167778
ABCG2	ZNF366	0.0164803
ABCG2	LEF1	0.0157679
ABCG2	PECAM1	0.0154388
ABCG2	ADGRF5	0.0151589
ABCG2	FLT1	0.0138368
ABCG2	VWF	0.011585
ABCG2	ERG	0.0113621
ABCG2	ITGA1	0.0113301
ABCG2	KDR	0.0110218
ABCG2	AHNAK	0.0102693
ABCG2	COLEC12	0.0101485
ABCG2	ABCB1	0.00901656
ABCG2	ETS1	0.00888046
ABCG2	FLI1	0.00867458
ABCG2	ACER2	0.00738265
ABCG2	EPAS1	0.00734384
ABCG2	ATP10A	0.00688433
ABCG2	JCAD	0.00621158
ABCG2	B2M	0.00616853
ABCG2	CCDC141	0.00611461
ABCG2	PODXL	0.00547505
ABCG2	IGFBP7	0.00502604
ABCG2	SLC7A5	0.00500583
ABCG2	PTPRB	0.0044463
ABCG2	TGFBR2	0.00431663
ABCG2	SLC2A1	0.00417115
ABCG2	VIM	0.00405139
ABCG2	TEK	0.00387429
ABCG2	FN1	0.00332736
ABCG2	CALD1	0.0032909
ABCG2	ARHGAP29	0.00283705
ABCG2	NTN1	0.00280601
ABCG2	LAMA4	0.00280541
ABCG2	ENSCAFG00000005575	0.0027946
ABCG2	ITGB1	0.00260805
ABCG2	RUNDC3B	0.00238475
ABHD17B	ENSCAFG00000035239	0.00996842
ABHD17B	LPAR1	0.00912435
ABHD17B	SIK3	0.00788159
ABHD17B	PLEKHH1	0.00760098
ABHD17B	RNF220	0.00746893
ABHD17B	BAZ2B	0.00726942
ABHD17B	UGT8	0.00708189
ABHD17B	MBP	0.00707648
ABHD17B	NCKAP5	0.00706954
ABHD17B	SLC44A1	0.00703954
ABHD17B	SH3GL3	0.00698134
ABHD17B	TUBB4A	0.00681044
ABHD17B	MAG	0.00668513
ABHD17B	STRN	0.00656421
ABHD17B	MAP4K4	0.00640487
ABHD17B	TTLL7	0.00638892
ABHD17B	ASPA	0.00616815
ABHD17B	HHIP	0.00616213
ABHD17B	CREB5	0.00613392
ABHD17B	SLAIN1	0.00611487
ABHD17B	TRABD2B	0.00608923
ABHD17B	PDE4B	0.00600234
ABHD17B	FRYL	0.00592257
ABHD17B	RYBP	0.00586329
ABHD17B	C28H10orf90	0.005702
ABHD17B	VMP1	0.00564954
ABHD17B	GAB1	0.00562959
ABHD17B	SEPT4	0.00559918
ABHD17B	APBB2	0.00557754
ABHD17B	FRMD4B	0.0055434
ABHD17B	CLDN11	0.00553218
ABHD17B	CLMN	0.00547113
ABHD17B	ENSCAFG00000039795	0.00534018
ABHD17B	CNP	0.00531914
ABHD17B	FSD1L	0.00527546
ABHD17B	MYO1D	0.00526766
ABHD17B	ELL2	0.00526292
ABHD17B	PPP2R2B	0.00519327
ABHD17B	ANKRD44	0.00514973
ABHD17B	KIF13B	0.00508818
ABHD17B	ARAP2	0.00506844
ABHD17B	ANKIB1	0.00503364
ABHD17B	DNM3	0.00502436
ABHD17B	GPM6A	0.00495672
ABHD17B	KIF6	0.00494475
ABHD17B	DLC1	0.00491566
ABHD17B	AP3B1	0.00491516
ABHD17B	MOG	0.00485978
ABHD17B	PLD1	0.00483699
ABHD17B	SNX30	0.00480825
ABHD17B	USP54	0.0047963
ABHD17B	JAM3	0.00477813
ABHD17B	GALNT3	0.00463561
ABHD17B	PRICKLE1	0.00462106
ABHD17B	ARHGEF10	0.00461097
ABHD17B	SAMD12	0.00458908
ABHD17B	ENSCAFG00000005106	0.00456055
ABHD17B	MSANTD3-TMEFF1	0.0045548
ABHD17B	SH3TC2	0.00453969
ABHD17B	UNC5C	0.0045056
ABHD17B	ENSCAFG00000013221	0.00445722
ABHD17B	KCNH8	0.00444453
ABHD17B	MAP7	0.00444294
ABHD17B	PPP1R17	0.00444079
ABHD17B	PHLPP1	0.00440533
ABHD17B	PTN	0.0043595
ABHD17B	SLC12A2	0.00434505
ABHD17B	ANO4	0.00433311
ABHD17B	CLIC4	0.00431897
ABHD17B	ITCH	0.00427679
ABHD17B	CDH19	0.00417765
ABHD17B	FAM107B	0.00416849
ABHD17B	ENSCAFG00000033102	0.00414154
ABHD17B	SYTL2	0.00413235
ABHD17B	IQCJ-SCHIP1	0.00408911
ABHD17B	HEG1	0.00407514
ABHD17B	PTMA	0.0039591
ABHD17B	ENSCAFG00000001026	0.00391628
ABHD17B	DLG1	0.00390466
ABHD17B	ENSCAFG00000035032	0.00384792
ABHD17B	SMOC1	0.00383173
ABHD17B	DOCK5	0.00376106
ABHD17B	SLC9A9	0.00375531
ABHD17B	HECW1	0.00375396
ABHD17B	PPP1R16B	0.00375113
ABHD17B	PDE8A	0.00371793
ABHD17B	MBNL1	0.00370376
ABHD17B	PLEKHA1	0.00367031
ABHD17B	SHTN1	0.0036437
ABHD17B	USP25	0.00363683
ABHD17B	ATG4C	0.0036115
ABHD17B	LIMCH1	0.00358301
ABHD17B	REEP3	0.00354716
ABHD17B	CUX1	0.00353551
ABHD17B	SECISBP2L	0.00346555
ABHD17B	GOLGA4	0.00345944
ABHD17B	ARID4B	0.0034234
ABHD17B	CAST	0.00342082
ABHD17B	MAML3	0.00341931
ABHD17B	KCNK10	0.00340388
ABHD17B	ANK3	0.00339861
ABHD17B	DIP2B	0.00339165
ABHD17B	HIBCH	0.00337705
ABHD17B	SEPT7	0.00335157
ABHD17B	COL4A3	0.00333181
ABHD17B	MAGI3	0.00329128
ABHD17B	AKAP9	0.0032218
ABHD17B	ENSCAFG00000028627	0.00321935
ABHD17B	LPGAT1	0.00321759
ABHD17B	MGAT5	0.00321078
ABHD17B	OSBPL1A	0.00319975
ABHD17B	ST18	0.00319547
ABHD17B	ENSCAFG00000033457	0.00318087
ABHD17B	ENSCAFG00000028589	0.00317158
ABHD17B	RNF13	0.00317063
ABHD17B	TJP1	0.00314757
ABHD17B	TTLL11	0.00312935
ABHD17B	MTUS1	0.00312113
ABHD17B	DIXDC1	0.00311373
ABHD17B	TCF12	0.00309895
ABHD17B	PSD3	0.0030972
ABHD17B	SLC25A13	0.00309205
ABHD17B	ZDHHC20	0.0030701
ABHD17B	PICALM	0.00305406
ABHD17B	CSRP1	0.00304434
ABHD17B	SLC24A2	0.00300744
ABHD17B	HIPK2	0.00293541
ABHD17B	ADD1	0.00286975
ABHD17B	FAR1	0.00283171
ABHD17B	SPP1	0.00278339
ABHD17B	C9orf3	0.00277444
ABHD17B	MYO1E	0.00276627
ABHD17B	PLCL1	0.00276121
ABHD17B	CCP110	0.00270599
ABHD17B	GAB2	0.00269263
ABHD17B	UBE2R2	0.00268687
ABHD17B	ABCA9	0.00266411
ABHD17B	CDK19	0.00263508
ABHD17B	TMTC1	0.00259333
ABHD17B	DTHD1	0.00257376
ABHD17B	OXSR1	0.0025406
ABHD17B	JARID2	0.00252409
ABHD17B	PLP1	0.00250321
ABHD17B	CFL2	0.00240612
ABHD17B	ENSCAFG00000039393	0.00239774
ABHD17B	UCHL3	0.00239182
ABHD17B	TRIM9	0.00237055
ABHD17B	NR3C1	0.00236679
ABHD17B	SNX29	0.00235293
ABHD17B	ERBIN	0.00234879
ABHD17B	WSCD2	0.00232792
ABI3BP	CLIC4	0.00538233
ABI3BP	ADAMTSL1	0.00467984
ABI3BP	DPY19L2	0.00447952
ABI3BP	ENSCAFG00000036671	0.00395032
ABI3BP	ENSCAFG00000039795	0.00357991
ABI3BP	SAMD12	0.00356001
ABI3BP	ENSCAFG00000035944	0.00351072
ABI3BP	FOXP2	0.00351031
ABI3BP	KIAA1217	0.00339415
ABI3BP	MFAP5	0.00336818
ABI3BP	BIN1	0.00336698
ABI3BP	SPP1	0.00318517
ABI3BP	CLMN	0.00312165
ABI3BP	NAV2	0.00304534
ABI3BP	AFDN	0.00299066
ABI3BP	GRIK3	0.00297971
ABI3BP	KCNK10	0.00295624
ABI3BP	MAG	0.00287656
ABI3BP	SEPT4	0.0027506
ABI3BP	KIF6	0.00274207
ABI3BP	OSBPL6	0.00263612
ABI3BP	RPS6KA2	0.0025895
ABI3BP	CFL2	0.00253417
ABI3BP	CIP2A	0.00252848
ABI3BP	PTN	0.00244061
ABI3BP	RGS6	0.00242889
ABI3BP	CNTN1	0.00237104
ABI3BP	GUCY1A1	0.00237011
ABI3BP	DAAM2	0.0023357
ABLIM1	TIMP3	0.0162015
ABLIM1	SLC1A2	0.0150642
ABLIM1	VAV3	0.0142442
ABLIM1	JAM2	0.0142412
ABLIM1	PARD3B	0.0141324
ABLIM1	PPM1K	0.0140572
ABLIM1	GLI3	0.0136797
ABLIM1	ATP13A4	0.0134599
ABLIM1	SYNE1	0.013454
ABLIM1	MCC	0.0134033
ABLIM1	NOTCH2	0.013299
ABLIM1	NWD1	0.0131598
ABLIM1	GPAM	0.0130488
ABLIM1	GNA12	0.0129726
ABLIM1	CARMIL1	0.0128781
ABLIM1	TNIK	0.012861
ABLIM1	NPAS3	0.0127594
ABLIM1	ENSCAFG00000034124	0.0127407
ABLIM1	SLC15A2	0.0125928
ABLIM1	GRAMD2B	0.0124893
ABLIM1	NFIA	0.0115622
ABLIM1	CLU	0.0115218
ABLIM1	ZNF521	0.0113637
ABLIM1	SLC14A1	0.011347
ABLIM1	NT5C2	0.011313
ABLIM1	EFEMP1	0.0111392
ABLIM1	TRPM3	0.0110822
ABLIM1	MEST	0.0110767
ABLIM1	ENSCAFG00000034838	0.0109844
ABLIM1	SFXN5	0.0108434
ABLIM1	DOCK1	0.010778
ABLIM1	RADIL	0.010635
ABLIM1	NHS	0.0105473
ABLIM1	NTM	0.0104343
ABLIM1	ABCA1	0.0102815
ABLIM1	ITPR2	0.0101817
ABLIM1	PAMR1	0.010156
ABLIM1	CRB1	0.0101208
ABLIM1	ENSCAFG00000002716	0.00989319
ABLIM1	PLPP3	0.00985857
ABLIM1	ZFHX4	0.00983435
ABLIM1	LRIG1	0.00965263
ABLIM1	BMPR1B	0.00960313
ABLIM1	SASH1	0.00960059
ABLIM1	PTPN13	0.00959476
ABLIM1	WDR49	0.0095489
ABLIM1	ENSCAFG00000002712	0.00954067
ABLIM1	TLE1	0.00952652
ABLIM1	LSAMP	0.00938861
ABLIM1	LGI1	0.00935936
ABLIM1	UTRN	0.00932406
ABLIM1	HIVEP1	0.00914165
ABLIM1	TMTC2	0.00905852
ABLIM1	PITPNC1	0.00905273
ABLIM1	RANBP3L	0.00904298
ABLIM1	CHKA	0.00896257
ABLIM1	RGL1	0.00885805
ABLIM1	MAPK4	0.00878085
ABLIM1	SSBP2	0.00872497
ABLIM1	ITGA6	0.00862499
ABLIM1	ATRNL1	0.00847783
ABLIM1	SLC1A3	0.00846128
ABLIM1	PREX2	0.00841862
ABLIM1	PRRX1	0.00838304
ABLIM1	DTNA	0.00828464
ABLIM1	VGLL4	0.00818929
ABLIM1	ARHGEF12	0.00818232
ABLIM1	ENSCAFG00000037945	0.00817673
ABLIM1	ENSCAFG00000038526	0.00806434
ABLIM1	NTRK2	0.0080058
ABLIM1	AQP4	0.00795645
ABLIM1	ADAMTS6	0.00791239
ABLIM1	ENSCAFG00000016095	0.00790613
ABLIM1	TCF7L1	0.00781903
ABLIM1	TMEM47	0.00772126
ABLIM1	SPARCL1	0.00762657
ABLIM1	RFX4	0.00753351
ABLIM1	SCG3	0.00742855
ABLIM1	ITPKB	0.00735271
ABLIM1	LTBP1	0.00733517
ABLIM1	TRPS1	0.00733509
ABLIM1	TOM1L2	0.00733382
ABLIM1	EZR	0.00729236
ABLIM1	RGS20	0.00726783
ABLIM1	ZBBX	0.00706035
ABLIM1	DCLK2	0.00703955
ABLIM1	PRDM16	0.00697262
ABLIM1	PKP4	0.00696364
ABLIM1	LPP	0.00691005
ABLIM1	RALGAPA2	0.00686036
ABLIM1	BBS2	0.00681319
ABLIM1	SPARC	0.0067976
ABLIM1	ENSCAFG00000031473	0.00674869
ABLIM1	RORA	0.00669129
ABLIM1	DOCK9	0.0066724
ABLIM1	SLC39A12	0.00666251
ABLIM1	PPARGC1A	0.00664409
ABLIM1	LHFPL6	0.00659431
ABLIM1	MACF1	0.00653875
ABLIM1	ANK3	0.00649576
ABLIM1	SHROOM3	0.00646735
ABLIM1	SPIRE1	0.00640908
ABLIM1	DOCK7	0.0063211
ABLIM1	PTPRZ1	0.00627873
ABLIM1	ATL2	0.00613403
ABLIM1	ARHGAP24	0.00611706
ABLIM1	CEP85L	0.00602999
ABLIM1	SLC4A4	0.00600024
ABLIM1	AHCYL1	0.00597178
ABLIM1	TTC29	0.00589252
ABLIM1	MFHAS1	0.00586295
ABLIM1	WLS	0.00578018
ABLIM1	IDH1	0.00574452
ABLIM1	PID1	0.00572079
ABLIM1	FRY	0.00571383
ABLIM1	ENSCAFG00000034881	0.0056994
ABLIM1	DNAJC6	0.00569425
ABLIM1	TAB2	0.00569306
ABLIM1	ARHGEF26	0.00565144
ABLIM1	MAOA	0.0054859
ABLIM1	TCF7L2	0.00547398
ABLIM1	CTNND2	0.00544228
ABLIM1	EPS8	0.00543418
ABLIM1	ENSCAFG00000032785	0.00538077
ABLIM1	GRM3	0.00535881
ABLIM1	USP3	0.00534633
ABLIM1	ADK	0.00533646
ABLIM1	CTTNBP2	0.00530593
ABLIM1	FMN2	0.00523392
ABLIM1	DDAH1	0.00522845
ABLIM1	DDX17	0.0051594
ABLIM1	NXN	0.00510594
ABLIM1	WWC1	0.00505709
ABLIM1	TOX	0.00504569
ABLIM1	GBE1	0.00503602
ABLIM1	NF1	0.00503442
ABLIM1	AHCYL2	0.00502315
ABLIM1	MBOAT2	0.00497124
ABLIM1	MEIS2	0.00492064
ABLIM1	BCAN	0.00481948
ABLIM1	ASXL2	0.00479778
ABLIM1	SNCA	0.00474823
ABLIM1	RAPGEF2	0.00473935
ABLIM1	CTNNA1	0.00473138
ABLIM1	RAPGEF5	0.00465331
ABLIM1	PPP2R3A	0.00464934
ABLIM1	SRPK2	0.004645
ABLIM1	RBMS1	0.00463838
ABLIM1	CABCOCO1	0.00463417
ABLIM1	STAT3	0.00463066
ABLIM1	GNAO1	0.00462355
ABLIM1	SNRK	0.00461546
ABLIM1	CAMTA1	0.00461294
ABLIM1	NPY	0.00460128
ABLIM1	TMEFF2	0.00457801
ABLIM1	PLPPR5	0.00457125
ABLIM1	TMEM170B	0.00456897
ABLIM1	STARD13	0.00456138
ABLIM1	PPM1B	0.00455133
ABLIM1	PTPRM	0.00446544
ABLIM1	LONRF3	0.00446479
ABLIM1	SMARCA2	0.00446021
ABLIM1	MDFIC	0.00442646
ABLIM1	TDRD12	0.00442553
ABLIM1	ACSL6	0.00441583
ABLIM1	SEPT11	0.00438706
ABLIM1	SOX5	0.00433738
ABLIM1	TTC28	0.00433268
ABLIM1	STON2	0.004326
ABLIM1	DLG2	0.00429608
ABLIM1	SESN3	0.0042611
ABLIM1	GPM6A	0.00422927
ABLIM1	MICAL3	0.0042164
ABLIM1	SETD3	0.0042151
ABLIM1	STK3	0.0041797
ABLIM1	ENKUR	0.00417703
ABLIM1	SAMD4A	0.00415241
ABLIM1	SH3KBP1	0.00413878
ABLIM1	ADD3	0.00408915
ABLIM1	ST6GALNAC3	0.00407356
ABLIM1	CHD9	0.00404011
ABLIM1	PDZRN4	0.00402277
ABLIM1	SNAP91	0.00401162
ABLIM1	MED12L	0.00400114
ABLIM1	FARP1	0.00399819
ABLIM1	ANOS1	0.00398332
ABLIM1	ATP9A	0.00398151
ABLIM1	ARHGAP29	0.00392662
ABLIM1	ELOVL2	0.00388182
ABLIM1	PHACTR3	0.0038481
ABLIM1	MKLN1	0.00384759
ABLIM1	GULP1	0.00383648
ABLIM1	LRCH1	0.00382406
ABLIM1	ARHGAP31	0.00381056
ABLIM1	PARD3	0.00380438
ABLIM1	TUT4	0.00377164
ABLIM1	PDE7B	0.00375866
ABLIM1	ARFGEF3	0.0037268
ABLIM1	DGKB	0.00371716
ABLIM1	SND1	0.0036834
ABLIM1	PCDH7	0.0036581
ABLIM1	ASB3	0.00364432
ABLIM1	NFIB	0.0036242
ABLIM1	EIF2B3	0.00360032
ABLIM1	GLIS3	0.00357528
ABLIM1	SNED1	0.00354395
ABLIM1	MGLL	0.00350424
ABLIM1	ARHGEF28	0.00347642
ABLIM1	CLYBL	0.00346375
ABLIM1	TPK1	0.0033927
ABLIM1	GPR155	0.0033851
ABLIM1	OTUD7A	0.00337717
ABLIM1	ZEB1	0.00335899
ABLIM1	CXCL14	0.0033147
ABLIM1	PRKD1	0.003311
ABLIM1	CSRNP3	0.00330209
ABLIM1	CRTC3	0.00328289
ABLIM1	LRP6	0.00326834
ABLIM1	FIGN	0.00325437
ABLIM1	ENSCAFG00000036440	0.003253
ABLIM1	EEA1	0.00325212
ABLIM1	PCYT1A	0.00321719
ABLIM1	PLEKHA7	0.00321708
ABLIM1	IRF2	0.00319355
ABLIM1	FUT8	0.00316154
ABLIM1	KCTD1	0.00314484
ABLIM1	SLC2A1	0.00313041
ABLIM1	RTN4	0.00312974
ABLIM1	AGT	0.00312573
ABLIM1	ARHGAP5	0.00312546
ABLIM1	SPATS2L	0.00310479
ABLIM1	PBX1	0.00304983
ABLIM1	CAMKMT	0.00304666
ABLIM1	EPB41L1	0.00303916
ABLIM1	MIPOL1	0.00297523
ABLIM1	ENSCAFG00000037476	0.00293117
ABLIM1	MTMR1	0.00291022
ABLIM1	BMP2K	0.00290706
ABLIM1	LRP1B	0.00290121
ABLIM1	PRKCZ	0.00283974
ABLIM1	SLC2A12	0.00283781
ABLIM1	PHF21A	0.00283768
ABLIM1	TSPAN7	0.00283238
ABLIM1	WASF3	0.00282641
ABLIM1	AKAP7	0.00276413
ABLIM1	FOXO1	0.0027473
ABLIM1	FERMT2	0.00274727
ABLIM1	SERPINE2	0.002741
ABLIM1	SMAD1	0.00274026
ABLIM1	GPATCH8	0.00272809
ABLIM1	ANKS1B	0.00272746
ABLIM1	RGS12	0.00272082
ABLIM1	TULP3	0.00271791
ABLIM1	DSCAML1	0.00270212
ABLIM1	ABLIM2	0.00270042
ABLIM1	ACADL	0.00268288
ABLIM1	C18H11orf49	0.0026512
ABLIM1	TBC1D16	0.00265008
ABLIM1	SRCIN1	0.00263506
ABLIM1	MARCH1	0.00262573
ABLIM1	MMD	0.00259238
ABLIM1	ENSCAFG00000039877	0.00255606
ABLIM1	FGFR1	0.00255164
ABLIM1	SORCS2	0.00254011
ABLIM1	KLHL5	0.0025324
ABLIM1	IL6ST	0.00251963
ABLIM1	MAPT	0.00251623
ABLIM1	PCNX2	0.00251348
ABLIM1	INPP4A	0.00251163
ABLIM1	HMGCR	0.00246256
ABLIM1	NUDT3	0.00245496
ABLIM1	ETV5	0.0024466
ABLIM1	NCOA7	0.00243484
ABLIM1	ZDHHC14	0.00242967
ABLIM1	SPATA5	0.0024274
ABLIM1	PEX5L	0.00242545
ABLIM1	DISC1	0.00242455
ABLIM1	BAALC	0.00240293
ABLIM1	ADAM23	0.00234398
ABLIM1	SLC16A9	0.00232512
ABLIM1	KIRREL3	0.00232128
ABLIM2	PLEKHA1	0.0065863
ABLIM2	NFASC	0.00571535
ABLIM2	NAV2	0.00453829
ABLIM2	PLEKHG1	0.00437536
ABLIM2	MICAL3	0.00344849
ABLIM2	NCOR2	0.00339199
ABLIM2	BIN1	0.0031492
ABLIM2	OSBPL6	0.00309062
ABLIM2	MAG	0.00305651
ABLIM2	SRCIN1	0.00296855
ABLIM2	EPHB1	0.00283102
ABLIM2	ADD1	0.00277676
ABLIM2	SH3TC2	0.0026505
ABLIM2	MAN1A1	0.0025611
ABLIM2	CNTN1	0.00238711
ABLIM3	PIK3R1	0.00974166
ABLIM3	SOX4	0.00634427
ABLIM3	PTPRO	0.00539202
ABLIM3	PROX1	0.00497743
ABLIM3	TLL1	0.00487518
ABLIM3	GRIK3	0.00485343
ABLIM3	ADAMTS19	0.00474863
ABLIM3	RERG	0.00404532
ABLIM3	DPYSL5	0.00399459
ABLIM3	KITLG	0.00374956
ABLIM3	ADGRF5	0.00370805
ABLIM3	KIAA0586	0.0034999
ABLIM3	DPY19L1	0.0028722
ABLIM3	EFCAB5	0.00278958
ABLIM3	FSTL4	0.00274451
ABLIM3	MASP1	0.00274154
ABLIM3	N4BP2	0.00271194
ABLIM3	MDGA1	0.00266977
ABLIM3	ENSCAFG00000039648	0.00253642
ABLIM3	AFF2	0.00252082
ABLIM3	FNBP1L	0.00249596
ABLIM3	ENOX1	0.00241906
ABLIM3	KIF16B	0.00231992
ABR	PLEC	0.00416498
ABR	ARHGEF2	0.00389712
ABR	CELF3	0.00368911
ABR	ADGRB2	0.00364469
ABR	NCDN	0.00281481
ABR	DDR1	0.00264018
ABR	MAST3	0.0026325
ABR	ENSCAFG00000024064	0.00250801
ABR	SYNGAP1	0.00246903
ABR	CHD3	0.00244918
ACAD11	HDHD2	0.00252409
ACAD9	WASHC4	0.00272976
ACADSB	HMX3	0.00435215
ACADSB	ENSCAFG00000034654	0.00237369
ACADSB	RPS8	0.00236627
ACAP2	GSG1L	0.00347651
ACER2	ABCG2	0.0204873
ACER2	FLT1	0.0149261
ACER2	NOSTRIN	0.0145561
ACER2	SLCO1A2	0.0144187
ACER2	PECAM1	0.0141801
ACER2	EBF1	0.0126771
ACER2	ITGA1	0.0109067
ACER2	LEF1	0.00931278
ACER2	ZNF366	0.0092705
ACER2	VWF	0.00791507
ACER2	CALD1	0.00720259
ACER2	ADGRL4	0.00651779
ACER2	EPAS1	0.00580197
ACER2	ERG	0.0057133
ACER2	ABCB1	0.00569259
ACER2	SLC2A1	0.00543185
ACER2	ETS1	0.00529056
ACER2	CCDC141	0.0051783
ACER2	ATP10A	0.00513481
ACER2	KDR	0.00505484
ACER2	AHNAK	0.00482453
ACER2	ADGRF5	0.0048153
ACER2	COLEC12	0.00476794
ACER2	PODXL	0.00379792
ACER2	PTPRB	0.00336784
ACER2	ENSCAFG00000005575	0.0028634
ACER2	FN1	0.00274889
ACER2	JCAD	0.00274482
ACER2	TEK	0.0026157
ACER2	SLC7A5	0.00254328
ACER2	B2M	0.0025341
ACER2	TGFBR2	0.00240301
ACER2	FLI1	0.00237507
ACLY	FDFT1	0.0027549
ACLY	CNR1	0.00243199
ACOT7	ATP6V1B2	0.0106805
ACOT7	ENO2	0.00913148
ACOT7	SLC22A17	0.00770208
ACOT7	CLSTN3	0.00715097
ACOT7	KIF1A	0.00684013
ACOT7	PFKM	0.00634153
ACOT7	SCG5	0.00613278
ACOT7	ALDOC	0.00582877
ACOT7	CKAP5	0.0056799
ACOT7	GNAS	0.00549663
ACOT7	ENSCAFG00000017655	0.00535574
ACOT7	ATP6AP1	0.00527526
ACOT7	ATP6V1A	0.00502015
ACOT7	KIF5A	0.00495754
ACOT7	TUBB2A	0.004894
ACOT7	APLP2	0.00488934
ACOT7	TMEM130	0.00488672
ACOT7	CLCN4	0.00486432
ACOT7	LANCL1	0.00482995
ACOT7	SPOCK2	0.00471761
ACOT7	ATP1A3	0.00464006
ACOT7	NDRG4	0.00446309
ACOT7	INPP5F	0.00443276
ACOT7	SERINC1	0.00441826
ACOT7	AARS	0.00441372
ACOT7	ISCU	0.00439672
ACOT7	PGAM1	0.00427448
ACOT7	NFE2L1	0.00418051
ACOT7	ENSCAFG00000000136	0.00410538
ACOT7	ATP6V0C	0.00408427
ACOT7	GPRASP2	0.00404362
ACOT7	ACTG1	0.00401589
ACOT7	NDFIP1	0.00395386
ACOT7	PEG3	0.00392159
ACOT7	INA	0.00383378
ACOT7	STXBP1	0.00380854
ACOT7	PGK1	0.00379309
ACOT7	SLC29A1	0.00378862
ACOT7	RAB11B	0.00375762
ACOT7	NDUFV1	0.0037255
ACOT7	CCT8	0.00367974
ACOT7	SCRN1	0.0036489
ACOT7	ACLY	0.00364297
ACOT7	UCHL1	0.00361026
ACOT7	NSG1	0.00359642
ACOT7	NCEH1	0.00353949
ACOT7	DYNC1H1	0.00352081
ACOT7	AP2M1	0.00348827
ACOT7	STX1B	0.00348098
ACOT7	VDAC1	0.00347485
ACOT7	CANX	0.00343631
ACOT7	ENSCAFG00000031645	0.00343616
ACOT7	ZSCAN18	0.00341103
ACOT7	NARS	0.00340246
ACOT7	ENSCAFG00000004543	0.00338264
ACOT7	PDHA1	0.00333671
ACOT7	CLTC	0.00333161
ACOT7	PLXNA3	0.00332667
ACOT7	HUWE1	0.00332038
ACOT7	SYT11	0.00331095
ACOT7	HSPA4	0.00330319
ACOT7	NUCB1	0.00330305
ACOT7	AP2A2	0.00329587
ACOT7	PLEKHB2	0.0032792
ACOT7	PPP2R1A	0.00327246
ACOT7	DNAJA1	0.00323656
ACOT7	LRPPRC	0.00323582
ACOT7	PPA1	0.00318314
ACOT7	SOD1	0.00316798
ACOT7	FAIM2	0.00316434
ACOT7	PRPF8	0.00310788
ACOT7	TERF2IP	0.00308292
ACOT7	AP2A1	0.00302855
ACOT7	HSPA4L	0.00302435
ACOT7	ENSCAFG00000016263	0.00300336
ACOT7	FKBP8	0.00300243
ACOT7	CACYBP	0.00299575
ACOT7	VPS35	0.00299289
ACOT7	OPTN	0.00298961
ACOT7	PSMD2	0.00297628
ACOT7	GNL3L	0.00296927
ACOT7	ACP2	0.00296454
ACOT7	VCP	0.00290434
ACOT7	SYT4	0.00290349
ACOT7	TUBA1B	0.00289504
ACOT7	MBOAT7	0.0028592
ACOT7	USP11	0.00285361
ACOT7	FAM98A	0.00284666
ACOT7	ATP5F1A	0.00283906
ACOT7	GAPDH	0.00279955
ACOT7	SLITRK4	0.00279814
ACOT7	CNTNAP1	0.00279708
ACOT7	HSPA8	0.00279351
ACOT7	LRRTM2	0.00278505
ACOT7	RAB6A	0.00274259
ACOT7	PNMA2	0.00273438
ACOT7	SMYD4	0.00272214
ACOT7	EPM2AIP1	0.00272093
ACOT7	NEFH	0.00271286
ACOT7	CAND1	0.00270215
ACOT7	CSDE1	0.00269545
ACOT7	HYOU1	0.00269205
ACOT7	PPT1	0.00269165
ACOT7	SCAMP1	0.00267429
ACOT7	ENSCAFG00000016151	0.0026737
ACOT7	STMN3	0.00266825
ACOT7	UQCRC1	0.00266355
ACOT7	RAB6B	0.00265699
ACOT7	RPS15A	0.00263993
ACOT7	PJA1	0.00262519
ACOT7	ZNF541	0.00262225
ACOT7	RHBDD2	0.00260082
ACOT7	SYP	0.00257116
ACOT7	DCTN1	0.00256227
ACOT7	PCDHAC2	0.00255925
ACOT7	PACSIN1	0.00255474
ACOT7	GOT1	0.00254618
ACOT7	TMEM132A	0.00254464
ACOT7	PRXL2A	0.00252408
ACOT7	RAB1A	0.00252054
ACOT7	MAGED1	0.00250359
ACOT7	COPA	0.00250266
ACOT7	LRPAP1	0.00249998
ACOT7	MT-CO1	0.00248962
ACOT7	SLC25A4	0.00248286
ACOT7	CTSB	0.00248178
ACOT7	DDX24	0.00247946
ACOT7	IPO5	0.00247912
ACOT7	TPI1	0.00247681
ACOT7	AP3D1	0.0024703
ACOT7	PGRMC1	0.0024686
ACOT7	SFXN1	0.00246452
ACOT7	NRBP1	0.00246364
ACOT7	SV2A	0.0024518
ACOT7	KIF3A	0.0024487
ACOT7	NSG2	0.00244415
ACOT7	CCT3	0.00242948
ACOT7	CLSTN1	0.00242002
ACOT7	TMEM30A	0.00241148
ACOT7	CALR	0.00240783
ACOT7	ENSCAFG00000019807	0.00239969
ACOT7	PAFAH1B1	0.00237712
ACOT7	RAN	0.00236947
ACOT7	HECTD4	0.00236457
ACOT7	ACTR1A	0.00236353
ACOT7	EIF4A2	0.00235494
ACOT7	TCAF1	0.00235359
ACOT7	CCT4	0.00232363
ACOT7	ADAR	0.00232142
ACOT7	PREPL	0.00231109
ACOT7	BASP1	0.00231107
ACOXL	HS3ST2	0.0130111
ACOXL	RAI14	0.0104796
ACOXL	MCTP1	0.0103862
ACOXL	PCP4	0.00651221
ACOXL	ACVR2A	0.00600939
ACOXL	ENSCAFG00000038941	0.00467522
ACOXL	CALD1	0.00410584
ACOXL	ENSCAFG00000035944	0.0037996
ACOXL	KIAA1217	0.00355908
ACOXL	PCSK1	0.00334469
ACOXL	SLC6A15	0.00319497
ACOXL	ENSCAFG00000036671	0.00313814
ACOXL	TMEM132D	0.00288471
ACOXL	GRIK3	0.00286495
ACOXL	VRK1	0.0026697
ACOXL	CPNE9	0.00262244
ACSL4	MATR3	0.0074081
ACSL4	ENSCAFG00000024146	0.00467899
ACSL4	OCIAD1	0.00464761
ACSL4	ENSCAFG00000002646	0.00420803
ACSL4	CAPZA2	0.00410557
ACSL4	AKAP11	0.00404658
ACSL4	RBFOX3	0.00403645
ACSL4	PPP3CB	0.00395917
ACSL4	GUCY1B1	0.00392444
ACSL4	EIF3A	0.00372741
ACSL4	PSMD1	0.00371461
ACSL4	EIF4A2	0.00361321
ACSL4	ENSCAFG00000034654	0.00357461
ACSL4	SMARCA1	0.00356208
ACSL4	SCG2	0.0034102
ACSL4	ENSCAFG00000000580	0.00332
ACSL4	MGAT4C	0.00328617
ACSL4	CCDC34	0.00318753
ACSL4	ATP1B1	0.00316486
ACSL4	RUFY3	0.00313097
ACSL4	GNAI1	0.00307628
ACSL4	GDA	0.00306033
ACSL4	GNG2	0.00301838
ACSL4	MBLAC2	0.00295533
ACSL4	RAB2A	0.00292683
ACSL4	PEG3	0.00290665
ACSL4	FAM49A	0.00281234
ACSL4	YWHAB	0.00279849
ACSL4	ZDBF2	0.00276341
ACSL4	MORF4L1	0.00274859
ACSL4	SARAF	0.00274756
ACSL4	ATRX	0.00273416
ACSL4	SLC39A10	0.0027132
ACSL4	RTF1	0.00264191
ACSL4	NDUFAF4	0.00262519
ACSL4	HTATSF1	0.00261513
ACSL4	CASD1	0.00260498
ACSL4	NUCKS1	0.00259917
ACSL4	RTN3	0.0025268
ACSL4	PARK7	0.00237993
ACSL4	ZMYND11	0.00237932
ACSL4	ISCA2	0.00237371
ACSL4	ENSCAFG00000031852	0.00236849
ACSL4	CCT5	0.00235073
ACSL4	UBE3A	0.00232721
ACSL6	LRIG1	0.00402876
ACSL6	MCC	0.0026379
ACSS3	CDCP1	0.010302
ACSS3	TBC1D8	0.00877318
ACSS3	CPXM2	0.00876964
ACSS3	TMEM108	0.00825703
ACSS3	ENSCAFG00000004331	0.00723717
ACSS3	FYN	0.00641244
ACSS3	FRMD4A	0.00632964
ACSS3	EPB41L2	0.00613897
ACSS3	L3MBTL4	0.00541245
ACSS3	ENPP6	0.00538455
ACSS3	MPZL1	0.00534509
ACSS3	TMEM163	0.00530308
ACSS3	ADAM23	0.0047744
ACSS3	RASGEF1B	0.00473227
ACSS3	GGA2	0.00468983
ACSS3	ENSCAFG00000010220	0.00462808
ACSS3	ETV6	0.00427967
ACSS3	LIN7A	0.00401718
ACSS3	BCAS1	0.00370463
ACSS3	TNS3	0.00312368
ACSS3	MED14	0.00312064
ACSS3	IGSF11	0.00307555
ACSS3	GNB4	0.00305483
ACSS3	KIAA1549	0.00293957
ACSS3	MAP4K5	0.0029129
ACSS3	ADAMTS17	0.00286665
ACSS3	ADAM19	0.00282813
ACSS3	SOX4	0.00278007
ACSS3	NCOA2	0.00264259
ACSS3	COL11A1	0.00262609
ACSS3	RHOBTB3	0.00261506
ACSS3	UST	0.00257315
ACSS3	NFASC	0.00249325
ACSS3	PDCD4	0.00247852
ACSS3	NCOR1	0.00236058
ACTB	ENSCAFG00000015116	0.0170405
ACTB	ACTG1	0.016131
ACTB	NCDN	0.0124155
ACTB	ITM2C	0.0113055
ACTB	CALM3	0.011142
ACTB	CALY	0.0105452
ACTB	CAMKV	0.0104434
ACTB	APLP1	0.0103479
ACTB	CPNE6	0.0101809
ACTB	ENSCAFG00000018277	0.0101518
ACTB	ENSCAFG00000016263	0.00996227
ACTB	TUBA4A	0.00987052
ACTB	EEF1A1	0.00959398
ACTB	EIF4G2	0.00952785
ACTB	WNT10B	0.00952763
ACTB	ZNF541	0.00948053
ACTB	PLXNA3	0.00941909
ACTB	ATP6V0D1	0.00941546
ACTB	IDS	0.00938482
ACTB	HPCA	0.00919629
ACTB	ATP6AP1	0.00911738
ACTB	ACTR2	0.00880772
ACTB	TMEM59L	0.00880363
ACTB	NCSTN	0.00872574
ACTB	GAPDH	0.0086455
ACTB	CELSR2	0.00862432
ACTB	GRIN1	0.00856903
ACTB	MAGED1	0.00852807
ACTB	HSPA8	0.00851531
ACTB	TUBB	0.00833369
ACTB	MAP1A	0.00823888
ACTB	PHYHIP	0.00820602
ACTB	WDR92	0.007904
ACTB	ENSCAFG00000001367	0.00785693
ACTB	APBB1	0.00775388
ACTB	SYN1	0.00774375
ACTB	NEFL	0.00767214
ACTB	MAP1B	0.00765892
ACTB	ENC1	0.00763119
ACTB	ENO1	0.00757654
ACTB	SLC17A7	0.00756461
ACTB	WDR1	0.00748967
ACTB	CPE	0.00747399
ACTB	ENSCAFG00000019807	0.00746869
ACTB	DMTN	0.00738752
ACTB	RNF224	0.00738371
ACTB	EEF2	0.00734406
ACTB	BHLHE40	0.0073263
ACTB	PLD3	0.00723272
ACTB	BSN	0.00717406
ACTB	TUBB4B	0.00716761
ACTB	OAZ1	0.00715486
ACTB	PPP2R1A	0.00704073
ACTB	ATP6V0C	0.00696127
ACTB	ENSCAFG00000000136	0.00691427
ACTB	USP5	0.00687688
ACTB	DBN1	0.00686492
ACTB	TUBB2A	0.0068477
ACTB	EIF4A2	0.00682382
ACTB	EIF1	0.0068114
ACTB	RHBDD2	0.00675156
ACTB	ATP1A3	0.00671728
ACTB	ENSCAFG00000022709	0.00671622
ACTB	ENSCAFG00000032226	0.0066897
ACTB	FKBP8	0.00665121
ACTB	PSAP	0.00656371
ACTB	RTN3	0.00654315
ACTB	SYNGAP1	0.00638478
ACTB	GABBR1	0.00637749
ACTB	MT-CYB	0.00637013
ACTB	PFN2	0.00636987
ACTB	CLSTN1	0.00636564
ACTB	ATP1A1	0.00634854
ACTB	BRD2	0.00633988
ACTB	FAIM2	0.00633688
ACTB	SPTBN2	0.00632317
ACTB	TUBA1B	0.00630804
ACTB	CALM1	0.00630335
ACTB	PGAM1	0.00627128
ACTB	AP2M1	0.00626033
ACTB	SCN2B	0.00619623
ACTB	PRNP	0.00619263
ACTB	MBOAT7	0.00618236
ACTB	FAM107A	0.00615246
ACTB	RTL5	0.00613479
ACTB	RANGAP1	0.00608843
ACTB	B4GAT1	0.00608262
ACTB	YWHAG	0.00608016
ACTB	SYNGR1	0.00607182
ACTB	TOLLIP	0.00604318
ACTB	RAB11A	0.00603304
ACTB	SYT11	0.00602682
ACTB	CLIP3	0.00600291
ACTB	PRRC2B	0.00598334
ACTB	CCT5	0.00596359
ACTB	SPTBN1	0.00595327
ACTB	HPCAL4	0.00592367
ACTB	L1CAM	0.00584454
ACTB	ACADVL	0.00583297
ACTB	ENSCAFG00000000580	0.0058216
ACTB	CTNNB1	0.00581201
ACTB	SYVN1	0.00572492
ACTB	UCHL1	0.00567143
ACTB	UBQLN2	0.00565125
ACTB	COPA	0.00561063
ACTB	GMFB	0.00560949
ACTB	RAB7A	0.00560237
ACTB	ENSCAFG00000016072	0.00559603
ACTB	HDLBP	0.00559424
ACTB	SLC29A1	0.00557261
ACTB	ENO2	0.00555282
ACTB	ENSCAFG00000038408	0.0055273
ACTB	SARAF	0.00552026
ACTB	MAP4	0.00546361
ACTB	PPT1	0.0054559
ACTB	PLS3	0.00545218
ACTB	ENSCAFG00000017655	0.00543044
ACTB	TMEM30A	0.0054016
ACTB	MORF4L1	0.00531249
ACTB	ENSCAFG00000022711	0.0052554
ACTB	CDIP1	0.00524365
ACTB	PJA2	0.00523276
ACTB	GM2A	0.00522878
ACTB	WSB2	0.00521161
ACTB	CANX	0.00520484
ACTB	CPNE7	0.00519834
ACTB	PLPPR2	0.00519241
ACTB	HYOU1	0.00518202
ACTB	ATP2A2	0.0051705
ACTB	MTPN	0.00507687
ACTB	CSDE1	0.00506739
ACTB	ENSCAFG00000004543	0.00506397
ACTB	AP3D1	0.00505202
ACTB	ACLY	0.00501708
ACTB	PSMD2	0.0049905
ACTB	NARS	0.00497506
ACTB	NDRG4	0.00496834
ACTB	SULT4A1	0.00495448
ACTB	VCP	0.00494542
ACTB	SERINC1	0.00489217
ACTB	ZBTB18	0.00486708
ACTB	DPYSL2	0.00483044
ACTB	CAMK2A	0.00478107
ACTB	ENSCAFG00000009910	0.00474971
ACTB	OTUD5	0.00473237
ACTB	USP22	0.00472333
ACTB	HSPH1	0.00471736
ACTB	CLTC	0.00470177
ACTB	MT-CO1	0.00468607
ACTB	HSP90AA1	0.00468407
ACTB	ATP6V1B2	0.00465529
ACTB	COPG1	0.00464577
ACTB	TBCB	0.00460295
ACTB	TKT	0.00458615
ACTB	EIF4G1	0.00458456
ACTB	ENSCAFG00000010865	0.00458417
ACTB	G3BP2	0.00458227
ACTB	RAB6B	0.00458068
ACTB	NCL	0.00457307
ACTB	LRP1	0.00456092
ACTB	LANCL1	0.00455401
ACTB	PGM2L1	0.00454343
ACTB	NAPB	0.00449917
ACTB	RPL4	0.00449119
ACTB	ENSCAFG00000003012	0.00442893
ACTB	PRPF8	0.00442399
ACTB	PAFAH1B2	0.00440903
ACTB	NEFM	0.00440561
ACTB	CDC37	0.00438161
ACTB	HSPA12A	0.00437423
ACTB	ENSCAFG00000017143	0.00435347
ACTB	PCDH1	0.00433366
ACTB	ENSCAFG00000040454	0.0042851
ACTB	RAN	0.00427519
ACTB	SDC3	0.0042617
ACTB	NDRG3	0.00424113
ACTB	TPM3	0.0042204
ACTB	IGHMBP2	0.00421773
ACTB	NFE2L1	0.00417972
ACTB	HIVEP2	0.00417403
ACTB	WARS	0.00417032
ACTB	BASP1	0.00414346
ACTB	COX7A2L	0.00414252
ACTB	ENSCAFG00000032642	0.00413181
ACTB	EIF4H	0.00413151
ACTB	ZFAND5	0.00413109
ACTB	CPT1C	0.0041292
ACTB	DDX24	0.00411667
ACTB	MTCH1	0.00411518
ACTB	RAB11B	0.00410271
ACTB	GLB1L	0.00408172
ACTB	CIPC	0.00407563
ACTB	PSMD8	0.00407011
ACTB	HK1	0.00405301
ACTB	PPP2R5D	0.0040088
ACTB	AREL1	0.00400869
ACTB	FLOT1	0.00400545
ACTB	GRK2	0.00399777
ACTB	ENSCAFG00000020283	0.00399704
ACTB	SF3A1	0.00399526
ACTB	TMEM130	0.0039913
ACTB	SCAMP5	0.00397954
ACTB	GNG2	0.00397774
ACTB	LMO4	0.00396409
ACTB	DDB1	0.00393827
ACTB	FASN	0.0039244
ACTB	RNF6	0.00391712
ACTB	ENSCAFG00000029381	0.00391103
ACTB	THRA	0.0039024
ACTB	YWHAH	0.00389851
ACTB	PLK2	0.00389343
ACTB	THY1	0.00389267
ACTB	STAG1	0.00386687
ACTB	TPT1	0.00386376
ACTB	PIP4K2B	0.00386247
ACTB	USP7	0.00383137
ACTB	STMN1	0.00383135
ACTB	SYNJ1	0.00381779
ACTB	MINK1	0.00381164
ACTB	DIRAS2	0.00380943
ACTB	COPB2	0.0038083
ACTB	CNTNAP1	0.00379416
ACTB	CYFIP2	0.00378926
ACTB	KIF3C	0.00378504
ACTB	ANO10	0.00378208
ACTB	ZFAND3	0.00377644
ACTB	STMN4	0.00374671
ACTB	ENSCAFG00000024064	0.00374446
ACTB	HTATSF1	0.00374409
ACTB	VXN	0.00374052
ACTB	ENSCAFG00000002646	0.00374019
ACTB	DYNC1H1	0.00373925
ACTB	REEP2	0.00372738
ACTB	TAGLN3	0.00371197
ACTB	GHITM	0.00367493
ACTB	TCP1	0.00366511
ACTB	SUMO2	0.00364447
ACTB	FTH1	0.00364132
ACTB	CYCS	0.00363373
ACTB	HNRNPK	0.00362706
ACTB	RPS15	0.00361864
ACTB	RSL1D1	0.00361209
ACTB	SKP1	0.00359546
ACTB	DNM1	0.00358433
ACTB	STMN3	0.00358277
ACTB	ARHGEF17	0.00358212
ACTB	CHGB	0.00356609
ACTB	ENSCAFG00000013515	0.00356202
ACTB	VPS13B	0.00355882
ACTB	ENSCAFG00000003386	0.00353922
ACTB	MASP1	0.00353441
ACTB	PCDHGC5	0.00353001
ACTB	GTF2F1	0.00352096
ACTB	EIF5	0.00350209
ACTB	NSF	0.0034859
ACTB	CCND2	0.00348408
ACTB	CDKAL1	0.00346707
ACTB	ATP5F1A	0.00346332
ACTB	SCN3B	0.00346307
ACTB	SLC22A17	0.00345488
ACTB	INPP5F	0.00343797
ACTB	RPS8	0.00341262
ACTB	RPS6	0.00340798
ACTB	PEG10	0.00339438
ACTB	SEPT3	0.00338359
ACTB	NPM1	0.00335221
ACTB	UBA1	0.00334323
ACTB	SV2A	0.00334147
ACTB	ENSCAFG00000000102	0.00334026
ACTB	AP1B1	0.00332797
ACTB	PRKAR1B	0.00332749
ACTB	HNRNPH2	0.00332625
ACTB	ISCA2	0.00332475
ACTB	C6H16orf72	0.00332228
ACTB	HSPA5	0.00332017
ACTB	RP9	0.00331107
ACTB	ISLR2	0.0033097
ACTB	ARPC1A	0.00330832
ACTB	SYP	0.00330279
ACTB	TYRO3	0.00330263
ACTB	ND5	0.00329662
ACTB	SELENOT	0.00328518
ACTB	PARK7	0.00327846
ACTB	GDI2	0.00327778
ACTB	PFKFB3	0.00327323
ACTB	CCNDBP1	0.00326597
ACTB	VDAC3	0.00325033
ACTB	NAP1L4	0.00324186
ACTB	TPPP	0.00323322
ACTB	EIF3B	0.00322143
ACTB	ENSCAFG00000028991	0.00321185
ACTB	AARS	0.00320606
ACTB	PGRMC1	0.00320504
ACTB	MATR3	0.00319814
ACTB	ENSCAFG00000005504	0.00317699
ACTB	PNMA8A	0.00317254
ACTB	DISP2	0.00316277
ACTB	HEBP1	0.00315942
ACTB	IPO5	0.00315433
ACTB	ABCA3	0.00315141
ACTB	PTPRN	0.0031291
ACTB	PPP1CB	0.0031264
ACTB	USP14	0.00312554
ACTB	CORO1C	0.00312407
ACTB	ENSCAFG00000007343	0.0031238
ACTB	SNAP25	0.00312143
ACTB	CCT4	0.0031157
ACTB	SPTAN1	0.00311032
ACTB	CAND1	0.00310553
ACTB	AP2B1	0.0030834
ACTB	KLHDC3	0.00308002
ACTB	ALDOC	0.00307761
ACTB	NDUFV1	0.00307632
ACTB	MT-ND4	0.00307255
ACTB	ARF4	0.00306449
ACTB	ENSCAFG00000019979	0.00305877
ACTB	GNAS	0.00305502
ACTB	L3MBTL2	0.00305388
ACTB	KIAA1328	0.00304424
ACTB	TMEM35A	0.00304036
ACTB	ENSCAFG00000031588	0.00303439
ACTB	ISCU	0.00302979
ACTB	KIF1A	0.00302756
ACTB	ARHGAP35	0.00302189
ACTB	ATP1B1	0.00301576
ACTB	FAM20B	0.00301572
ACTB	STXBP1	0.00299918
ACTB	GABARAPL2	0.00299906
ACTB	MYBBP1A	0.00299253
ACTB	VDAC2	0.00298561
ACTB	PRRC2A	0.0029828
ACTB	ATN1	0.00298121
ACTB	PLXNA1	0.00296404
ACTB	NISCH	0.00296294
ACTB	ZBED9	0.00296228
ACTB	NPTN	0.00295847
ACTB	ENSCAFG00000007340	0.00295042
ACTB	CKAP5	0.00294967
ACTB	PPP3CB	0.00294454
ACTB	TERF2IP	0.00292876
ACTB	ATP6V1D	0.00292821
ACTB	CHN1	0.00291219
ACTB	ZNFX1	0.00289766
ACTB	SEPT8	0.0028892
ACTB	DDHD2	0.00288854
ACTB	CAPNS1	0.00288817
ACTB	BZW1	0.00288722
ACTB	MRPS15	0.00288623
ACTB	CTSB	0.0028861
ACTB	FBXL16	0.00288551
ACTB	EIF3A	0.0028839
ACTB	HNRNPA3	0.00288317
ACTB	ZSCAN18	0.00287067
ACTB	KIF3A	0.00284808
ACTB	HSP90B1	0.00283879
ACTB	ACADSB	0.00282706
ACTB	ENSA	0.00282696
ACTB	RAB6A	0.00282083
ACTB	COX4I1	0.00281988
ACTB	RTN4	0.00280837
ACTB	DNAJC18	0.0027994
ACTB	RPL3	0.00279651
ACTB	YWHAB	0.00279013
ACTB	CFAP298	0.0027873
ACTB	MAP2	0.00278698
ACTB	MTMR9	0.00277468
ACTB	CALR	0.00276935
ACTB	PRKAR1A	0.0027644
ACTB	COPS3	0.00276213
ACTB	NFU1	0.00275961
ACTB	ZFR	0.00274931
ACTB	NEUROD6	0.00274694
ACTB	AKAP11	0.002746
ACTB	SERBP1	0.00273093
ACTB	EIF1B	0.00273048
ACTB	CS	0.00272456
ACTB	DNAJA1	0.00272447
ACTB	DYNLRB1	0.00272356
ACTB	NSG2	0.00272252
ACTB	SF3B2	0.00272083
ACTB	PLPPR4	0.00271606
ACTB	SUPT5H	0.00271396
ACTB	GPRASP2	0.00270885
ACTB	PDYN	0.00270504
ACTB	PARP8	0.00267389
ACTB	AASDHPPT	0.00267382
ACTB	DCTN1	0.00265335
ACTB	DNAJB5	0.00264323
ACTB	PCCA	0.00263411
ACTB	PSMA7	0.00263343
ACTB	EPB41L1	0.00262907
ACTB	COPS7A	0.00262704
ACTB	MAGEE2	0.00262667
ACTB	TCEAL1	0.00262662
ACTB	RNPS1	0.00261824
ACTB	SERINC3	0.00261648
ACTB	WIPF2	0.00261541
ACTB	PTGDS	0.0025982
ACTB	LARP1	0.00259393
ACTB	PAFAH1B1	0.00258978
ACTB	NOV	0.00258634
ACTB	SMARCA5	0.00258232
ACTB	ADK	0.00257743
ACTB	TOPBP1	0.00257637
ACTB	FGFR1OP2	0.00257629
ACTB	CDKL2	0.00257266
ACTB	SFXN1	0.00257206
ACTB	FAF1	0.00256901
ACTB	RASGRF1	0.00256882
ACTB	PTK2B	0.00255651
ACTB	MLLT10	0.00255319
ACTB	ACTR1A	0.00255315
ACTB	EML5	0.00253142
ACTB	SLC25A4	0.00251333
ACTB	UBAP2L	0.00250896
ACTB	CCT8	0.00250166
ACTB	ENSCAFG00000034654	0.00249636
ACTB	HERC4	0.00249191
ACTB	WDR47	0.0024884
ACTB	SCOC	0.00247985
ACTB	ENSCAFG00000007436	0.00247889
ACTB	ARID1A	0.00247046
ACTB	MAPK1	0.00246146
ACTB	PFKP	0.00246106
ACTB	PRKN	0.00245552
ACTB	HMGB1	0.0024539
ACTB	MAPK6	0.00244659
ACTB	PCP4	0.0024385
ACTB	ARHGEF2	0.00243774
ACTB	SMARCA4	0.00243588
ACTB	FBL	0.00242598
ACTB	ATP2B3	0.00241895
ACTB	ADD1	0.00241838
ACTB	STX1B	0.00241451
ACTB	MAGI2	0.00240501
ACTB	EIF1AX	0.0024046
ACTB	MICU2	0.00240293
ACTB	SARS	0.00240248
ACTB	KANSL1	0.002401
ACTB	KLHL11	0.00239988
ACTB	WBP11	0.00239066
ACTB	USP10	0.00238941
ACTB	HSPA4L	0.00238925
ACTB	HDAC2	0.00238448
ACTB	ND4L	0.00238171
ACTB	AP2A1	0.00237807
ACTB	MBTD1	0.00237735
ACTB	ADGRL1	0.00236589
ACTB	SLU7	0.0023596
ACTB	MYO5A	0.00234994
ACTB	CLCN6	0.0023458
ACTB	SEZ6L2	0.00234544
ACTB	CLIP2	0.0023325
ACTB	ARCN1	0.00233131
ACTB	CCDC47	0.00232388
ACTB	RPL13A	0.00231485
ACTG1	ENSCAFG00000019807	0.0118058
ACTG1	ENSCAFG00000015116	0.0114664
ACTG1	ACTB	0.0100302
ACTG1	NDFIP1	0.00957961
ACTG1	FKBP8	0.00941601
ACTG1	ATP6AP1	0.00927543
ACTG1	SERINC1	0.00907532
ACTG1	ENSCAFG00000016263	0.00906226
ACTG1	PSAP	0.00904038
ACTG1	CALM3	0.00903165
ACTG1	PLXNA3	0.00894611
ACTG1	TMEM59L	0.00885846
ACTG1	HSPA8	0.00875442
ACTG1	ACOT7	0.00874985
ACTG1	MTCH1	0.00862815
ACTG1	YWHAG	0.00838414
ACTG1	ENO2	0.00833513
ACTG1	ENSCAFG00000016072	0.0081527
ACTG1	TUBA1B	0.00814896
ACTG1	ENSCAFG00000018277	0.00812876
ACTG1	TUBA4A	0.00809152
ACTG1	PRNP	0.00786239
ACTG1	THY1	0.00776848
ACTG1	KIF1A	0.00776817
ACTG1	YWHAB	0.00766723
ACTG1	GAPDH	0.00752517
ACTG1	CLSTN3	0.00748051
ACTG1	SYN1	0.00744795
ACTG1	ENSCAFG00000032226	0.00744125
ACTG1	SPTBN1	0.00738633
ACTG1	WARS	0.00737673
ACTG1	CLCN4	0.00735901
ACTG1	EEF2	0.00725804
ACTG1	GRIN1	0.00724925
ACTG1	AP2M1	0.00723514
ACTG1	CALY	0.00721488
ACTG1	MORF4L1	0.0071811
ACTG1	PGAM1	0.00711013
ACTG1	EIF4A2	0.00710242
ACTG1	EIF4G2	0.00707902
ACTG1	FAIM2	0.0070356
ACTG1	EEF1A1	0.0069645
ACTG1	IDS	0.00688356
ACTG1	MBOAT7	0.00680671
ACTG1	TUBB2A	0.00679715
ACTG1	NAPB	0.0067917
ACTG1	UCHL1	0.00676886
ACTG1	PJA2	0.00674081
ACTG1	CLTC	0.00673212
ACTG1	SERINC3	0.00671214
ACTG1	FASN	0.00669817
ACTG1	GLB1L	0.0066504
ACTG1	MAGED1	0.0065398
ACTG1	TUBB4B	0.00648653
ACTG1	ATP6V0D1	0.00643184
ACTG1	AP2B1	0.0064119
ACTG1	CDIP1	0.00639998
ACTG1	CAND1	0.00638018
ACTG1	SCAMP5	0.0063597
ACTG1	SYNGR1	0.00634476
ACTG1	PPP2R5D	0.00634317
ACTG1	TMEM130	0.0062966
ACTG1	TUBB	0.00628662
ACTG1	ENSCAFG00000003012	0.00627931
ACTG1	ENSCAFG00000000136	0.00621994
ACTG1	APLP2	0.00616901
ACTG1	SLC22A17	0.00615707
ACTG1	NDRG4	0.00609758
ACTG1	PLD3	0.0060821
ACTG1	CALM1	0.00606057
ACTG1	CAMKV	0.00605279
ACTG1	NSG2	0.00602254
ACTG1	CDC37	0.00600727
ACTG1	ITM2C	0.00599711
ACTG1	UBQLN2	0.00598191
ACTG1	PPP2R1A	0.00596155
ACTG1	CLIP3	0.00590813
ACTG1	L1CAM	0.005897
ACTG1	ENSCAFG00000004543	0.0058638
ACTG1	HIVEP2	0.00584815
ACTG1	APBB1	0.00583839
ACTG1	PRRC2B	0.005718
ACTG1	WNT10B	0.00566585
ACTG1	NFE2L1	0.00565167
ACTG1	WDR1	0.00561507
ACTG1	SLC17A7	0.00560013
ACTG1	LANCL1	0.00559312
ACTG1	SCN2B	0.00557136
ACTG1	ATP5F1A	0.00556293
ACTG1	VDAC1	0.00551446
ACTG1	ALDOC	0.00550866
ACTG1	TMEM30A	0.00546175
ACTG1	PARK7	0.00544573
ACTG1	MAP1B	0.00543587
ACTG1	MATR3	0.00543332
ACTG1	PFKP	0.00542411
ACTG1	PFN2	0.00540758
ACTG1	USP11	0.00537644
ACTG1	HPCAL4	0.00533631
ACTG1	ENSCAFG00000009910	0.00533243
ACTG1	PNMA8A	0.00533132
ACTG1	GPRASP2	0.00531247
ACTG1	ND5	0.00519391
ACTG1	HSP90AA1	0.00518484
ACTG1	ENSCAFG00000038408	0.00518483
ACTG1	SYT11	0.00516346
ACTG1	GHITM	0.00514566
ACTG1	GNL3L	0.00511163
ACTG1	USP5	0.00509822
ACTG1	ATP6V0C	0.0050547
ACTG1	RHBDD2	0.00504332
ACTG1	GOT1	0.00504123
ACTG1	DNAJA1	0.00503967
ACTG1	SNX10	0.00492892
ACTG1	CELSR2	0.00491571
ACTG1	NCDN	0.00491155
ACTG1	ENSCAFG00000000580	0.00489466
ACTG1	POLR2A	0.00489121
ACTG1	KIF5A	0.00487675
ACTG1	CADM3	0.00486066
ACTG1	CTSB	0.00485063
ACTG1	ATP6V1B2	0.00482469
ACTG1	ENSCAFG00000002646	0.00480029
ACTG1	SCG5	0.00477749
ACTG1	LRP1	0.0047663
ACTG1	DNM1	0.00475614
ACTG1	EIF4G1	0.00473967
ACTG1	KIF3C	0.00473784
ACTG1	CMAS	0.00472701
ACTG1	CNTNAP1	0.00471625
ACTG1	MDH1	0.00470213
ACTG1	DYNC1H1	0.0046946
ACTG1	ISCU	0.00468924
ACTG1	PTPRN	0.00468738
ACTG1	PGRMC1	0.00464707
ACTG1	APLP1	0.00463117
ACTG1	HYOU1	0.0046266
ACTG1	RAB7A	0.00462062
ACTG1	AKAP11	0.0046063
ACTG1	SPTAN1	0.00460545
ACTG1	TBCB	0.00460138
ACTG1	ACLY	0.00459461
ACTG1	ARHGEF17	0.00459229
ACTG1	ATP6V1A	0.00459222
ACTG1	USP22	0.00458895
ACTG1	TAGLN3	0.00457039
ACTG1	STMN2	0.00456943
ACTG1	OCIAD1	0.00453963
ACTG1	NCSTN	0.00452737
ACTG1	EPM2AIP1	0.00452298
ACTG1	BZW1	0.00449955
ACTG1	BSN	0.0044631
ACTG1	NDUFV1	0.00446097
ACTG1	HTATSF1	0.0044603
ACTG1	ACTR1A	0.00445772
ACTG1	NEFM	0.00444052
ACTG1	HNRNPK	0.0044362
ACTG1	B4GAT1	0.00443605
ACTG1	SLC25A4	0.00441379
ACTG1	GRIPAP1	0.00440013
ACTG1	RAN	0.00440004
ACTG1	ATP1A3	0.00438942
ACTG1	ENSCAFG00000040454	0.00438825
ACTG1	TCAF1	0.00437909
ACTG1	CCT8	0.00436845
ACTG1	STMN3	0.00435052
ACTG1	RTN3	0.00434636
ACTG1	RAB11B	0.00434486
ACTG1	SUCLA2	0.00434242
ACTG1	RAB11A	0.00433635
ACTG1	PRDX2	0.00431917
ACTG1	ADGRL1	0.0042894
ACTG1	EIF3A	0.00428072
ACTG1	ENC1	0.00426759
ACTG1	MT-CYB	0.00425697
ACTG1	AARS	0.00424169
ACTG1	RTF1	0.0042378
ACTG1	PGM2L1	0.00422325
ACTG1	VCP	0.00422117
ACTG1	INPP5F	0.0042053
ACTG1	PEG10	0.00420013
ACTG1	MAPK1	0.00419981
ACTG1	MAP1A	0.00419186
ACTG1	PSMD2	0.0041605
ACTG1	TMED2	0.00414044
ACTG1	SULT4A1	0.00411782
ACTG1	WSB2	0.00411163
ACTG1	OAT	0.00409818
ACTG1	CPNE6	0.00409668
ACTG1	CANX	0.00407228
ACTG1	HSPA4	0.00403267
ACTG1	NME1	0.00400392
ACTG1	DDX24	0.00400161
ACTG1	PRKAR1A	0.00398636
ACTG1	DIRAS2	0.00397246
ACTG1	NARS	0.00397145
ACTG1	PSEN2	0.00396757
ACTG1	CALR	0.00394826
ACTG1	HECTD4	0.00394179
ACTG1	CKAP5	0.00393925
ACTG1	RTL5	0.00392962
ACTG1	KLHDC3	0.00391339
ACTG1	SUMO2	0.00389889
ACTG1	ATP1A1	0.00389138
ACTG1	SYVN1	0.00387576
ACTG1	UBQLN1	0.00386287
ACTG1	CYCS	0.00385761
ACTG1	ARPC1A	0.00381419
ACTG1	ENSCAFG00000001367	0.00381287
ACTG1	GNAS	0.00381016
ACTG1	SRP72	0.00380457
ACTG1	ZC3H15	0.00380452
ACTG1	PHYHIP	0.00374172
ACTG1	RNF224	0.00373946
ACTG1	ENSCAFG00000031645	0.00373081
ACTG1	ENSCAFG00000017655	0.0037275
ACTG1	GABBR1	0.00371044
ACTG1	UBA1	0.00370615
ACTG1	PPT1	0.00370201
ACTG1	FLOT1	0.00369404
ACTG1	PIP4K2B	0.0036822
ACTG1	AASDHPPT	0.00368115
ACTG1	REEP2	0.00367482
ACTG1	HSPA4L	0.00367299
ACTG1	PYGB	0.00367167
ACTG1	GUCY1B1	0.00365135
ACTG1	ATG12	0.00364798
ACTG1	ENSCAFG00000017143	0.00364069
ACTG1	TCP1	0.00362506
ACTG1	CLSTN1	0.0036203
ACTG1	PRRC2A	0.00361522
ACTG1	PJA1	0.00361409
ACTG1	LARP1	0.00361079
ACTG1	DCTN1	0.00358882
ACTG1	CNRIP1	0.00358319
ACTG1	WDR47	0.00354505
ACTG1	BRD2	0.00354073
ACTG1	SF3A1	0.00353902
ACTG1	PAFAH1B2	0.00353211
ACTG1	CSDE1	0.00352672
ACTG1	VDAC3	0.00352624
ACTG1	RNF6	0.00352546
ACTG1	NSG1	0.00352388
ACTG1	EIF1	0.0035166
ACTG1	OTUD5	0.00351188
ACTG1	NCL	0.00350512
ACTG1	FAM107A	0.00350418
ACTG1	SDC3	0.00350228
ACTG1	AP2A1	0.0035002
ACTG1	CPNE5	0.00349927
ACTG1	GDI2	0.00348567
ACTG1	COPA	0.00346602
ACTG1	SMYD4	0.00345612
ACTG1	HPRT1	0.00345342
ACTG1	SYNJ1	0.00345074
ACTG1	STX1B	0.00344356
ACTG1	HNRNPA3	0.00342904
ACTG1	CACYBP	0.00342861
ACTG1	SLITRK4	0.00342427
ACTG1	EIF4H	0.00342145
ACTG1	ATP6V0B	0.00341892
ACTG1	ENSCAFG00000028991	0.00341484
ACTG1	GNG2	0.00340677
ACTG1	ENSCAFG00000022709	0.00340623
ACTG1	HPCA	0.00340229
ACTG1	G3BP2	0.00338016
ACTG1	NDUFS2	0.00337766
ACTG1	ENSCAFG00000010865	0.00336053
ACTG1	LMBRD2	0.00334856
ACTG1	SNAP25	0.0033192
ACTG1	GNAZ	0.00331875
ACTG1	ISCA2	0.00331497
ACTG1	PCDH1	0.00330456
ACTG1	AP2A2	0.00328796
ACTG1	PDHA1	0.00327374
ACTG1	MTMR9	0.0032621
ACTG1	NEFL	0.0032567
ACTG1	SOD2	0.00324762
ACTG1	NAP1L4	0.00322166
ACTG1	PURA	0.00321972
ACTG1	WBP11	0.00321515
ACTG1	SLC29A1	0.00319728
ACTG1	HK1	0.00319464
ACTG1	CCT5	0.00319421
ACTG1	RPL4	0.00318401
ACTG1	GMFB	0.0031763
ACTG1	ENO1	0.0031724
ACTG1	GAP43	0.00317078
ACTG1	ATN1	0.00316792
ACTG1	SYNGAP1	0.00314249
ACTG1	PSMD8	0.00313984
ACTG1	JAK1	0.0031387
ACTG1	MINK1	0.00312846
ACTG1	AP1B1	0.0031239
ACTG1	STXBP1	0.00311192
ACTG1	HSPA9	0.00309953
ACTG1	ZNF483	0.00309796
ACTG1	PRKAR1B	0.00308852
ACTG1	RAB6A	0.00308649
ACTG1	NUCB1	0.00308645
ACTG1	HSPA12A	0.00308167
ACTG1	SKP1	0.00308076
ACTG1	RPL3	0.00306257
ACTG1	ENSCAFG00000013515	0.00305032
ACTG1	CCND2	0.00304869
ACTG1	DXO	0.00304567
ACTG1	PLK2	0.00304334
ACTG1	RP9	0.00303874
ACTG1	BASP1	0.00302536
ACTG1	BCLAF1	0.00301833
ACTG1	CPNE7	0.00300861
ACTG1	UBAP2L	0.00299431
ACTG1	GDAP1	0.00298929
ACTG1	HSPA13	0.00298321
ACTG1	COX4I1	0.00297363
ACTG1	HDLBP	0.00297103
ACTG1	ZSCAN18	0.0029657
ACTG1	DIAPH2	0.0029641
ACTG1	STIP1	0.00295856
ACTG1	TPM3	0.00295578
ACTG1	KRT222	0.00295231
ACTG1	CLUH	0.00294857
ACTG1	SYP	0.00293928
ACTG1	ACP2	0.00292895
ACTG1	CAPZA2	0.00292799
ACTG1	PSMD1	0.00292765
ACTG1	HSPH1	0.00292578
ACTG1	ANP32E	0.00292443
ACTG1	SEZ6L2	0.00291556
ACTG1	AP2S1	0.0029052
ACTG1	PGK1	0.00290505
ACTG1	C6H16orf72	0.00290453
ACTG1	MFN2	0.00289166
ACTG1	RFK	0.00288244
ACTG1	GRSF1	0.00288224
ACTG1	CHGB	0.00287916
ACTG1	KIF5C	0.00287906
ACTG1	MT-CO1	0.00287676
ACTG1	NSF	0.0028717
ACTG1	SGTB	0.00286817
ACTG1	MTMR4	0.00285192
ACTG1	KLHL11	0.00284056
ACTG1	ANO10	0.00283948
ACTG1	ARF4	0.00282834
ACTG1	AP3D1	0.00282657
ACTG1	IGHMBP2	0.00281694
ACTG1	TKT	0.00281444
ACTG1	CDKAL1	0.00281207
ACTG1	ACSL4	0.00280765
ACTG1	MAGEE2	0.00279738
ACTG1	FAM171B	0.00279447
ACTG1	MAP4	0.00279361
ACTG1	RBFOX3	0.00279099
ACTG1	ADAR	0.00279041
ACTG1	CYFIP2	0.00278727
ACTG1	RANGAP1	0.00276884
ACTG1	GABARAPL2	0.00276871
ACTG1	OAZ1	0.00276151
ACTG1	DDX1	0.00274747
ACTG1	STMN1	0.00274412
ACTG1	PRPF8	0.00273814
ACTG1	NDUFA8	0.00273795
ACTG1	CDKL2	0.00273684
ACTG1	MRPS15	0.00273645
ACTG1	SLC6A17	0.00273392
ACTG1	KIDINS220	0.00272996
ACTG1	KIF3A	0.0027078
ACTG1	INA	0.00269463
ACTG1	MTPN	0.00267044
ACTG1	ENSCAFG00000030810	0.00266826
ACTG1	TOX4	0.00266683
ACTG1	PACSIN1	0.002665
ACTG1	CLCN3	0.00266129
ACTG1	ZBTB18	0.00264829
ACTG1	RNF130	0.00264636
ACTG1	SEZ6	0.00263578
ACTG1	GRK2	0.00262073
[truncated: 202,531+ more rows]
