# Supplementary material for: A single-nucleus transcriptomic atlas of the dog hippocampus reveals the potential relationship between specific cell types and domestication
Source: Natl Sci Rev. 2022 Jul 23;9(11):nwac147. doi: 10.1093/nsr/nwac147 (PMC9772819; doi:10.1093/nsr/nwac147)
Supplement: nwac147_Supplemental_Files [file nwac147_supplemental_files.zip › Table_S10_GO_enrichment_analysis_result_for_regulatory_genes_CUX2.xlsx]

## Sheet: Sheet1
source	term_name	term_id	adjusted_p_value	negative_log10_of_adjusted_p_value	term_size	query_size	intersection_size	effective_domain_size	intersections
GO:MF	neurotransmitter receptor activity	GO:0030594	0.00392809	2.40582	89	80	6	15315	GRIA4,GRIK1,HTR2C,HTR7,GABRG1,GRID2
GO:BP	synaptic transmission, glutamatergic	GO:0035249	0.0106097	1.9743	49	83	5	15626	GRIK1,UNC13C,CACNB4,GRID2,CACNG2
GO:CC	receptor complex	GO:0043235	3.5638e-05	4.44809	320	85	12	15894	GRIA4,HTR2C,PLA2R1,VWC2L,GABRG1,PRLR,APBB1IP,ROR1,GRID2,LRP8,CACNG2,EPHA3
GO:CC	plasma membrane region	GO:0098590	0.00679855	2.16758	716	85	14	15894	GRIA4,CUBN,GRIK1,UNC13C,CDH13,GABRG1,CLDN1,STK39,GRID2,NRP2,EPB41L5,SLC4A5,LRP8,CACNG2
GO:CC	ion channel complex	GO:0034702	0.0102332	1.98999	235	85	8	15894	GRIA4,DPP10,VWC2L,CACNB4,GABRG1,GRID2,SCN1A,CACNG2
GO:CC	ionotropic glutamate receptor complex	GO:0008328	0.0122836	1.91067	37	85	4	15894	GRIA4,VWC2L,GRID2,CACNG2
GO:CC	transmembrane transporter complex	GO:1902495	0.0149795	1.8245	248	85	8	15894	GRIA4,DPP10,VWC2L,CACNB4,GABRG1,GRID2,SCN1A,CACNG2
GO:CC	neurotransmitter receptor complex	GO:0098878	0.0151737	1.81891	39	85	4	15894	GRIA4,VWC2L,GRID2,CACNG2
GO:CC	cell periphery	GO:0071944	0.0152337	1.8172	4281	85	40	15894	MYO1B,GRIA4,DPP10,CUBN,GRIK1,UNC13C,CDH13,HMCN1,HTR2C,PLA2R1,RXFP1,VWC2L,OSBPL3,HTR7,SLCO1B3,CACNB4,GABRG1,CNTN4,CA12,PRLR,ARHGAP18,APBB1IP,LAMB1,ROR1,CLDN1,STK39,VEPH1,GRID2,NRP2,SCN1A,EPB41L5,SLC4A5,LRP8,DOCK8,SGCD,XKR4,TACC2,CACNG2,EPHA3,FREM2
GO:CC	transporter complex	GO:1990351	0.0208688	1.6805	260	85	8	15894	GRIA4,DPP10,VWC2L,CACNB4,GABRG1,GRID2,SCN1A,CACNG2
GO:CC	synaptic membrane	GO:0097060	0.0254072	1.59504	198	85	7	15894	GRIA4,GRIK1,UNC13C,GABRG1,GRID2,NRP2,CACNG2
GO:CC	plasma membrane protein complex	GO:0098797	0.0302914	1.51868	436	85	10	15894	GRIA4,DPP10,CDH13,VWC2L,CACNB4,APBB1IP,GRID2,SCN1A,SGCD,CACNG2
GO:CC	plasma membrane	GO:0005886	0.0305147	1.51549	3926	85	37	15894	MYO1B,GRIA4,DPP10,CUBN,GRIK1,UNC13C,CDH13,HTR2C,PLA2R1,RXFP1,VWC2L,OSBPL3,HTR7,SLCO1B3,CACNB4,GABRG1,CNTN4,CA12,PRLR,ARHGAP18,APBB1IP,ROR1,CLDN1,STK39,VEPH1,GRID2,NRP2,SCN1A,EPB41L5,SLC4A5,LRP8,DOCK8,SGCD,XKR4,TACC2,CACNG2,EPHA3
GO:CC	AMPA glutamate receptor complex	GO:0032281	0.0317499	1.49826	18	85	3	15894	GRIA4,VWC2L,CACNG2
GO:CC	postsynaptic membrane	GO:0045211	0.0422834	1.37383	150	85	6	15894	GRIA4,GRIK1,GABRG1,GRID2,NRP2,CACNG2
KEGG	Neuroactive ligand-receptor interaction	KEGG:04080	2.58062e-05	4.58828	282	42	11	7249	GRIA4,SST,GRIK1,HTR2C,RXFP1,HTR7,GABRG1,NPY,PRLR,CCK,GRID2
