# Supplementary material for: A single-nucleus transcriptomic atlas of the dog hippocampus reveals the potential relationship between specific cell types and domestication
Source: Natl Sci Rev. 2022 Jul 23;9(11):nwac147. doi: 10.1093/nsr/nwac147 (PMC9772819; doi:10.1093/nsr/nwac147)
Supplement: nwac147_Supplemental_Files [file nwac147_supplemental_files.zip › Table_S12_Gene_expression_average_and_proportion.xlsx]

## Sheet: expression average
index	0	1	10	11	12	13	14	15	16	17	18	19	2	20	21	22	23	24	25	3	4	5	6	7	8	9
A1BG	0.000102482	0.000135471	5.25332e-05	8.9608e-05	0	0.0004283	0.000402465	0	0	0.000788258	0	0	0	0	0	0.00114297	0.00315098	0	0	9.8982e-05	0.000164634	0	1.81757e-05	0	0	0
A1CF	6.74163e-05	0.000341778	6.64455e-05	0	0	9.89188e-05	0	0.000693595	0	0.00108565	0	0	0	0	0	0	0	0	0	0.000356558	0.000314168	0	8.22628e-05	3.78553e-05	0.000113509	0
A2M	0.00104618	0.0217606	0.000575275	0.00120353	0.000839263	0.000568703	0.000675168	0.000338777	0.0025156	0.00270967	0.0224806	0.152628	0.00486013	0.000158203	0	0.141073	0.00752276	0.208197	0	0.000486993	0.0011036	0.0051201	0.000509255	0.000674823	0.00139322	0.00963574
A2ML1	0.00391411	0.00341892	0.00748421	0.0046803	0.00706677	0.00552574	0.00694661	0.00941561	0.00186972	0.00311366	0.00228689	0.00105708	0.000857738	0.00556907	0.00694867	0	0	0.00401405	0	0.00920443	0.00648639	0.00100011	0.00725401	0.00601896	0.00446844	0.00318505
A4GALT	0	9.92713e-05	0	0	0	0	0	0	0	0	0	0	0	0	0	0	0.00389293	0	0	0	6.80705e-05	0	0	0	9.60811e-05	0
A4GNT	0	8.42645e-05	0.000127483	9.89638e-05	0	0	0	0	0	0	0	0	0	0	0	0	0	0	0	8.09663e-05	0	0	0.000146919	0	0.00016707	0
AAAS	0.00231626	0.00344486	0.002478	0.00282895	0.0033808	0.00390975	0.00246802	0.00232854	0.00576109	0.00270159	0.00628185	0.00425831	0.00803084	0.00365017	0.00216346	0	0.00111703	0.00792788	0	0.0027457	0.00488851	0.00309339	0.00326263	0.00397045	0.00429471	0.00494813
AACS	0.236252	0.12815	0.210518	0.165222	0.159708	0.1979	0.1887	0.203047	0.278948	0.112091	0.0978521	0.1928	0.0624628	0.206575	0.308805	0.0640782	0.0372142	0.0538159	0.0592148	0.211407	0.180185	0.128932	0.22639	0.214072	0.189147	0.0908846
AADAC	0.00248486	0.00057081	0.00241432	0.000212989	0.000922188	0.000649022	0.000550279	0.00068592	0	0	0	0	0.00022341	0.000202182	0	0	0	0	0	0.000934383	0.000338576	0.000390852	0.000607905	0.00279075	0.00111505	0.000892313
AADACL2	5.85839e-05	0	0	0	0	0	0	0	0	0	0	0	6.53548e-05	0	0	0	0	0	0	2.01067e-05	0	0.000105971	2.76856e-05	5.12499e-05	3.21088e-05	0
AADACL3	3.8067e-05	0	0.000241833	0	0	0	0	0	0	0	0	0	0	0	0	0	0	0	0	5.35481e-05	0	0	0	0	0	0
AADACL4	0.000293178	0.00033903	0.00084544	0.0006071	0.000508153	0.000296297	0.000207909	0.000499807	0	0.000667411	0	0	6.80594e-05	0	0	0.00298692	0	0.00398288	0	0.000404941	0.000281605	0	0.00057546	0.000296213	5.1786e-05	0.000287531
AADAT	0.00669759	0.00933929	0.0205541	0.00895052	0.0140522	0.00867183	0.00913284	0.0117577	0.00118418	0.00627851	0.00291491	0.00428136	0.00453013	0.011315	0.00748756	0	0.00265372	0.0037563	0	0.00593836	0.0107179	0.0047745	0.00590415	0.0166372	0.0117533	0.0108884
AAGAB	0.0483917	0.022279	0.0381372	0.0657825	0.0394255	0.0610989	0.0418653	0.0405502	0.0188125	0.0278929	0.0168555	0.162601	0.0207066	0.0446214	0.0316448	0.0540455	0.0324391	0.0226879	0.049953	0.0647752	0.0496015	0.0594674	0.092732	0.0635307	0.0518447	0.019233
AAK1	0.15779	0.116418	0.363226	0.293545	0.26639	0.355169	0.30963	0.322377	0.118557	0.116102	0.120386	0.180689	0.141186	0.319787	0.413905	0.0849543	0.109479	0.173726	0.144183	0.325819	0.427315	0.247367	0.352334	0.367246	0.24601	0.177539
AAMDC	0.00989589	0.0196642	0.00942628	0.0088283	0.00760186	0.00877642	0.00741171	0.0123458	0.00974341	0.0107548	0.0182875	0.0224872	0.010584	0.00753684	0.0140093	0.0353764	0.0122318	0.0166476	0.0170563	0.0102718	0.00886672	0.0057525	0.00949367	0.00970121	0.00780445	0.0130337
AAMP	0.00471072	0.00235863	0.00285698	0.00719839	0.00775199	0.0123624	0.007961	0.00247359	0.0038822	0.00359768	0.00423354	0.000928783	0.00294817	0.00288805	0.0111401	0.00148441	0.0092923	0.00345959	0	0.00336551	0.0094124	0.0127487	0.0113467	0.011784	0.00651673	0.000848656
AANAT	0.00973602	0.0100779	0.0118023	0.0127798	0.012396	0.013183	0.0111647	0.0111654	0.00745016	0.00857478	0.00840599	0.00965145	0.00800401	0.0112874	0.0122881	0.00671381	0.0145226	0.0211628	0.0353265	0.0104197	0.0119765	0.00729884	0.0117111	0.013746	0.0118601	0.0101561
AAR2	0.00884913	0.00627334	0.0113679	0.00880108	0.0130113	0.0143176	0.00892303	0.00919186	0.00888335	0.00904061	0.00551737	0.00924998	0.00685823	0.0135829	0.0116092	0.00726704	0.00706189	0.00389256	0.00964517	0.00845257	0.0152249	0.00991765	0.0147776	0.0165849	0.013085	0.00508303
AARS	0.0430947	0.0259684	0.0500975	0.0597759	0.080242	0.121086	0.0740724	0.0333238	0.0340722	0.0366038	0.0315093	0.0298121	0.0279427	0.060053	0.0791329	0.0138084	0.0424053	0.0118637	0.0475934	0.0352474	0.100931	0.103323	0.0916434	0.140133	0.0826428	0.0246473
AARS2	0.00685201	0.00278954	0.00802465	0.00934082	0.00928786	0.0100512	0.00952165	0.0112406	0.00237781	0.00212145	0.00491034	0.0029041	0.00270287	0.0113805	0.0115978	0.00123316	0.0019399	0	0	0.00900631	0.0105058	0.0039632	0.00876266	0.00654697	0.00711069	0.00294134
AASDH	0.0309108	0.0185721	0.0346668	0.02825	0.0285937	0.0323396	0.0379472	0.0269114	0.0254962	0.030352	0.0212135	0.0285795	0.0146061	0.0326918	0.0240915	0.0148866	0.00991422	0.023519	0.01976	0.0335234	0.0231315	0.0184784	0.0362168	0.0372937	0.0278099	0.0166021
AASDHPPT	0.0667999	0.0439291	0.0617364	0.103023	0.114014	0.164826	0.114306	0.0534712	0.0456204	0.085681	0.0422624	0.0404236	0.0474597	0.0730598	0.105682	0.0317657	0.0417655	0.0556619	0.0547224	0.0540666	0.140385	0.190275	0.151664	0.183676	0.139191	0.0642172
AASS	0.0031113	0.0407613	0.00376361	0.00214858	0.00475408	0.00358207	0.000734423	0.00442128	0.00112002	0	0.0283099	0.0525146	0.00234928	0.000459127	0.00113275	0.010245	0.00616977	0.00969603	0	0.000850005	0.00478409	0.00146328	0.000858041	0.00340894	0.0106567	0.0118679
AATF	0.0354495	0.034154	0.0486573	0.02626	0.0310591	0.0331349	0.0402187	0.0414029	0.0433251	0.0603906	0.0286817	0.0401351	0.0256572	0.0558897	0.0323408	0.0506039	0.0255245	0.0397326	0.130335	0.0379815	0.0382576	0.0219697	0.0328758	0.0424914	0.0363971	0.035608
ABAT	0.00545618	0.0355928	0.0112921	0.0098346	0.110951	0.0334513	0.0340319	0.0140891	0.0408973	0.00483477	0.0348811	0.0124078	0.0249698	0.00354998	0.0784042	0.0542223	0.0105089	0.0131623	0.0135841	0.00761416	0.152679	0.0271599	0.0128873	0.0200089	0.0812133	0.0516629
ABCA1	0.0105916	0.181354	0.00503876	0.0103867	0.00915097	0.00560182	0.00545597	0.00693466	0.0163649	0.0467157	0.12939	0.0638596	0.0114092	0.0032169	0.00463024	0.0986081	0.159832	0.0308117	0.264332	0.00612493	0.018991	0.00912701	0.00421731	0.00890955	0.0253685	0.0829811
ABCA12	0.00373569	0.00206344	0.00478055	0.0155638	0.00308534	0.00486868	0.00933474	0.0101691	0.00214214	0.000542755	0.000669802	0.00226573	0.00136205	0.00443717	0.000936745	0	0.00662675	0	0.00680547	0.00459328	0.00154282	0.00116431	0.00445121	0.0033887	0.00185733	0.00286527
ABCA13	0.00191585	0.00110649	0.00198871	0.00772316	0.00084695	0.00321406	0.0129524	0.00676363	0.0178551	0	0	0.00268879	0.00090825	0.000629742	0.00207182	0.000817235	0	0	0	0.00747982	0.0111119	0.00104191	0.00534148	0.00207535	0.00740993	0.00201192
ABCA2	0.0470378	0.0129425	0.0627276	0.0668917	0.0458302	0.0867956	0.0707638	0.0617014	0.0654849	0.0123724	0.078927	0.0233548	0.112432	0.0618578	0.0377349	0.0216463	0.0206914	0.00376082	0.0182298	0.0589795	0.0637622	0.051021	0.0711369	0.0810286	0.0476412	0.0207674
ABCA3	0.0359157	0.0132008	0.105415	0.0613133	0.0373327	0.0897793	0.0708273	0.0636969	0.00665186	0.0201751	0.0121426	0.0131332	0.00926518	0.0923206	0.0400251	0.0130166	0.0088474	0.0192357	0.0725486	0.0893972	0.0767174	0.0785342	0.120344	0.125094	0.0579057	0.00723357
ABCA4	0.0188979	0.032815	0.0118466	0.012989	0.0220986	0.0104352	0.0119293	0.0150783	0.00255259	0.0263183	0.017344	0.0238095	0.00228147	0.0207543	0.0258075	0.0251497	0.00953488	0	0.0270932	0.0153169	0.0186003	0.00378664	0.0103114	0.0079142	0.0303203	0.0269594
ABCA5	0.107729	0.0378583	0.10348	0.137604	0.10834	0.109607	0.092666	0.0864243	0.0305567	0.0835975	0.0377395	0.0563582	0.0377683	0.130505	0.187002	0.0274799	0.0754618	0.0482479	0.0422715	0.0714188	0.144337	0.05984	0.0785287	0.118995	0.132824	0.0505716
ABCA7	0.00151905	0.000157546	0.0172087	0.00810218	0.00387611	0.00796802	0.0132086	0.00841252	0	0.00106408	0.000277986	0.00171845	0.000436831	0.0140781	0.00703959	0.00311105	0	0	0.0188173	0.00728511	0.00609283	0.00225005	0.00496354	0.00962236	0.00533457	0
ABCA8	0.000948249	0.0735294	0.000979753	0.00122453	0.00111945	0.00125258	0.000375383	0.00155245	0.00315786	0.00320052	0.0427081	0.0208279	0.002276	0.000506985	0	0.0488548	0.0623211	0.00567526	0.00938483	0.000509348	0.000780224	0.00142704	0.000621702	0.000499498	0.000575194	0.00685995
ABCA9	0.00789516	0.0153788	0.0908958	0.0389032	0.00978703	0.0119169	0.00685763	0.0118385	0.0432546	0.0117745	0.150448	0.0105832	0.257943	0.00842474	0.00213909	0.0239626	0.0167793	0.0101807	0.00729437	0.00649353	0.0403037	0.0424986	0.00519506	0.103427	0.00536494	0.224552
ABCB1	0.000701828	0.00144531	0.012723	0.0021734	0.00173046	0.00311066	0.0239774	0.0019887	0.00150598	0.000877741	0.00070748	0.000594847	0.00103687	0.0325875	0.00111176	0.0330764	0.507682	0	0	0.0151732	0.000338411	0.00341728	0.0117497	0.00901828	0.0017014	0.00303851
ABCB10	0.0335004	0.0304251	0.0453179	0.0350386	0.0446978	0.0287172	0.0282267	0.0442982	0.0272294	0.0421412	0.0361738	0.018045	0.032728	0.0180478	0.0474981	0.0287101	0.0348013	0.040618	0.0319644	0.0361582	0.0407754	0.00925363	0.0232298	0.0304813	0.0465887	0.0330371
ABCB11	0.000573331	0.000219796	0.00351774	0.00175126	0.000603264	0.00233928	0.00119127	0.00182421	0	0.00179401	0	0	0.000100265	0.00147335	0	0.00304395	0.0019399	0	0	0.0026172	0.000690797	0	0.00181558	0.00167137	0.000171389	0.00193991
ABCB4	0.00166505	0.00095385	0.00252577	0.00325552	0.0250709	0.00422118	0.00122462	0.00436079	0	0.00191488	0.000586185	0.000636952	0.000372703	0.00764677	0.0525033	0	0	0.00408897	0	0.00116031	0.0058922	0.00125919	0.00133033	0.00192689	0.0116644	0.000637084
ABCB5	0.000638609	0.000452602	0.000765046	0.000916373	0.00115689	0.000660254	0.00067678	0.000954055	0.000898117	0	0	0.00143053	0.000979967	0.00225348	0.00151639	0	0	0	0	0.00118241	0.00074135	0	0.000528649	0.00048499	0.00208428	0.000683846
ABCB6	0.0147339	0.00613393	0.0190862	0.0176763	0.0213382	0.0253376	0.0225139	0.014404	0.0075169	0.00616563	0.00616187	0.00779916	0.00525933	0.022866	0.0145226	0.015643	0.00506241	0.0113675	0.0109647	0.0154902	0.0222332	0.0143088	0.0265307	0.0261203	0.0229078	0.00390706
ABCB7	0.0897357	0.115232	0.0826623	0.0828223	0.0908115	0.0688589	0.0873644	0.0944841	0.0972199	0.107698	0.122467	0.109761	0.0957276	0.118865	0.108926	0.109557	0.0739355	0.103986	0.11142	0.0815144	0.101199	0.0332562	0.0697453	0.0724488	0.0890494	0.108421
ABCB8	0.0184293	0.0063635	0.0225172	0.0171363	0.0153781	0.0161235	0.0166388	0.0206213	0.0105752	0.009421	0.00703211	0.00973739	0.00806143	0.0252774	0.00625626	0.00435665	0.0124491	0.00391718	0	0.0186541	0.013934	0.00888556	0.0144818	0.0137765	0.0131599	0.00545006
ABCB9	0.160555	0.0216861	0.113333	0.076563	0.0555354	0.0784292	0.0782959	0.103726	0.071571	0.0627993	0.027303	0.0240158	0.0272598	0.0670358	0.0646004	0.0324312	0.0453335	0.0337205	0.0790415	0.0902421	0.0635879	0.0353718	0.0681739	0.0779215	0.0544626	0.0346773
ABCC1	0.0309371	0.00346273	0.0547314	0.0359878	0.0329516	0.020533	0.0229306	0.0340486	0.00767287	0.0461278	0.0107951	0.0541906	0.0154293	0.0385677	0.0262481	0.00791905	0.00758209	0.00666518	0.0162447	0.0374034	0.0250674	0.00922636	0.0312842	0.0371753	0.0469867	0.0094025
ABCC10	0.0105936	0.00686549	0.0167097	0.0136588	0.00970591	0.0176286	0.017433	0.0169949	0.00725789	0.00865169	0.00465278	0.0185217	0.00564666	0.0117707	0.0124974	0.00598368	0.0133773	0.0177842	0.0237745	0.0157273	0.0123297	0.00509407	0.0120421	0.014258	0.012227	0.00442488
ABCC11	0.000105155	0.000190928	0	0	0	4.78181e-05	0.000245966	0	0	0	0.00014334	0	0.000176008	0	0	0	0	0	0	0.000133985	0.000146659	0	0	6.13733e-05	0.000232451	0
ABCC12	0.000192439	0.00012037	0.000361064	0.000123342	0	0.000112926	0.000621117	0	0.000235409	0	0	0	0.000214681	0.000386177	0	0	0	0	0	0.000121058	0.000188559	0.000228426	1.6681e-05	0.000112059	0	0
ABCC2	0.000249122	0.000408387	0.000398611	0.00014758	0.000264487	0.000281927	0.000187376	0.000358266	0.000605885	0	0.000560937	0	7.45135e-05	0	0.000581356	0.00282244	0	0	0	0.000398607	0.00043433	0.000365952	0.000123638	0.000254414	8.93596e-05	0
ABCC3	0.000665715	0.000839168	0.000754954	0.000784269	0.000528064	0.000520191	0.000474643	0.000468197	0.000637347	0	0	0.000212565	0.00117529	0.000227089	0	0.00511102	0	0.0256463	0	0.000508157	0.000462838	0.00113923	0.000301664	0.000604027	0.000450046	0.000883286
ABCC4	0.169203	0.0316807	0.137091	0.0865776	0.0106339	0.038278	0.0355278	0.0657694	0.0177246	0.0891316	0.0333991	0.15416	0.00851915	0.042152	0.0197812	0.0830072	0.043631	0.0173846	0.0135539	0.183634	0.0223102	0.0215598	0.116593	0.0857177	0.0159339	0.0442988
ABCC5	0.301142	0.0830995	0.341214	0.136195	0.149066	0.142598	0.121462	0.177014	0.0739218	0.148172	0.0867688	0.15207	0.0624232	0.209172	0.153139	0.0670778	0.0567306	0.188921	0.10359	0.184865	0.176373	0.073311	0.147179	0.284853	0.183024	0.115003
ABCC6	0	0.000345219	0.000323822	0	0.000759959	0.000210638	2.92131e-05	0.000689477	0	0	0.000812198	0.011751	0.000161072	0.000950032	0	0.00156374	0	0.0040036	0	0.000494201	0.000143849	0.00017836	0.000677494	6.5778e-05	0	0.000942643
ABCC8	0.0670622	0.00345795	0.060243	0.0301397	0.029576	0.0250893	0.058692	0.0381132	0.00739025	0.016755	0.00339951	0.0105121	0.00369182	0.092504	0.0231569	0.00991439	0.0139216	0.00923436	0.0106137	0.0310384	0.0395365	0.00916067	0.0234765	0.0328463	0.0327848	0.0190325
ABCC9	0.00220071	0.00416019	0.00524881	0.00898912	0.00687699	0.159148	0.00303453	0.135486	0.00138667	0.00180181	0.00364828	0.00232117	0.00398971	0.00396666	0.0240133	0.00437367	0.285877	0.00714482	0	0.0281148	0.00193085	0.0271344	0.0458649	0.00317151	0.00282242	0.00212829
ABCD1	0.000602088	0.000467313	0.00130225	0.000125666	0.000760094	0.00160277	0.00148668	0.000901914	0.00340703	0.000831716	0	0.000720961	0.0011784	0.00245372	0	0.00138188	0.00204279	0	0	0.000419386	0.0017072	0.000369282	0.000576695	0.000993992	0.00078426	0.000681597
ABCD2	0.00723297	0.111969	0.0028146	0.0371182	0.0618703	0.0217953	0.0250355	0.0156033	0.00598849	0.00709258	0.0690256	0.00800677	0.00344359	0.0033762	0.0259346	0.0285808	0.0174421	0.0114079	0.00746131	0.00692986	0.0281341	0.00882461	0.00707184	0.00300466	0.0381398	0.00667709
ABCD3	0.0619074	0.0785456	0.0673056	0.0541302	0.0781135	0.0627917	0.0687638	0.0671169	0.0595684	0.0461576	0.0890449	0.104763	0.084944	0.0404685	0.0743823	0.0703244	0.0797484	0.0557397	0.0685995	0.0811835	0.078757	0.0321214	0.0732036	0.0583835	0.07036	0.0720912
ABCD4	0.0179767	0.0125043	0.0327194	0.0216151	0.0170347	0.0241566	0.0217579	0.0307124	0.00704439	0.0118132	0.0147963	0.00690123	0.00778042	0.0424209	0.029318	0.0187705	0.00572734	0.0314478	0.0191342	0.0263056	0.0199321	0.00758401	0.0191806	0.0198594	0.0186273	0.0075024
ABCE1	0.0789643	0.0446982	0.0783457	0.0690566	0.0714007	0.0927198	0.0778671	0.0697877	0.0965256	0.0812839	0.0511555	0.0540718	0.0584958	0.07585	0.0684114	0.054035	0.0512952	0.0548822	0.0218995	0.0761936	0.0733817	0.0538198	0.0886436	0.0974916	0.0771055	0.0664472
ABCF1	0.058967	0.0742917	0.062462	0.0751383	0.0746628	0.0994886	0.0745212	0.0603512	0.0776329	0.0581411	0.0984329	0.0460702	0.115372	0.0687865	0.080181	0.0523359	0.0830325	0.0360444	0.0542641	0.0527131	0.0840783	0.0672971	0.0846744	0.0993285	0.0835875	0.0606167
ABCF3	0.0139174	0.0100173	0.0235515	0.0186428	0.0281439	0.0302366	0.0205938	0.0177761	0.0111087	0.00442699	0.00896798	0.00832113	0.00751886	0.0254506	0.0180235	0.0196853	0.00589098	0.0107702	0.00395381	0.0167128	0.032143	0.0241017	0.0244456	0.0323802	0.0265054	0.0111848
ABCG1	0.0273422	0.00316159	0.0202317	0.0197242	0.0234113	0.0225576	0.0169603	0.0260691	0.00182751	0.015222	0.0165191	0.0275282	0.0211143	0.0156273	0.02606	0.00250312	0	0.00575836	0.00761124	0.0178066	0.0133673	0.0076593	0.0143298	0.0133396	0.0177975	0.0163807
ABCG2	0.000555762	0.00123772	0.000720891	0.000896792	0.00255059	0.000826221	0.000622362	0.000986624	0	0	0.000835953	0.0007596	0.000531714	0.000658259	0	0	0.361942	0.0122148	0.00420107	0.000417948	0.00167489	0.000477089	0.000342594	0.000654645	0.00233365	0
ABCG4	0.00378393	0.00121921	0.00898581	0.00761187	0.0104304	0.0197693	0.00829125	0.00698966	0.000604407	0.00114055	0.000729228	0.00170116	0.000683052	0.00989561	0.00507436	0	0	0	0.00254181	0.0100501	0.0198691	0.0193753	0.0187608	0.0230064	0.0119257	0.000463963
ABCG5	0.000596538	0.000398305	0.00036433	0.000277904	0.000625114	0.000179922	0.00121932	7.17067e-05	0.000310475	0.000701985	0	0	0.000156814	0.000405403	0.00079637	0	0	0	0	0.000214143	0.000233745	0	0.000536045	0.000254085	0.000353718	0.00101214
ABCG8	0.000647742	0.000256254	0.00021409	0.000144444	0.000534469	0.000230967	0	0.000562244	0	0.000577698	0.000824815	0	0	0.000209472	0	0	0.00111703	0	0	0.000653556	0.000193121	0	0.000475009	0.000107391	0.000337684	0
ABHD1	0.00105759	0.000714676	0.000965746	0.000572837	0.0011401	0.000535836	0.00117886	0.00065404	0.00195594	0.00155205	0.00132507	0.000893196	0.00115529	0.000957783	0	0.00369369	0	0.0039624	0	0.00119529	0.00118014	0.000441323	0.000841092	0.000995115	0.00108887	0.000683191
ABHD10	0.0130458	0.0173482	0.0125738	0.0161432	0.0210366	0.0381895	0.0187293	0.0151903	0.0189391	0.0184337	0.0150878	0.00681236	0.0194314	0.014643	0.0174447	0.0165737	0.0163968	0.00904214	0.0517079	0.0134069	0.0275573	0.0274307	0.0271229	0.0349768	0.0256069	0.0161071
ABHD11	0.00145569	0.00222169	0.00295755	0.00374013	0.00509898	0.00607876	0.00525553	0.00230259	0	0.00184649	0.00249493	0.00518446	0.00244471	0.00586458	0.00351551	0.0056955	0.00161727	0.0033366	0	0.00166401	0.00920797	0.00562214	0.00411556	0.00679645	0.00439917	0.000609461
ABHD12	0.0690262	0.0291907	0.0905852	0.0474704	0.0485453	0.0797767	0.0478309	0.0613027	0.0353951	0.033948	0.0375799	0.0549408	0.0507728	0.0719555	0.0452654	0.0206128	0.0265199	0.0724432	0.0397369	0.0723528	0.0627523	0.0664592	0.0792351	0.107218	0.0524777	0.0317129
ABHD12B	0.0167673	0.0093857	0.0241525	0.0355672	0.0387032	0.0206513	0.0329638	0.0333548	0.00600673	0.0482674	0.0103581	0.0444087	0.00311087	0.0359513	0.0280697	0.00722044	0.00949535	0.0143535	0.0351983	0.0200623	0.0260657	0.0048378	0.0178623	0.0150009	0.0484966	0.0203543
ABHD13	0.0107933	0.0052748	0.0126399	0.00973639	0.0117965	0.0181748	0.00765534	0.00841173	0.0105043	0.00769033	0.00575919	0.00769253	0.00708051	0.0100561	0.00845914	0.00630475	0.0169627	0.00719868	0.00494744	0.00969641	0.0145441	0.0152885	0.0181742	0.0219575	0.0105396	0.0099466
ABHD14A	0.0223533	0.00561094	0.0213482	0.0260218	0.0146063	0.0373574	0.0286757	0.0152238	0.00385959	0.0121174	0.00588626	0.00995209	0.00559607	0.0105228	0.0282937	0.0105973	0.0141492	0.010389	0.0139263	0.0221499	0.0133051	0.0242334	0.0489387	0.0345941	0.015732	0.0051173
ABHD14B	0.000200641	0.000632658	0.000475136	9.62817e-05	0.00070863	0.000679285	0.00050034	0.000396433	0	0.000271531	0	0	0.0004271	0.0014625	0	0.00197061	0	0	0	0.00020317	0.000599447	0.000982345	0.000700982	0.000829001	0.000555667	0.000656509
ABHD15	0.00190126	0.00701225	0.00117732	0.00304696	0.00247883	0.0040936	0.00164938	0.000998728	0.00257512	0.00239817	0.00415458	0.0022401	0.00174606	0.00122283	0.00189973	0.00504222	0.00477308	0	0	0.0011722	0.00259804	0.00296269	0.0034092	0.00245102	0.00146637	0.00170171
ABHD16A	0.0270148	0.0240491	0.0325429	0.0367303	0.0450713	0.0401209	0.0640365	0.0277876	0.0218992	0.0174764	0.0215025	0.0331737	0.0239809	0.0525994	0.0509791	0.021861	0.0250034	0.0235928	0.0471425	0.0393436	0.0527736	0.0247059	0.0458342	0.0388882	0.0542939	0.0199481
ABHD16B	0.00148233	0.0048307	0.00295341	0.00156523	0.00248777	0.0027467	0.00129999	0.00208838	0.00405637	0.00275365	0.0049206	0.00102717	0.00104242	0.00289319	0.00158983	0.00369161	0	0	0	0.00244214	0.00197952	0.00132109	0.00209813	0.00227431	0.00139316	0.00349127
ABHD17A	0.00598513	0.00484353	0.00752762	0.00693424	0.0092754	0.0115116	0.00634233	0.00481915	0.0125725	0.00596717	0.010007	0.00444165	0.0148005	0.00909585	0.00665139	0.00482206	0.0286678	0.0141484	0	0.00567044	0.00894806	0.0145147	0.00967113	0.0121435	0.00696383	0.00688277
ABHD17B	0.0757828	0.104466	0.104295	0.0806172	0.0861254	0.0776375	0.0851476	0.104168	0.369672	0.0739306	0.260781	0.0957351	0.43633	0.0711434	0.0990673	0.153314	0.101497	0.0738824	0.0886125	0.0863625	0.0864758	0.0442833	0.0722619	0.0757582	0.0839804	0.161312
ABHD18	0.0469754	0.0393725	0.065133	0.04535	0.0579958	0.0381165	0.0558135	0.0483843	0.0357837	0.0705257	0.0508486	0.0340393	0.0348014	0.0487776	0.0698503	0.03578	0.054203	0.0191405	0.0103171	0.0497471	0.0546995	0.0168256	0.0390035	0.0469276	0.0621806	0.0556741
ABHD2	0.0974816	0.0448999	0.093733	0.0903284	0.0997482	0.065865	0.0863797	0.0852985	0.0263215	0.0982368	0.0377843	0.200848	0.0248172	0.103266	0.115513	0.0282283	0.0487128	0.0359236	0.171001	0.0724679	0.1004	0.0287462	0.0570427	0.0671935	0.118719	0.0530438
ABHD3	0.00537694	0.0812568	0.00875202	0.0085448	0.0100309	0.00610517	0.00822007	0.0055887	0.013775	0.00499657	0.0825939	0.0943373	0.0309333	0.0095485	0.0100607	0.0444778	0.0279248	0.0102988	0.0187683	0.00659746	0.0135942	0.0122783	0.00583596	0.00699644	0.00885663	0.0196338
ABHD4	0.0122539	0.026546	0.0191863	0.0144788	0.0160911	0.0103499	0.0190114	0.0155646	0.0243547	0.00572786	0.0321353	0.0188329	0.0262114	0.0181355	0.0204958	0.00817906	0.0267009	0.0114937	0.0203518	0.0139242	0.0141312	0.0056993	0.00941483	0.0135148	0.0178661	0.0187142
ABHD5	0.0309679	0.0237099	0.0324292	0.0278458	0.0252511	0.0248863	0.0263978	0.0269589	0.0207804	0.0220172	0.025769	0.0207273	0.0228384	0.0420312	0.0331925	0.0144512	0.0409818	0.0151071	0.0270351	0.0311002	0.0256819	0.0182647	0.0263687	0.0299993	0.0286548	0.0249067
ABHD6	0.0235284	0.0332358	0.0400985	0.0403053	0.0476183	0.0495048	0.0339538	0.0472017	0.0113192	0.0149198	0.0302919	0.029107	0.0217024	0.0369501	0.049783	0.0287813	0.0171286	0.023965	0.043688	0.0446625	0.0399177	0.0182618	0.0425222	0.0453304	0.037302	0.0198242
ABHD8	0.00515349	0.00317695	0.00626031	0.00603901	0.00653603	0.0114521	0.00743204	0.006341	0.000764809	0.00241125	0.00125656	0.00286592	0.00042085	0.00327043	0.00835505	0	0	0	0	0.0049225	0.00906023	0.0116193	0.0128473	0.0101767	0.0064106	0.00130557
ABI1	0.227486	0.173867	0.208297	0.146599	0.146818	0.21257	0.122474	0.220165	0.148455	0.113774	0.157837	0.0865901	0.101867	0.163686	0.149464	0.0807729	0.143903	0.145504	0.0875021	0.210601	0.100537	0.112685	0.221145	0.187073	0.101921	0.123494
ABI2	0.173085	0.116901	0.186372	0.232111	0.120039	0.246073	0.23399	0.243933	0.0869911	0.137077	0.136223	0.0926282	0.101558	0.18763	0.100456	0.0858415	0.0490496	0.0473625	0.130011	0.209382	0.129305	0.150743	0.219172	0.1835	0.121615	0.12929
ABI3	0.000195423	0.00197639	0	0.000314995	0	0.000321323	0.000427986	8.35461e-05	0.000331565	0	0.00172066	0	0.00128562	0.000744978	0.000760321	0	0.0251149	0.0790343	0	0.000222176	0.00015391	0.000474519	0.000103735	0.000108508	0.000133222	0.000909799
ABI3BP	0.00671437	0.108678	0.00722902	0.00679918	0.244307	0.00487407	0.356264	0.00747982	0.0140196	0.00965461	0.109919	0.0770323	0.155142	0.00774546	0.00937186	0.476757	0.0218885	0.0268573	0.0061967	0.00602962	0.162	0.0109639	0.00534686	0.00489422	0.0847105	0.0145574
ABL1	0.0819905	0.0940274	0.122321	0.0758575	0.0580654	0.0732289	0.0586705	0.102585	0.12417	0.0661408	0.0992924	0.0998408	0.0930153	0.100595	0.0649937	0.0864826	0.108736	0.104837	0.0541081	0.157053	0.0637058	0.0352477	0.123307	0.0804187	0.0738562	0.0879104
ABL2	0.0466753	0.0261341	0.0539899	0.0451964	0.0400487	0.0382885	0.0399606	0.0480592	0.0171155	0.0308615	0.0237842	0.0240535	0.0171832	0.055173	0.0307451	0.0396686	0.0342179	0.00691474	0.0508566	0.0349634	0.0346408	0.0283783	0.0327306	0.0500013	0.0368341	0.0186128
ABLIM1	0.185418	0.887296	0.189589	0.198871	0.189688	0.142926	0.249256	0.164824	0.0716605	0.167764	0.679552	0.598895	0.0460313	0.317617	0.152332	0.222189	0.93954	0.133985	0.999278	0.125933	0.227632	0.152965	0.130946	0.17361	0.395946	0.251722
ABLIM2	0.190702	0.0250173	0.261053	0.264292	0.151579	0.1145	0.264686	0.154381	0.397245	0.063058	0.0653723	0.0191773	0.18713	0.358749	0.133246	0.0130737	0.0229787	0.0627429	0.0903385	0.239197	0.154071	0.0644951	0.143329	0.168765	0.206199	0.0312382
ABLIM3	0.129542	0.0310124	0.0424585	0.0408204	0.0595367	0.0386629	0.0920203	0.0427437	0.0207245	0.476175	0.0204631	0.0125543	0.0115196	0.0164444	0.0468149	0.0110076	0.336593	0.0300585	0.0603283	0.0307021	0.0811541	0.0183132	0.0241712	0.0216498	0.0674302	0.0494217
ABO	2.31884e-05	7.16933e-05	0	0	0.0004277	0	0.00019888	0	0	0	0	0.000905728	0	0	0	0	0	0	0	0	9.70721e-05	0	3.30203e-05	5.49178e-05	0.000702805	0
ABR	0.226806	0.155599	0.16406	0.221454	0.133039	0.306526	0.211278	0.219831	0.105425	0.0817889	0.120825	0.114031	0.0645916	0.139338	0.191153	0.0571333	0.127124	0.225014	0.0428016	0.206695	0.184142	0.218083	0.269715	0.2092	0.192167	0.0551857
ABRA	6.61962e-05	0	9.72597e-05	0	0.000126509	5.74324e-05	0	0	0	0	0	0	7.26556e-05	0.00211814	0	0	0	0	0	4.27039e-05	0.000533731	0	1.21233e-05	0	0.00411651	0
ABRACL	0.00111965	0.00141686	0.00202349	0.00359198	0.00206817	0.00475752	0.00163376	0.00260338	0	0.00347652	0.00210473	0.00602736	0.000706309	0.000690466	0.00340439	0.000587036	0	0.00363863	0	0.00531663	0.00222771	0.00243892	0.0079778	0.00334132	0.00101412	0.00104457
ABRAXAS1	0.00379632	0.00591142	0.00469455	0.00178978	0.00674487	0.00415197	0.00353725	0.00452785	0.0090509	0.00445526	0.00933922	0.0112747	0.0120626	0.0037725	0.00265882	0.0041425	0.014872	0.0218945	0	0.0049563	0.00439018	0.00252206	0.00341922	0.00458824	0.00535556	0.00969824
ABRAXAS2	0.0235001	0.0198896	0.0283424	0.0297601	0.0245952	0.033895	0.0275061	0.0298374	0.0186035	0.0219184	0.0212358	0.0139686	0.0202214	0.032825	0.0193897	0.0134495	0.0255515	0.0101063	0.0121526	0.0261489	0.0285272	0.0174428	0.0297541	0.0405619	0.0252403	0.0205498
ABT1	0.0127242	0.010133	0.00762191	0.0232054	0.0163199	0.0414487	0.0192373	0.0054206	0.0113314	0.00987955	0.0164444	0.0126415	0.0246928	0.013974	0.0257856	0.00798732	0.0379953	0.0143934	0.00743695	0.00579291	0.0281789	0.0363945	0.0319514	0.037838	0.0207754	0.0128563
ABTB1	0.00755228	0.00368851	0.0165909	0.0105446	0.0220663	0.0175277	0.0259962	0.011901	0.00775209	0.00579157	0.00349064	0.00587889	0.00641191	0.0175676	0.0311191	0.000481101	0.00825139	0	0.023594	0.0126134	0.0224221	0.0102223	0.0138106	0.0137533	0.018563	0.00371156
ABTB2	0.000565707	0.0052252	0.00233336	0.00182292	0.000609727	0.00165856	0.000604075	0.000924744	0.0438902	0.00123676	0.0183643	0.00253531	0.0200467	0.00164335	0	0.0174109	0.00488521	0	0.0491636	0.0021147	0.0066982	0.00184212	0.00275167	0.00261062	0.0121765	0.0167297
ACAA1	0.00695014	0.0060013	0.0116259	0.00592189	0.0112235	0.01324	0.0108324	0.0118152	0.00601236	0.00307618	0.0120395	0.00752505	0.00733096	0.00986235	0.0183387	0.00777199	0.0096994	0	0	0.00734778	0.0156526	0.00786535	0.0102087	0.0134752	0.0131879	0.00561764
ACAA2	0.0223929	0.0504184	0.024905	0.020936	0.0350654	0.0198329	0.0174967	0.0234825	0.0234885	0.0267897	0.0426701	0.0538625	0.0206954	0.0259086	0.0229402	0.0511763	0.0683759	0.0492305	0.0342678	0.022812	0.0338748	0.019396	0.0209184	0.0241342	0.024053	0.0303807
ACACA	0.253863	0.28558	0.28182	0.24658	0.435661	0.229569	0.285278	0.270933	0.18346	0.214102	0.279848	0.231933	0.185261	0.298991	0.216384	0.151478	0.113786	0.200047	0.239207	0.356905	0.362794	0.171881	0.321435	0.258264	0.314547	0.265651
ACACB	0.00397531	0.00270276	0.00637667	0.00257577	0.00465717	0.00307111	0.00230049	0.00483158	0.00360864	0.00439944	0.0047976	0.00882526	0.00115001	0.00970383	0.00623244	0.00726325	0	0.00695421	0	0.00804545	0.00441733	0.00298198	0.00713123	0.00645314	0.0024742	0.00436077
ACAD11	0.0890401	0.079442	0.0897533	0.0642115	0.0680709	0.0568552	0.0754806	0.0874644	0.096717	0.0839765	0.072471	0.0997428	0.0691322	0.089589	0.0705935	0.0671564	0.0763894	0.0526693	0.0550272	0.0872439	0.0564859	0.0224177	0.0628384	0.0591182	0.0722742	0.0780607
ACAD8	0.0203208	0.0149048	0.0231444	0.0192868	0.0180284	0.016616	0.0187018	0.0247312	0.0160784	0.0165209	0.0188418	0.0148922	0.0194229	0.0215678	0.0174865	0.0138158	0.0190941	0.0162261	0.0232866	0.0236264	0.0148356	0.00767861	0.019128	0.0178428	0.0215897	0.0156628
ACAD9	0.0635325	0.0337594	0.0777377	0.0646759	0.0670893	0.0780321	0.0694966	0.0746968	0.0474882	0.0632189	0.0330212	0.0359711	0.0354796	0.0703538	0.0683924	0.0391067	0.0322667	0.0468522	0.0275471	0.0705321	0.0717159	0.0459205	0.068139	0.0779064	0.0614712	0.0394212
ACADL	0.0379212	0.109741	0.0365803	0.0426981	0.0995021	0.0411084	0.0616849	0.0330774	0.0187627	0.0460247	0.0899646	0.0130681	0.0176351	0.0389735	0.132804	0.120685	0.0280502	0.0360249	0.0460761	0.028825	0.0653197	0.027452	0.0333546	0.0368519	0.082262	0.0644103
ACADM	0.0293847	0.0618377	0.0345677	0.0345286	0.0604748	0.0441609	0.0411862	0.0309505	0.0247702	0.0429233	0.0612014	0.0623377	0.0444876	0.054591	0.063593	0.0624533	0.0571853	0.0619771	0.0291526	0.0329682	0.0709303	0.0356978	0.0349573	0.0510122	0.0629936	0.0633722
ACADS	0.00510138	0.00477155	0.00673542	0.00614623	0.0078977	0.0050437	0.00650672	0.00554428	0.00576451	0.00129819	0.00562075	0.00694478	0.0046988	0.00530939	0.00594382	0.00475561	0.012571	0.00423101	0.00796014	0.00491473	0.0071863	0.0029604	0.00620258	0.00576914	0.00529052	0.00345082
ACADSB	0.0522093	0.0337528	0.039359	0.0638489	0.0549062	0.127725	0.0815006	0.0284016	0.0537879	0.0339966	0.0406251	0.0926669	0.0527018	0.0435582	0.0580251	0.0458082	0.0658283	0.0458623	0.021205	0.0307923	0.0796127	0.198941	0.107946	0.157795	0.0637813	0.0400472
ACADVL	0.0556039	0.0621536	0.0555136	0.0625965	0.0772607	0.119212	0.0732191	0.0440981	0.0495658	0.050432	0.0721485	0.0781847	0.0521872	0.0687159	0.0718597	0.089168	0.0824275	0.0399309	0.067215	0.044531	0.0923993	0.119646	0.10716	0.129211	0.0801176	0.0367605
ACAN	0.00836293	0.000920384	0.0082538	0.00130586	0.0141908	0.00239921	0.000435021	0.00184279	0.0188339	0.0163013	0.000747882	0	0.00106576	0.00931952	0.00168366	0	0.0184008	0	0	0.000730354	0.0210438	0.00410614	0.000758992	0.0126719	0.00605171	0.00832481
ACAP1	0.000608077	0.00205299	0.000575699	0.000491305	0.00037352	0.000295002	0.000710732	0.000746248	0	0.000885967	0.00232591	0	0.000578179	0.000145508	0.00185301	0	0	0.00400882	0.0150734	0.000890228	0.00103193	0.000513473	0.000880862	0.000559167	0.00121397	0
ACAP2	0.233681	0.165901	0.208589	0.193017	0.172546	0.187993	0.181243	0.2048	0.173377	0.144335	0.203308	0.137608	0.234426	0.18162	0.209648	0.120281	0.228769	0.145443	0.145984	0.242744	0.169379	0.13327	0.23613	0.192819	0.179747	0.138067
ACAP3	0.0150558	0.0047843	0.0382784	0.0221895	0.015812	0.0254657	0.0247483	0.0270159	0.0144984	0.00874302	0.0129371	0.00384796	0.00823817	0.0306589	0.0225752	0.00378934	0.00290026	0.00362606	0	0.0266014	0.0142484	0.0145767	0.0258463	0.0268683	0.0158515	0.0287238
ACAT1	0.0303606	0.0183379	0.0306472	0.0275463	0.0326405	0.0343134	0.0355814	0.0309434	0.0173126	0.025254	0.016238	0.0402589	0.0147548	0.0322867	0.0264446	0.020098	0.0220226	0.023114	0.0245307	0.0309794	0.0369409	0.0221697	0.0352851	0.0321367	0.0361041	0.0265465
ACAT2	0.0096465	0.0206958	0.0155904	0.0121207	0.014673	0.0274375	0.030791	0.0167988	0.0251651	0.00865504	0.0223083	0.0137137	0.0106325	0.0236439	0.0105433	0.0039821	0.0114787	0.0138184	0.036695	0.0124877	0.0146328	0.0185108	0.0188787	0.0290969	0.0233194	0.00770629
ACBD3	0.0322368	0.0346935	0.0346166	0.0325459	0.0448384	0.047287	0.0458704	0.036437	0.0321616	0.0260027	0.0411106	0.0450513	0.0336013	0.0291134	0.04624	0.0244234	0.0165336	0.03206	0.0267366	0.0419882	0.0416592	0.0286661	0.0576842	0.0471918	0.0437244	0.0322324
ACBD4	0.000956467	0.00248045	0.00303675	0.00168963	0.00135599	0.00162708	0.00125718	0.00132314	0	0.00104446	0.00163066	0.0012569	0.00121788	0.00143669	0.000863068	0.00297336	0.00809072	0	0	0.00219911	0.00158692	0.0011447	0.00230045	0.00253942	0.00102483	0
ACBD5	0.0681324	0.0828247	0.0842607	0.0759042	0.0950798	0.0876046	0.0864265	0.0843513	0.0646742	0.0688019	0.0947145	0.0607591	0.0848713	0.0778211	0.0928875	0.0645964	0.0926674	0.0545751	0.0841729	0.0732565	0.0908864	0.0615282	0.08298	0.0827584	0.0993801	0.0664848
ACBD6	0.265401	0.190084	0.250455	0.221818	0.165956	0.155101	0.231756	0.228826	0.293279	0.224234	0.178561	0.181209	0.148558	0.231724	0.164104	0.177242	0.297712	0.224513	0.208283	0.191009	0.162135	0.0717303	0.142289	0.171198	0.181676	0.201645
ACCS	0.0140882	0.0139777	0.0453277	0.0242161	0.0281633	0.0317387	0.0408308	0.0480513	0.00634866	0.0129566	0.0159427	0.00698969	0.00649183	0.038308	0.0329121	0.0268611	0.00355619	0.00379744	0.0178808	0.0316379	0.0253931	0.0074423	0.0272144	0.0261665	0.0272123	0.00979009
ACD	0.00539068	0.00314576	0.00727794	0.00646935	0.00669297	0.0105429	0.00739584	0.00690406	0.00309316	0.00826034	0.00237228	0.00198013	0.0035747	0.00784804	0.0103031	0.00621997	0.0040271	0	0	0.00677387	0.00767432	0.00616678	0.00882007	0.0101853	0.00954974	0.00266443
ACE	0.00339415	0.132843	0.00353323	0.00462342	0.00833223	0.00248736	0.00162282	0.00254427	0.0139491	0.0109383	0.097425	0.0349107	0.00626168	0.00190505	0.00590652	0.00533749	0.00551728	0.0204241	0.0348802	0.00272088	0.00604485	0.0132508	0.00262242	0.00317922	0.0207163	0.00916279
ACE2	0.000446125	0.000350148	0.00328185	0.0004352	0.000400629	0.000421062	0.000146346	0.000529371	0.000615424	0.00341798	0	0.0124651	0.000135689	0.010484	0.00156999	0.00378983	0	0	0	0.000687903	0.000832648	0.00165442	0.000942193	0.00364361	0.000433482	0.000190321
ACER1	6.78307e-05	0	0	0	0	0.0001483	0	0	0	0	0	0	0	0	0	0	0	0	0	0.000177212	0	0	1.85758e-05	8.4378e-05	0	0
ACER2	0.0226483	0.00959234	0.0459866	0.013808	0.0200497	0.0216678	0.0253372	0.025944	0.0549062	0.0644271	0.00953272	0.0135462	0.0141459	0.0317578	0.011708	0.0105843	0.447825	0.0300646	0	0.0208784	0.0273914	0.0163811	0.019164	0.0360975	0.0161233	0.0252248
ACER3	0.0557025	0.0541035	0.12646	0.0956051	0.0544801	0.0513455	0.0838535	0.079672	0.0559096	0.0629557	0.113361	0.0368115	0.16995	0.0943944	0.0442647	0.0538472	0.13892	0.0623891	0.0858389	0.1046	0.0738617	0.0304377	0.0725955	0.0964563	0.0583755	0.0668403
ACHE	0.0059599	0.00474871	0.0103376	0.0124028	0.0242702	0.0171817	0.0206307	0.00936356	0.00493732	0.00949115	0.00760159	0.000921275	0.00394494	0.0124851	0.016461	0.0029656	0.0130676	0.00185629	0.00840997	0.00719986	0.0500238	0.0110528	0.00987321	0.0224967	0.0419592	0.00477221
ACIN1	0.0875146	0.105476	0.101098	0.0938558	0.1138	0.108855	0.107896	0.0826731	0.120837	0.0947752	0.116369	0.106284	0.103531	0.0923564	0.100232	0.112448	0.132561	0.155121	0.0793717	0.0789268	0.11688	0.0705064	0.103196	0.116451	0.111129	0.100697
ACKR1	0.00185243	0.000156799	0.00245438	0.00481892	0.000705504	0.00150624	0.000805711	0.00219225	0.000415915	0.000602833	6.67326e-05	0.000684346	0.000253548	0.00310264	0	0.00113117	0.00445312	0	0	0.00125824	0.00136666	0.00219318	0.0019668	0.00267604	0.000380995	0
ACKR2	0.000367172	3.29462e-05	0.000413824	0.000168095	4.05647e-05	0.000735337	0.000389955	0.000731662	0.000352227	0	0	0	0	0.000643097	0	0.00201363	0	0.00356461	0	0.000131886	0.000142159	0.000742379	0.000849886	0.000591233	6.50364e-05	0
ACKR3	0.000967863	0.00116057	0.00421674	0.00451437	0.00146816	0.00768572	0.00276361	0.00284312	0	0	0	0	0.000267831	0.00328134	0.00328158	0.00452715	0.003636	0	0	0.0012916	0.00404378	0.00372783	0.00390989	0.00537126	0.00180299	0.000666755
ACKR4	5.51108e-05	0.00110054	0	0.000325971	0	9.6751e-05	0	0	0	0	0	0.00604263	0	0.00021966	0	0	0	0	0	2.78109e-05	1.57838e-05	0.00016698	0	6.048e-05	0	0
ACLY	0.0439142	0.0657726	0.0626795	0.069023	0.0891521	0.200856	0.127314	0.0686456	0.164165	0.0420047	0.0702296	0.0319282	0.0536099	0.0633673	0.102613	0.020149	0.0416345	0.0366964	0.0693225	0.0485541	0.113447	0.138316	0.125502	0.160766	0.128934	0.0379264
ACMSD	0.00117293	0.000664464	0.00109277	0.000791796	0.00102778	0.000545876	0.000574181	0.00136169	0.00254289	0.00185912	0	0.000840925	0.000501442	0.00055397	0.00140001	0	0.0022063	0	0	0.000860105	0.000757351	0	0.000824383	0.00066978	0.000513141	0.000261688
ACO1	0.0628611	0.0325626	0.0876229	0.0275704	0.0386267	0.0401033	0.0343293	0.0404546	0.0145969	0.0531638	0.0293292	0.0245386	0.0239413	0.0550668	0.0371376	0.0233754	0.0414363	0.0300435	0.0586664	0.0363754	0.0375434	0.0262644	0.0326478	0.0784501	0.0408081	0.0304188
ACO2	0.0557845	0.0544674	0.0700086	0.0654102	0.0680734	0.103802	0.0821693	0.0689626	0.0314623	0.0324819	0.0490246	0.0703606	0.0303488	0.0715965	0.0400845	0.0282226	0.0396068	0.0188801	0.0221086	0.0553175	0.097244	0.091293	0.077259	0.109475	0.073795	0.0228591
ACOD1	0.000407629	0.000257654	0.000572981	0	0.000278552	0.000136683	0.000190652	0.000357835	0	0.00031752	0	0	0.000342092	0.00058483	0	0	0	0	0	0.000278399	3.00317e-05	0.00048432	0.000219484	0.000298301	0.000452047	0.000321569
ACOT11	0.000116795	0.00141218	0.000457905	0.000652394	0.000183839	0.000548928	0.00180209	0.000392026	0.000157928	0.000523824	0.00212992	0.0140609	0.00040289	0.000325321	0	0	0.00699739	0.0227556	0	0.000526112	0.000374376	0	0.000263407	0.00126236	0.000767759	0.000568062
ACOT12	0.0241028	0.00940719	0.0577397	0.0227028	0.0404987	0.0241119	0.0317017	0.0347847	0.00562193	0.0165236	0.00462522	0.0204596	0.00517836	0.0514571	0.0355602	0.0225731	0.00376834	0.0151392	0.0214899	0.0270189	0.0347398	0.009567	0.0228356	0.0360841	0.0524354	0.0122871
ACOT13	0.0122404	0.00920563	0.0127977	0.0142291	0.00832458	0.0161891	0.0157366	0.0134324	0.00409138	0.0121071	0.0069576	0.00172832	0.0055956	0.0150652	0.0109974	0.0017357	0.0040172	0	0.00606874	0.0148041	0.0135183	0.0106642	0.0188192	0.0148566	0.012774	0.00786296
ACOT4	0.000607112	0.00142584	0.000249128	0.000703605	0.00091171	0.00107523	0.000511431	0.000294157	0	0.000969863	0.000448355	0.00109246	0.000741704	0.00185727	0	0	0	0	0	0.000414255	0.000240976	0.000311062	0.00127508	0.00106476	0.00141468	0
ACOT6	0.0039554	0.0181555	0.00515745	0.00210249	0.00607149	0.00242	0.00170077	0.00216707	0.00263934	0.00946731	0.013811	0.0306195	0.00465442	0.0050057	0.00479361	0.0115283	0.00258247	0.00222979	0	0.00338809	0.00459658	0.00211206	0.00352481	0.00532483	0.00641802	0.0116774
ACOT7	0.0233353	0.00893296	0.0268141	0.0435165	0.0728476	0.118574	0.0845188	0.0232102	0.00686188	0.018306	0.0121479	0.00731379	0.00952713	0.0367676	0.044648	0.00933339	0.0144093	0.0243911	0.0323348	0.0171269	0.114072	0.107942	0.0799701	0.146754	0.102545	0.0101933
ACOT8	0.00559144	0.00363281	0.00629485	0.00294938	0.00577623	0.00883233	0.00633628	0.00605111	0.00594228	0.00315339	0.00156504	0.00505117	0.00237239	0.00183621	0.00067723	0.00289101	0.0114001	0.00632192	0	0.00697723	0.00625113	0.00478543	0.00819686	0.00755128	0.00490145	0.00379938
ACOT9	0.0121978	0.0185434	0.0233567	0.0149765	0.016526	0.0126064	0.014853	0.00907398	0.0111033	0.0153835	0.0116529	0.0221315	0.00290096	0.0165212	0.00981979	0.00893928	0.0138388	0.0051399	0	0.015056	0.0148532	0.01096	0.0180374	0.020984	0.0139849	0.00713378
ACOX1	0.0429146	0.064296	0.042191	0.0382017	0.0463575	0.0548227	0.0462761	0.0423829	0.0291922	0.0389697	0.0662192	0.0462798	0.0355564	0.0474577	0.0499183	0.03571	0.0569516	0.0390308	0.0147276	0.0380851	0.0410953	0.0376765	0.0513098	0.0477205	0.0534143	0.0501153
ACOX2	0.00341959	0.00986427	0.00669108	0.0010396	0.00271709	0.00481877	0.00225398	0.00646472	0.000954309	0.000997449	0.00807348	0.0270593	0.00117942	0.00210513	0.00485525	0.00894011	0	0	0	0.0045599	0.00307559	0.00251254	0.004413	0.00419066	0.00535055	0.000912312
ACOX3	0.0446421	0.032305	0.0493683	0.0457338	0.0380338	0.0520831	0.0425224	0.0461782	0.0289883	0.0248805	0.0355069	0.0479592	0.0317605	0.0462502	0.0352286	0.107822	0.0248037	0.0334458	0.0613416	0.0609924	0.0441726	0.0319962	0.0606013	0.0500417	0.0440176	0.0318927
ACOXL	0.0437219	0.00349006	0.0848053	0.010067	0.00541541	0.0363834	0.168595	0.0552337	0.00185989	0.00324587	0.00277365	0.00344057	0.00534521	0.0245367	0.0526814	0.00692522	0.00582538	0.0138069	0.00711329	0.0101524	0.0116183	0.00930963	0.00820815	0.0237793	0.00637168	0.00274155
ACP2	0.0281085	0.022311	0.0285816	0.0352698	0.05372	0.0753618	0.0511837	0.0332475	0.0119595	0.0202389	0.0278248	0.021416	0.0142371	0.0446095	0.0434356	0.0214942	0.0255593	0.03925	0.0231355	0.0300214	0.0639183	0.0490128	0.0622517	0.0754223	0.0492024	0.0181267
ACP4	2.64183e-05	0	0	0	0	0	0	0	0	0.000879782	0	0	0	0	0	0	0	0	0	0	0	0	0	3.07998e-05	0	0
ACP5	2.69442e-05	0	0	0	0	0	0	0	0	0	0	0	0.000127278	0	0	0	0.00366535	0	0	0	0	0	0	0	0	0.000246263
ACP6	0.000415551	0.014756	0.000223383	0.00122054	0.00122059	0.000298944	0.000229082	0.000652348	0.00599198	0.00506003	0.00678973	0.0111664	0.00499341	0.00121845	0	0.0286036	0.0102298	0.00277782	0	0.00377069	0.00490544	0.00131488	0.00450498	0.000557266	0.000931958	0.00823129
ACP7	0	0	0	0	0	0.000122206	0	0	0	0	0	0	0	0	0	0	0	0	0	7.87799e-05	3.60449e-05	0	3.24344e-05	4.47692e-05	0	0
ACPP	0.000380223	0.00429656	0.000255535	0.000709692	0.0011058	0.00345319	0.00055569	0.00590977	0.00188391	0.00185052	0.00283781	0.000902349	0.00030672	0	0.002376	0	0.00965536	0	0	0.00021615	0.00037919	0	0.000138335	0.000191826	0.00181253	0.00287142
ACR	5.28402e-05	0	0.000166631	0	0	0	0	0	0	0	0	0	0	0	0	0.00241888	0	0	0	2.91471e-05	0	0	0.000127973	3.75427e-05	0.000235574	0
ACRBP	0.000268356	2.70909e-05	0.000250478	0	0	0.000130961	0	0	0.00082409	0	0	0	9.51568e-05	0	0	0	0	0.00743186	0	0.000154974	0	0	4.95301e-05	0.000302842	0.000174189	0.000653911
ACRV1	4.14158e-05	9.50986e-05	0	0.00028045	0	8.32614e-05	0	0	0	0	0	0	0	0	0	0	0	0	0	1.62924e-05	0	0	0.000145154	0	0	0
ACSBG1	0.00175935	0.0708079	0.00173068	0.00173351	0.0034488	0.00240686	0.00358621	0.00328573	0.00291237	0.00216366	0.0515499	0.00439082	0.00318025	0.00359805	0	0.0143751	0	0.00675972	0.00621859	0.0028472	0.00334149	0.00429605	0.00170066	0.00174278	0.00327572	0.00312221
ACSBG2	0.00016638	0.00699904	0	0.00014292	0.000301343	3.32865e-05	0	0	0.00038317	0	0.0022544	0.00145254	0.00179469	0.000627786	0	0.014367	0.00163443	0	0	4.57065e-05	0.000162958	0.000341586	0	0	9.28975e-05	0
ACSF2	0.000698448	0.0168559	0.000111485	0.00106799	0.000190648	0.000520031	9.64142e-05	0.000273366	0.0631709	0.00091393	0.0122374	0.0162021	0.00128056	0.000694682	0.0012021	0.0208881	0.00181922	0.00304679	0	0.00056978	0.000640928	0.000870816	0.000220635	0.000316731	0.00193296	0.0151163
ACSF3	0.0252575	0.0105273	0.0227045	0.0163009	0.0218067	0.0167189	0.0153237	0.0306345	0.00519556	0.0172727	0.0114418	0.0190923	0.00730792	0.0251343	0.0345243	0.0264536	0.0305445	0.0204534	0.0210482	0.0237769	0.0168514	0.00642148	0.0172738	0.0146002	0.0226565	0.0104998
ACSL1	0.0370315	0.0139484	0.0521935	0.0342743	0.0765034	0.0311321	0.0315597	0.0387191	0.141764	0.0273985	0.0764281	0.162333	0.13276	0.0528304	0.0440106	0.0202653	0.0659593	0.0122463	0.029968	0.0261137	0.0589774	0.0247913	0.0286054	0.0462326	0.0482888	0.0298684
ACSL3	0.0807072	0.111376	0.0749604	0.137718	0.135018	0.167662	0.12707	0.0669617	0.0823864	0.0579323	0.102681	0.116442	0.0808741	0.0671215	0.0940554	0.0645415	0.0825438	0.0721346	0.107834	0.0792092	0.136193	0.135644	0.174474	0.173721	0.133469	0.057265
ACSL4	0.130078	0.0528859	0.0965112	0.160174	0.160721	0.283704	0.197289	0.0870271	0.0735921	0.0553616	0.0547727	0.0970511	0.0537403	0.151212	0.150347	0.024755	0.0816867	0.129393	0.0648725	0.0772197	0.161924	0.252482	0.234487	0.301752	0.172653	0.0562647
ACSL5	1.20052e-05	0.000146001	0	0.000291979	0	0	0	0	0	0	0	0.000489181	6.31439e-05	0	0	0.00261266	0.014692	0	0	0	0	0	0	0.000276378	0	0
ACSL6	0.0824937	0.238977	0.0799621	0.0918143	0.0781071	0.0843136	0.0744078	0.0766203	0.0348401	0.0519009	0.167443	0.0468182	0.0144765	0.0603972	0.0695471	0.0186921	0.010944	0.0298335	0.0394828	0.084071	0.101564	0.0635105	0.0819623	0.0677678	0.0828791	0.133896
ACSM3	0.000355499	0.000204478	0.000161486	9.70708e-05	0	0.00034107	0.00034194	0.000752672	0	0	0.000384375	0	0.000576289	0	0	0	0	0.00388281	0	0.000200205	0.000503367	0	0.00056193	0.000139394	0.000367436	0
ACSM4	0.000416104	0.001206	0.000490949	0.00129009	0.000189502	0.000306322	0.000368479	0.000663578	0.000512868	0	0.000432147	0.000959899	6.1564e-05	0.000539722	0	0	0	0	0	0.000763703	0.000144567	0	0.000640728	0.000301585	0.000359207	0.000651308
ACSM5	0.00348257	0.0855299	0.000674595	0.00110693	0.000627177	0.000588266	0.000700545	0.00111538	0.00161858	0.00278733	0.0603046	0.00720731	0.00140918	0.000290391	0	0.0274202	0	0	0	0.00107778	0.000851817	0.00146641	0.000553656	0.000827611	0.00180036	0.00139052
ACSS1	0.00896757	0.0461244	0.00794422	0.00815471	0.00659189	0.00615885	0.00534114	0.00952725	0.00789687	0.0145982	0.0307794	0.0161325	0.00961313	0.00638039	0.00926171	0.00528936	0.0262561	0.0142307	0.0281954	0.0053834	0.00900454	0.00364126	0.005184	0.00533016	0.00412713	0.00473798
ACSS2	0.03786	0.0644087	0.0558465	0.0387993	0.0236391	0.048806	0.0401241	0.0465492	0.0215979	0.0221956	0.0492901	0.0365103	0.0256067	0.0436795	0.0223801	0.0143046	0.0136637	0.0507257	0.0398134	0.0430539	0.0298337	0.0333083	0.0478518	0.0717816	0.0268254	0.0181164
ACSS3	0.0833184	0.0705824	0.0215364	0.128517	0.0295022	0.0726376	0.0320749	0.126189	0.379432	0.0424006	0.0615143	0.0952415	0.0245125	0.0209452	0.0571971	0.108275	0.070746	0.037025	0.0553861	0.0255546	0.0861499	0.0128663	0.0224414	0.0194771	0.0754934	0.0705985
ACTA1	0.000998661	0.000285076	0.0003657	0.00156029	0.00474632	0.00562962	0.00407532	0.000800285	0.000598091	0.00209527	0.00112489	0	0.00111293	0.00246027	0.00452655	0	0	0	0	0.00143177	0.00433645	0.00493497	0.00450175	0.00472622	0.00564285	0.00098963
ACTB	0.14819	0.0913459	0.100317	0.1938	0.229499	0.569393	0.240539	0.0852767	0.211199	0.131869	0.155537	0.0941553	0.160471	0.124839	0.195802	0.112346	0.301042	0.218329	0.132445	0.104603	0.263969	0.530444	0.566803	0.524474	0.229354	0.109138
ACTC1	0	0	0	0	0.000439737	6.8091e-05	0.000157026	0	0	0	0	0	0	0	0	0	0	0	0	0	0.00111047	0	1.90006e-05	4.70123e-05	0.000433022	0
ACTG1	0.0782301	0.0635747	0.0654955	0.169887	0.145645	0.383535	0.217069	0.0565041	0.0894842	0.0904648	0.0558665	0.0413992	0.0677147	0.0912783	0.171543	0.0517982	0.149151	0.0751765	0.0893106	0.0576707	0.189119	0.343638	0.320241	0.353017	0.204941	0.0631456
ACTG2	0.000247151	0.000211374	6.77335e-05	0	3.96225e-05	0.000129528	0.000341088	0.000779051	0	0	0	0	0.000100158	0	0	0	0.00148112	0	0	0.000246742	8.88808e-05	0	0.000173718	0.000194563	0.000555402	0.000384842
ACTL6A	0.00481759	0.0385428	0.0050383	0.00372803	0.00657647	0.00492256	0.00516012	0.00477046	0.0296978	0.00435069	0.0244013	0.0152669	0.0174893	0.00476981	0.00259465	0.0225771	0.0127963	0.0391746	0.00438796	0.00412475	0.00359757	0.00278562	0.00290786	0.00339283	0.00480096	0.0203429
ACTL6B	0.0176346	0.0019048	0.0242957	0.0202332	0.0207543	0.0214969	0.0259716	0.0262919	0.00101836	0.0218379	0	0.00134831	0.00245281	0.0221069	0.00966168	0.00062573	0.00278304	0	0.0179508	0.0197578	0.0199291	0.0127749	0.0209114	0.0221224	0.0200289	0.00258509
ACTL7A	0	6.24528e-05	0.000143851	0	0	5.36784e-05	0	0	0	0	0.00040327	0	8.25991e-05	0	0	0.00282614	0	0	0	0	2.34794e-05	0	0	0.000129734	0.000380722	0
ACTL8	0.00220683	0.000209115	0.000220728	0.0001888	0.000589679	0.00292238	0.000153472	0.00263163	0	0	0.000589092	0.000240005	0.0003102	0.000296643	0	0	0	0	0	0.00422277	8.39355e-05	0.000755882	0.00462905	0.000394228	0.000268316	0
ACTN1	0.0595911	0.0219935	0.0858652	0.0956275	0.0324949	0.0960544	0.0552025	0.105914	0.022989	0.010373	0.0200521	0.133005	0.00901623	0.0498825	0.0360735	0.0215298	0.0562394	0.020298	0.0291357	0.128746	0.0410072	0.0317284	0.125934	0.0525204	0.034042	0.0239641
ACTN2	0.0840391	0.00747814	0.0973658	0.0590476	0.0083801	0.0649101	0.030007	0.0686767	0.00573813	0.0236245	0.00910855	0.0201349	0.00865221	0.0611295	0.0148571	0.00824744	0.00129738	0.00327193	0	0.1295	0.00727938	0.0518869	0.11737	0.0896739	0.0170543	0.00390232
ACTN3	0.000284601	0.000135179	0.000455349	0	0.000420288	0.000278516	0.00024732	0.000116303	0	0	0.000427365	0	0.00067738	0.000620969	0	0	0	0	0	0.000495943	0.000322902	0.000644558	0.000211468	0.000517828	0.00125294	0
ACTN4	0.0953369	0.0529859	0.0954906	0.0794109	0.0968153	0.0628883	0.0705388	0.0789485	0.114947	0.0636585	0.131644	0.087477	0.173723	0.065477	0.0935034	0.0762286	0.338539	0.0647779	0.112154	0.0898083	0.0725222	0.0399646	0.0735128	0.0853595	0.0713609	0.081048
ACTR10	0.0388928	0.0330454	0.0355222	0.0471118	0.0554485	0.0560878	0.0612996	0.0360587	0.0339369	0.0345563	0.0399419	0.0325983	0.0352508	0.0486348	0.0480344	0.0255983	0.0507501	0.0281322	0.0362531	0.0308391	0.059345	0.0467869	0.0531252	0.0638981	0.0546036	0.0317669
ACTR1A	0.041723	0.027823	0.052437	0.074853	0.079341	0.113367	0.0851226	0.040558	0.0493448	0.029112	0.0420507	0.0168096	0.0433562	0.0634749	0.0611272	0.0103391	0.0492678	0.0167533	0.038293	0.0369617	0.101531	0.120883	0.0819078	0.142947	0.0801855	0.0309708
ACTR1B	0.00741774	0.00790476	0.0122612	0.0224325	0.0204058	0.0341738	0.0250385	0.0131329	0.00940293	0.0048516	0.00827232	0.00564916	0.00661581	0.0181781	0.0230904	0.0111256	0.0110397	0.00820333	0.0226438	0.00914964	0.0316985	0.0276485	0.0226122	0.0288399	0.0223529	0.00478292
ACTR2	0.109423	0.0622486	0.0902827	0.0960246	0.102382	0.211228	0.105086	0.0947256	0.0516473	0.0522992	0.0597456	0.0492309	0.0535911	0.0952612	0.0753657	0.0572663	0.064572	0.124843	0.068833	0.0966159	0.111774	0.198832	0.220062	0.197194	0.088696	0.0535194
ACTR3	0.0784232	0.0454078	0.0759076	0.0671153	0.0546498	0.1161	0.0660284	0.0675461	0.0585995	0.0528814	0.0501351	0.0706821	0.0516988	0.067892	0.0627928	0.0382179	0.0799685	0.152106	0.0494677	0.0989818	0.0590486	0.124809	0.162743	0.126335	0.0584109	0.0511821
ACTR3B	0.111109	0.0451256	0.100327	0.101788	0.0598664	0.125115	0.0943637	0.0967366	0.0353891	0.0752074	0.0397601	0.0261093	0.0288936	0.0950294	0.0567202	0.0469414	0.0342706	0.0428908	0.0339376	0.11795	0.0574205	0.096001	0.155045	0.110222	0.0560964	0.0328544
ACTR5	0.0565322	0.0267307	0.0568974	0.0576509	0.0811869	0.0558107	0.0761605	0.0780733	0.0395709	0.0405313	0.0341771	0.0305256	0.042949	0.0614445	0.0726295	0.0287246	0.0293315	0.0173349	0.0606861	0.0681714	0.0709171	0.0190988	0.0541607	0.0419283	0.0722688	0.0273706
ACTR6	0.0308054	0.0255758	0.0265536	0.0365354	0.0441013	0.0578925	0.0380818	0.0278492	0.0459639	0.0394098	0.0270609	0.0249995	0.0393488	0.0305563	0.0385057	0.0449113	0.0386626	0.03299	0.0219863	0.0247274	0.0507072	0.0515585	0.0563948	0.0571499	0.0480842	0.0360772
ACTR8	0.0201962	0.0177211	0.0189595	0.0199193	0.0230057	0.0254101	0.021831	0.0162985	0.0235263	0.011184	0.0179068	0.0326963	0.0210532	0.025646	0.0197765	0.0291883	0.0305672	0.0201616	0.0424116	0.0143081	0.0204466	0.0163199	0.0237436	0.0220997	0.0229874	0.0185223
ACTRT1	0.000238721	0.000125313	0.000115789	0.000313263	0.000226002	0.000447531	5.8498e-05	0.000218805	0	0.000358943	0	0	0	0	0.00170794	0	0	0	0	0.000178282	0.000124773	0	0.000241213	0.000142156	9.17696e-05	0
ACTRT3	8.76648e-05	0	6.20633e-05	0	0	0	0	0	0	0	0	0	0	0	0	0	0	0	0	0	0	0	0	0	0	0
ACVR1	0.0568649	0.0451868	0.151076	0.055242	0.0437731	0.0558386	0.0356297	0.0688337	0.0239674	0.0985102	0.034769	0.040411	0.0205192	0.109393	0.0203099	0.0242367	0.0533619	0.0397003	0.00937846	0.164713	0.0537758	0.0398129	0.124471	0.119071	0.0496358	0.0425848
ACVR1B	0.0101895	0.00267284	0.0156229	0.0214114	0.0130731	0.0197793	0.0209677	0.0104796	0.00234223	0.0126087	0.00215346	0.00441381	0.00169923	0.0138415	0.0106514	0.00350397	0.00267768	0.00571526	0.00431526	0.0109699	0.0120118	0.0124697	0.0161751	0.0197456	0.011459	0.00578641
ACVR1C	0.0515201	0.071389	0.0424974	0.0239147	0.00645502	0.0201551	0.00492782	0.039683	0.00770843	0.117975	0.0431285	0.0102206	0.00468027	0.0395295	0.00502896	0.006018	0.00328122	0.00900241	0.00494744	0.083546	0.00643934	0.00989512	0.0526744	0.0329211	0.00570086	0.0627504
ACVR2A	0.377276	0.0772255	0.190374	0.350828	0.133985	0.175415	0.331756	0.240901	0.0659929	0.200193	0.070319	0.0599289	0.0475233	0.231433	0.114842	0.0409629	0.074629	0.0549343	0.163804	0.0829431	0.109932	0.0485619	0.0681266	0.0985215	0.111232	0.101762
ACVR2B	0.00510042	0.00578712	0.00624983	0.0088059	0.0105926	0.00981607	0.00836743	0.00647643	0.00687175	0.00553454	0.00390626	0.00286005	0.00401074	0.00767267	0.00609671	0.0039562	0.0104538	0.00640008	0.030696	0.00661016	0.00904839	0.00540659	0.0081814	0.007859	0.0135953	0.00907053
ACVRL1	8.54257e-05	0	0.000443075	0.000143561	0	0.00143534	0.000611869	0.000408589	0	0	0	0	0	0	0	0	0.0137328	0	0	0.00017041	3.8884e-05	0	0.000260303	0.000232253	0	0.000601748
ACYP2	0.0674414	0.135036	0.147645	0.0732404	0.0762399	0.0656347	0.0938911	0.115026	0.074527	0.0557094	0.12201	0.143756	0.085404	0.14066	0.0728588	0.0786265	0.049956	0.0660767	0.0765032	0.105194	0.0947959	0.0283783	0.0728376	0.0896909	0.0820766	0.0460793
ADA	0.00828712	0.00165865	0.00912732	0.0122668	0.000422716	0.00643927	0.00951149	0.0101924	0	0.00306572	0.00292129	0.000788725	0.000817985	0.00528314	0	0.00348988	0	0	0	0.0294882	0.000720668	0.00519161	0.0206882	0.00782863	0.000432222	0.000732842
ADA2	0.000201716	0.000536617	0.000278314	0.000767605	0.00041671	0.0007793	0.000676084	0.000987511	0	0	0.000673654	0	0.00048846	0.000222282	0	0	0.00163443	0.0193925	0	0.00157013	0.000254948	0.000917344	0.00186498	0.000173637	0.000357774	0.000886656
ADAD1	0.000136489	0.000191085	0	5.93998e-05	0	0	0	0	0	0	0	0	8.31786e-05	0	0	0	0	0	0	3.45135e-05	0.000259426	0	0	4.19488e-05	8.19935e-05	0
ADAD2	2.47246e-05	0	3.1602e-05	0	0	0	0	0	0	0	0	0	0	0	0	0	0	0	0	0	5.63041e-05	0	0	0	0	0
ADAL	0.0425667	0.0436472	0.0450684	0.0366681	0.0401148	0.0357203	0.043609	0.0512696	0.0505295	0.047513	0.0484324	0.0359835	0.0328707	0.0427273	0.0342438	0.036047	0.0228308	0.0395803	0.041875	0.0442729	0.0322735	0.0137744	0.0355488	0.0340884	0.0353504	0.0439667
ADAM10	0.0790262	0.0695498	0.0797979	0.0913981	0.114511	0.0847511	0.103526	0.0854566	0.0533305	0.0874558	0.0830912	0.0541691	0.0826435	0.0859047	0.0832402	0.081638	0.274479	0.0861507	0.0365034	0.0657889	0.0478519	0.0435413	0.0745249	0.0702367	0.0694448	0.0561113
ADAM11	0.100688	0.0120708	0.180154	0.0789136	0.0278539	0.122277	0.0629265	0.0914478	0.00863164	0.0437508	0.00797666	0.0157973	0.00956246	0.144171	0.0263741	0.0122858	0	0.040189	0.0140135	0.147244	0.0378677	0.134797	0.178518	0.236255	0.0212923	0.0162648
ADAM12	0.0443517	0.166885	0.020093	0.0222836	0.0378473	0.0234955	0.0106998	0.0455069	0.0400756	0.0421295	0.135961	0.0142999	0.0417937	0.0168604	0.000707766	0.0612245	0.079507	0.0111539	0.00458713	0.0119979	0.0370807	0.00661153	0.0123054	0.0161723	0.0686136	0.238871
ADAM15	0.0184545	0.00567138	0.0371206	0.013014	0.0127678	0.023688	0.00901706	0.0253879	0.00763741	0.00613967	0.00911546	0.00464715	0.00441796	0.0307973	0.0136468	0.00188396	0.00899226	0.0113653	0.0186928	0.0259538	0.0138483	0.0103911	0.0212237	0.0247243	0.0138829	0.00604584
ADAM17	0.0212889	0.0273099	0.0273185	0.0246282	0.0210561	0.0230712	0.0226576	0.0349125	0.041552	0.0236891	0.0342621	0.0266728	0.0377776	0.0264527	0.020749	0.0136888	0.0345572	0.058585	0.0347981	0.0321594	0.0266121	0.00744909	0.0248279	0.0156271	0.0215533	0.0326467
ADAM18	0.00673178	0.00502561	0.0228683	0.00800198	0.0133605	0.00654676	0.0108701	0.00778739	0.00224536	0.00611091	0.00737846	0.00338133	0.00526579	0.0114636	0.0154716	0.00469783	0.00766031	0.00617102	0.0075023	0.014667	0.0112082	0.00506929	0.00953396	0.0145219	0.0128393	0.00360025
ADAM19	0.00850766	0.00509351	0.0387212	0.0255683	0.0226592	0.015341	0.0164561	0.0199116	0.226855	0.0237209	0.0601791	0.00976668	0.0834112	0.0513149	0.0278955	0.00575207	0.0330396	0.00272051	0.019511	0.0232282	0.0178856	0.0145809	0.0202483	0.0274141	0.0208841	0.0250335
ADAM20	0.000390487	0.000112472	0.000229095	0.000579585	0	0.000291701	0.00059564	0.000294417	0	0	0	0	8.58549e-05	0	0	0	0	0	0	0.00022683	0.000338177	0.000176242	0.00062181	0.000169322	0.000134894	0.000690165
ADAM21	8.53431e-05	8.16563e-05	0.000161038	0.000218781	0	5.08666e-05	0.000130737	9.38543e-05	0	0	0	0	0	0	0	0	0	0	0	0.00021027	0.000137174	0.000203255	0.000217438	0.000164079	5.62712e-05	0.000264314
ADAM22	0.329882	0.0474424	0.204609	0.22902	0.252897	0.263435	0.246296	0.347242	0.0481345	0.190823	0.0494962	0.0560594	0.0401433	0.375444	0.18821	0.136445	0.0370112	0.0341102	0.159648	0.212677	0.265568	0.0869859	0.174751	0.161035	0.209289	0.111625
ADAM23	0.139185	0.0255214	0.314144	0.201117	0.141333	0.238756	0.294112	0.249103	0.858109	0.0558315	0.0357335	0.0212041	0.0831339	0.292257	0.165636	0.0142832	0.0239521	0.122543	0.0618227	0.172799	0.178646	0.167306	0.153331	0.292323	0.186359	0.187581
ADAM28	0.00264235	0.004896	0.000583386	0.00212116	0.00192509	0.00074532	0.00146944	0.00157692	0.0018257	0.000711908	0.0149159	0.00288847	0.00468733	0.00171578	0	0.00330418	0.00441077	0.353017	0	0.0017647	0.000756617	0.00193769	0.00133325	0.000797009	0.000627886	0.00515601
ADAM29	0	1.79093e-05	7.81431e-05	0	0	0.000274381	0.00112956	0	0	0	0	0	0	0	0	0	0	0	0	0	0.000265121	0	2.79003e-05	0	7.96013e-05	0
ADAM32	0.0171097	0.0312884	0.060721	0.0168925	0.0253454	0.0272806	0.0381794	0.0440412	0.0222525	0.00562634	0.0276572	0.0376505	0.025915	0.0341035	0.0319302	0.0100572	0.011413	0.00913513	0.0198055	0.0393668	0.0338223	0.0098336	0.0310371	0.0320619	0.0300821	0.0202544
ADAM33	0.00607152	0.00700877	0.00762922	0.0147209	0.00385224	0.00983462	0.00777878	0.00519575	0.00175248	0.00364473	0.00404287	0.012262	0.00340709	0.00287251	0.00529081	0.0520441	0.0187095	0.00402984	0.0129541	0.00657378	0.00702211	0.007024	0.00880208	0.00824883	0.00571892	0.0044331
ADAM7	0.000825042	0.000327115	0.000522014	0.000209913	0.00103642	0.000272068	0.000516079	0.000274763	0	0.0017513	0.000676434	0	6.24112e-05	0	0.00171808	0.00234303	0	0	0	0.000480668	0.000626072	0.000202166	0.000261947	0.00039748	0.000547174	0
ADAM8	0.000199819	0.000148656	0.000479613	7.52046e-05	0.000321012	0.000219712	0.000662805	0.000187612	0.000537173	0	0	0	3.95469e-05	0	0	0	0	0	0.00647078	0.000173504	0.000152054	0	9.47197e-05	0.00023762	0.000313108	0
ADAM9	0.0870986	0.0742613	0.0992845	0.0656493	0.095796	0.0673948	0.0721354	0.0825414	0.0715187	0.0698231	0.0737428	0.355669	0.0709446	0.083052	0.104382	0.0310513	0.121969	0.0446007	0.0989928	0.0885902	0.0936415	0.0351426	0.0754083	0.0747425	0.095479	0.114619
ADAMDEC1	0.000101498	0.00012527	0.00048675	0.000178756	0.000556392	0	0	0.000130111	0	0	0	0	0	0	0	0	0.000973557	0	0	0.000133791	0	0	0.000102261	0.000181849	0	0
ADAMTS1	0.0223027	0.0201213	0.0253676	0.0231519	0.0237295	0.0334292	0.00517154	0.0206149	0.00246785	0.0239876	0.0204355	0.00463274	0.00438104	0.0575577	0.00325568	0.226796	0.0988251	0.0116108	0.0164703	0.0174279	0.0125787	0.0205986	0.0214936	0.0286448	0.00843152	0.00958525
ADAMTS10	0.0278912	0.00672161	0.0391953	0.0305383	0.0255885	0.0279475	0.0246912	0.0416798	0.00154497	0.0237853	0.00677432	0.0042456	0.00183182	0.0294155	0.0325448	0.000481101	0.0106868	0.0108102	0.010644	0.0272346	0.023388	0.00923346	0.0232634	0.0243512	0.0266331	0.00717198
ADAMTS12	0.0242001	0.00548037	0.150684	0.00268304	0.0367462	0.0240576	0.012474	0.039413	0.00458082	0.0722926	0.00686695	0.0049988	0.00551869	0.0395329	0.00435107	0.00458765	0.00545852	0.010356	0	0.0487651	0.0313299	0.0162258	0.0240716	0.102596	0.0331503	0.0111088
ADAMTS13	0.0106066	0.00565318	0.0296909	0.0110566	0.0127525	0.0176076	0.014301	0.0244869	0.00457155	0.00889327	0.00784904	0.00203866	0.00159165	0.0297666	0.0152913	0.00342689	0	0.00227809	0	0.0273973	0.0201544	0.00419096	0.0164919	0.0156513	0.0156219	0.0021141
ADAMTS14	0.00093664	0.000323537	0.00239484	0	0.00048964	0.000109378	0.000250112	0.000978026	0.00711258	0.000618667	0.000701392	0.00124093	0.000533819	0.00530885	0	0	0	0	0	0.000171273	3.71369e-05	0.0007683	2.97629e-05	0.00265503	0.00374367	0.0074694
ADAMTS15	5.35286e-05	0.000157627	0	0.00334079	0.0126855	0.000610782	0.00354693	0.00162475	0	0.000538426	0.00039341	0	0.000230402	0	0	0	0.00203163	0	0	0.00139231	0.00955079	0	0.00150805	0.000482108	0.00463973	0.000319559
ADAMTS16	0.0488384	0.00376927	0.0824901	0.0523129	0.103357	0.0221401	0.0100717	0.0425773	0.00298668	0.00918563	0.00837684	0.00503163	0.00502656	0.0968726	0.324956	0.0038944	0.0108872	0.00710868	0.0123629	0.0194794	0.0131582	0.010233	0.0179417	0.0596503	0.134621	0.00924141
ADAMTS17	0.0456981	0.0201624	0.0720428	0.0382521	0.0407998	0.00884854	0.154811	0.0139994	0.421785	0.197223	0.0148891	0.0170337	0.0111815	0.0486126	0.0234988	0.0411479	0.0280273	0.0235544	0.0136313	0.00643161	0.141058	0.012693	0.00413471	0.0433957	0.100719	0.244986
ADAMTS18	0.0100596	0.0204949	0.00265777	0.0061584	0.00229969	0.00220176	0.0032559	0.0060684	0.00243727	0.0350759	0.0105042	0.00413091	0.000926026	0.0324093	0.00349683	0.00231175	0	0	0	0.00138686	0.00245887	0.00136992	0.000779587	0.00181911	0.00261655	0.00114247
ADAMTS19	0.0483718	0.0856111	0.0375058	0.201601	0.0252838	0.031042	0.00428846	0.0762736	0.00971585	0.412873	0.0515269	0.00626849	0.0103676	0.121226	0.00413361	0.00979886	0.0124482	0.0118912	0.0154786	0.101198	0.00829719	0.0122	0.0552815	0.0272214	0.0127895	0.0258974
ADAMTS2	0.00244588	0.0305653	0.00444517	0.0548707	0.00351848	0.062734	0.00200202	0.101751	0.00187994	0.00563752	0.0202774	0.00098258	0.00228457	0.00305564	0.00363805	0.00730857	0.01717	0.00381137	0.198785	0.0222625	0.00502205	0.00449852	0.0192236	0.00528184	0.0075431	0.00690596
ADAMTS20	0.065078	0.0893014	0.0434962	0.0446615	0.0234781	0.0377981	0.0785701	0.067238	0.0181953	0.0222694	0.143087	0.0286162	0.111538	0.0423288	0.0315018	0.033802	0.0134204	0.0172803	0.0142092	0.0671356	0.020304	0.0135737	0.0409615	0.0272389	0.0224476	0.0307167
ADAMTS4	0.00104992	0.000768189	0.00131159	0.000606017	0.00108624	0.00488525	0.000664355	0.00172086	0.109012	0	0.0115446	0.00215202	0.0395674	0.0020219	0	0	0.00313548	0.0103081	0	0.00068957	0.00158551	0.00389578	0.0016612	0.00193576	0.0013449	0.00392269
ADAMTS5	0.00249827	0.00193475	0.000812464	0.000733711	0.0163776	0.0148676	0.00177186	0.010989	0.00091176	0.00514839	0.000938918	0.002832	0.000972038	0.00168837	0.00201216	0.137013	0.00411531	0	0	0.000826921	0.0053159	0.00194557	0.00102236	0.000888681	0.00857112	0.00411213
ADAMTS6	0.00606922	0.199201	0.00469032	0.00628551	0.0243371	0.0027875	0.00335488	0.00384945	0.0332033	0.00765025	0.180772	0.226247	0.0969328	0.0034455	0.057988	0.0588927	0.052889	0.00593733	0.0167255	0.00485098	0.119253	0.00714068	0.00359345	0.00527876	0.183808	0.0871343
ADAMTS7	0.000415775	7.86878e-05	0.000247408	0	0	0.000122617	0	0	0.0013651	0.000761176	0	0.000650565	0.000212778	0.000227089	0	0.00170024	0.0040271	0	0	0.00071212	0	0	0.000504405	1.80829e-05	0	0.000742902
ADAMTS8	0.000197116	0.00115102	0.000125482	0.00592583	0.0158799	0.000796592	0.00409668	0	0.000338222	0	0.00032282	0.00123405	0.000219698	0.000236114	0.00603732	0.0126131	0	0	0	0.000951224	0.0057183	0.00102292	0.00136757	0.00018422	0.00276334	0.001759
ADAMTS9	0.00185335	0.0197917	0.00174106	0.00310893	0.0475841	0.00186018	0.00127811	0.0030504	0.00175975	0.00393199	0.0228848	0.0114672	0.00464588	0.00173183	0.000708712	0.0702345	0.109492	0.026318	0	0.00191454	0.0142575	0.000946223	0.00168841	0.000988248	0.00374121	0.00530881
ADAMTSL1	0.00431879	0.0123049	0.020492	0.0437404	0.0457588	0.0137582	0.347004	0.0177544	0.00312151	0.0171906	0.0110106	0.00789982	0.00401348	0.0947701	0.025215	0.0553038	0.0108463	0.00774824	0.0209567	0.00516049	0.13734	0.00707705	0.00347161	0.0146658	0.152105	0.0411008
ADAMTSL2	0.000606936	0.000420877	0.000348037	0.00064564	0.00282821	0.00198589	0.00235027	0.00077359	0.000476924	0	0.00132943	0	0.000280547	0.00158978	0.000668322	0.00196224	0.0248898	0.0072196	0	0.000960431	0.00108944	0.000946572	0.000691809	0.000107842	0.00261771	0.00313632
ADAMTSL3	0.0413889	0.0080884	0.0268091	0.0138004	0.0158933	0.0163123	0.012031	0.0284559	0.0411282	0.0212105	0.02951	0.0132142	0.0370201	0.00449777	0.078786	0.00475589	0.0849375	0.0113504	0.0140009	0.0178093	0.0473545	0.00609377	0.0100632	0.0219444	0.00825676	0.0180592
ADAMTSL4	0.000830673	0.00153635	0.00114852	0.000502469	0.000448243	0.000241628	0.000684446	0.000311068	0	0.00158422	0.0016855	0.00183402	8.5499e-05	0	0	0	0.0165604	0	0	0.00045795	1.13955e-05	9.74163e-05	9.95961e-05	0.000342561	0.000728759	0.000315621
ADAMTSL5	0.0309124	0.0335785	0.0257199	0.0407347	0.0381609	0.0651502	0.0444644	0.0294572	0.0171053	0.0194184	0.0262798	0.0571489	0.0234739	0.0302594	0.0325771	0.0353693	0.0369037	0.0501954	0.0319968	0.0231116	0.0569816	0.0928915	0.050328	0.0667363	0.0439975	0.0241108
ADAP1	0.0244467	0.00705869	0.0422986	0.0298739	0.0225661	0.028501	0.0303842	0.034327	0.0154833	0.0137802	0.0198708	0.00352385	0.0271365	0.0269046	0.0237965	0.0052089	0.0198644	0.00243002	0.0119407	0.0356979	0.0293311	0.0225875	0.0303855	0.0341625	0.0255037	0.00917097
ADAP2	0.00266786	0.00250187	0.00258617	0.00398122	0.00768723	0.00152725	0.00627239	0.00249308	0.00142391	0.00139127	0.00386943	0.00233519	0.00120333	0.00292553	0.00754447	0.00144559	0.100123	0.0837876	0	0.00268868	0.00867968	0.00234725	0.00332532	0.00233051	0.00569383	0.00262623
ADAR	0.0332115	0.0159849	0.032587	0.039263	0.0667346	0.084505	0.0499942	0.0336786	0.0303075	0.0364685	0.0217767	0.0214476	0.0189536	0.0353386	0.0587333	0.0207788	0.0511777	0.0282882	0.0173916	0.0291934	0.0785886	0.0726628	0.065925	0.0836922	0.0715309	0.0201322
ADARB1	0.0717948	0.0162802	0.0777918	0.0589503	0.056348	0.0473816	0.0468922	0.0521942	0.0104162	0.0305933	0.015217	0.0655923	0.0113566	0.0577888	0.0462032	0.0204349	0.020995	0.00611769	0.106287	0.0630846	0.0508731	0.0370091	0.0583892	0.0644099	0.0509185	0.0247565
ADAT1	0.0221851	0.0148232	0.028824	0.0191257	0.0231677	0.0234405	0.0253689	0.0297824	0.0211543	0.0180606	0.0150347	0.0134554	0.0133108	0.0327321	0.0289583	0.0105555	0.00641761	0.0397567	0.0106834	0.030057	0.0227967	0.0116614	0.0249454	0.0213404	0.0223046	0.0131897
ADAT2	0.0287947	0.0142552	0.0251649	0.0249797	0.0238223	0.0251188	0.0306238	0.0242413	0.0200884	0.0142169	0.0229888	0.00990761	0.0172685	0.0243844	0.0152456	0.019711	0.0155537	0.0330922	0.0108328	0.0250528	0.0226986	0.0186978	0.0252975	0.0247082	0.0229449	0.0220108
ADCK1	0.0190804	0.00535076	0.0197575	0.0165257	0.0118303	0.0117424	0.0129922	0.0127335	0.00946164	0.0122077	0.00551636	0.0102928	0.00589464	0.0152093	0.00640821	0.00716629	0.0123523	0.0129487	0.00810233	0.0138144	0.0125155	0.00811722	0.0114599	0.016312	0.0172393	0.0085936
ADCK2	0.00391582	0.00167176	0.00366126	0.00270621	0.00738934	0.00747229	0.00408667	0.00338717	0.00185164	0.00692636	0.00261601	0.00418968	0.00150188	0.00330541	0.0113162	0.00443185	0	0	0	0.00392924	0.00605064	0.00370116	0.00638614	0.00624407	0.00641181	0.00137995
ADCK5	0.00939831	0.00423891	0.0178824	0.00910239	0.0100142	0.0168902	0.0122977	0.0158791	0.00340851	0.010274	0.00175972	0.00446732	0.00354135	0.0189545	0.0218817	0.00544045	0.00143552	0	0.0206976	0.0141035	0.0142993	0.0122022	0.0142495	0.0211621	0.00974665	0.0036847
ADCY1	0.0742769	0.00742669	0.0720592	0.0702889	0.056866	0.0538008	0.0830416	0.0632268	0.00512746	0.0252842	0.00588922	0.00905485	0.00567301	0.0566674	0.0576333	0.000815963	0.0072477	0.0119037	0.0278146	0.0618084	0.0547723	0.0425245	0.0470408	0.0482548	0.038434	0.0114187
ADCY10	0.0274452	0.00633904	0.0310511	0.0233809	0.0145111	0.0282259	0.0298869	0.0380272	0.0120174	0.0117638	0.00613747	0.00514211	0.00554039	0.0286184	0.0135341	0.00456012	0.00294531	0.00565712	0.00562613	0.0262734	0.0104409	0.00625902	0.0220904	0.0196933	0.0113345	0.0106864
ADCY2	0.0859942	0.273874	0.0588618	0.169346	0.56388	0.173488	0.562923	0.219395	0.0270462	0.191772	0.179206	0.0648922	0.038113	0.189979	0.198271	0.0956882	0.04667	0.0955459	0.117838	0.49817	0.211134	0.0854623	0.376944	0.0643587	0.440661	0.128397
ADCY3	0.0549735	0.0111732	0.0449032	0.047068	0.0308328	0.0429292	0.0304536	0.0502634	0.00858649	0.0345907	0.0136865	0.00771064	0.0169084	0.048955	0.0319507	0.00911399	0.0128434	0.00684398	0.00603762	0.0344389	0.0345627	0.0212267	0.0325151	0.0410521	0.0350361	0.0167233
ADCY4	0.000550177	0.00165563	0.0047827	0.000737541	0.00106773	0.000626153	0.00207934	0.0033377	0	0.00136792	0.000360853	0	0.000595683	0.00361977	0.000701216	0	0.0231087	0	0	0.00210447	0.00154271	0.000940864	0.001072	0.00249283	0.00195183	0.000237822
ADCY5	0.100865	0.0188678	0.0711248	0.0784572	0.117213	0.0726131	0.145077	0.113166	0.043075	0.0905222	0.112594	0.013819	0.169312	0.0933569	0.143422	0.0203808	0.0193084	0.0313761	0.18351	0.0726046	0.0680165	0.0218609	0.0547689	0.0465657	0.0620346	0.0471478
ADCY6	0.026998	0.0156827	0.0321291	0.0370262	0.0352774	0.0407383	0.0324447	0.0320846	0.0103983	0.0228971	0.0122912	0.0178345	0.0130565	0.0403013	0.0350393	0.0185826	0.0327051	0.0137396	0.0349465	0.0291069	0.0328111	0.021834	0.033431	0.0356432	0.034528	0.0111133
ADCY7	0.000602887	0.00367306	0.000741416	5.82369e-05	0.00127459	0.000359823	0.00420484	0	0.000755956	0.000469261	0.00323356	0.00148601	0.00130863	0.000465549	0	0.000770821	0	0.0398345	0	0.000188104	6.72662e-05	0.00195153	0.000372952	0.000585406	0.000456797	0.0036104
ADCY8	0.0498133	0.0884877	0.0411448	0.351059	0.0329627	0.157981	0.093571	0.241046	0.00711428	0.00952246	0.0618215	0.0108854	0.0112802	0.0107932	0.194517	0.0078799	0.0162355	0.0194355	0.0869495	0.0677853	0.125637	0.0159716	0.0614489	0.0184096	0.162847	0.0409587
ADCY9	0.101564	0.0477982	0.172244	0.133813	0.118562	0.101859	0.0895857	0.130246	0.0309658	0.0721236	0.0436029	0.160324	0.0207823	0.0603912	0.0841578	0.0409061	0.105929	0.0461469	0.0489521	0.111528	0.105194	0.0506756	0.0998066	0.135072	0.115342	0.0478832
ADCYAP1R1	0.160382	0.122922	0.0911249	0.073787	0.0851451	0.0668288	0.0518308	0.0392569	0.0149677	0.0669174	0.0964493	0.0203518	0.0149259	0.0705266	0.0661706	0.0606531	0.022784	0.0541878	0.0252798	0.0541272	0.11898	0.0966101	0.0765087	0.156252	0.158525	0.0191113
ADD1	0.0954346	0.105251	0.117875	0.128269	0.079063	0.180587	0.136278	0.096387	0.430785	0.0872333	0.194294	0.0979697	0.287725	0.115169	0.0936935	0.210649	0.107749	0.0798114	0.0638784	0.100131	0.106012	0.163806	0.168473	0.20293	0.0984877	0.0846979
ADD2	0.0823869	0.0177656	0.0881439	0.0924368	0.0857207	0.153419	0.110857	0.100536	0.0122409	0.0743193	0.0203548	0.0137401	0.016051	0.102562	0.0920057	0.0183164	0.013565	0.0444728	0.0557224	0.0901379	0.0887802	0.155679	0.135004	0.142753	0.0875097	0.0287315
ADD3	0.319589	0.533811	0.205762	0.0850301	0.105281	0.125062	0.130629	0.10237	0.232926	0.289309	0.451096	0.200771	0.188742	0.0973584	0.107029	0.241794	0.251279	0.193244	0.118359	0.10733	0.144842	0.153254	0.151095	0.200774	0.097382	0.24177
ADGB	0.00751884	0.00887915	0.00951447	0.00901611	0.00656105	0.0216911	0.012314	0.017111	0.00826893	0.00604697	0.012074	0.125608	0.00818991	0.0135087	0.0103175	0.628901	0.00754917	0.00377903	0	0.0103838	0.0164433	0.0120257	0.013669	0.0133488	0.011495	0.0050011
ADGRA1	0.00129003	0.000175199	0.00128546	0.00166129	0.000612945	0.00214328	0.000869025	0.00181773	0	0	0.00184545	0	0.000609269	0.00246231	0	0	0	0	0	0.00136352	0.000954819	0.00240846	0.00184814	0.000974715	0.00107804	0
ADGRA2	0.0158688	0.000793151	0.0119349	0.0255699	0.00607594	0.00686747	0.00116155	0.0105912	0.00065244	0.00341083	0.00306192	0.00173357	0.00124432	0.0127707	0.021122	0.00944341	0.0745821	0	0.0212855	0.0153176	0.00252859	0.00194762	0.0115813	0.00713407	0.00441615	0.000166906
ADGRA3	0.027823	0.0675502	0.0262462	0.0307575	0.0590696	0.0407183	0.0634963	0.0488056	0.0225128	0.033474	0.0522378	0.0218548	0.0208575	0.0441705	0.0290502	0.0890835	0.0218679	0.0508621	0.0108397	0.0233536	0.0769064	0.0111903	0.0229931	0.0230573	0.0833419	0.0394064
ADGRB1	0.026629	0.0073617	0.0368839	0.0368105	0.0172915	0.0598478	0.0299682	0.0539996	0.0103328	0.00337621	0.0092703	0.0022494	0.00437875	0.0445242	0.04667	0.00450014	0.0045936	0	0.0107287	0.0527461	0.0270366	0.0274066	0.0475269	0.0367407	0.0220425	0.0135695
ADGRB2	0.117583	0.0163415	0.132311	0.121124	0.0318509	0.177543	0.0907456	0.12496	0.0165461	0.0305986	0.0148279	0.0107536	0.0107571	0.100754	0.0302035	0.0109437	0.018398	0.0174027	0.0234581	0.174984	0.0491953	0.133672	0.22013	0.144178	0.0320156	0.013221
ADGRB3	0.807439	0.833055	0.994224	1.09828	0.656175	0.860584	1.11829	1.20071	0.465612	0.608358	0.599338	0.165731	0.155242	0.836758	0.432888	0.46869	0.164013	0.300548	0.178308	1.63233	0.626197	0.293251	1.30882	0.659678	0.812039	0.671234
ADGRD1	0.000420783	5.64242e-05	0.000974131	0.000409988	0.000948116	0.00342337	0.00406231	0.00331468	0	0	0.00202641	0.000643066	0.000378974	0.0046111	0	0.000554372	0.00842799	0	0	0.00296295	0.00380466	0.000270723	0.00148182	0.0014704	0.00207351	0.00155408
ADGRE1	0.000103775	0.000448587	8.19448e-05	0.000139967	9.06764e-05	0.000228708	0	0.000594958	0	0	0	0.000689066	0.00015706	0.00032178	0	0	0	0	0	0.000253688	0.000209235	0	0.000152004	0.000190435	0.000109406	0.000572596
ADGRE2	0.000610208	0.000433776	0.00043758	0.000306197	0.000109234	0.000192149	0.000286349	0.000249416	0	0	0	0	0.000268759	0.0003861	0	0	0	0.00636635	0	0.000372596	0.000315384	0.000161315	0.000179996	0.000250547	0.000245271	0
ADGRE3	0.00266478	0.000530105	0.00108081	0.000928566	0.00117338	0.000570615	0.000412319	0.00143664	0	0.00190518	0.00100695	0	0.000509329	0.000426696	0.000766375	0.00127577	0.00355213	0.00301293	0	0.00154018	0.000493134	0.00100675	0.000272939	0.00104553	0.0004192	0.000521076
ADGRE5	5.08405e-05	0.00094903	0	0.000252459	0.000125497	0	0	0	0	0	0.000856498	0	9.7577e-05	0	0	0.000496175	0.0257622	0	0	0	0	0.000150316	0	1.93996e-05	0	0.000644889
ADGRF1	0.000285346	4.38182e-05	0.000496246	0.0002648	6.74136e-05	0.00059641	0.00149502	0.000360063	0	0	0.00044883	0	0	0	0	0	0.0113551	0	0	0.000582368	0.000449342	0	3.57097e-05	0.000275987	0.000472378	0.000341753
ADGRF2	0	0	0	0.000354991	0	0	0	0	0	0	0	0	0	0	0	0	0	0	0	0	0	0	0	1.59868e-05	0	0
ADGRF3	0.00251937	0.00308956	0.00214644	0.00211588	0.00164335	0.00290765	0.00329386	0.00345829	0.00320668	0.00538281	0.00339669	0.000570364	0.00277304	0.000175652	0.000807624	0.00595964	0	0.00570037	0.00847431	0.00297355	0.00322234	0.000924173	0.00203233	0.00114325	0.00222705	0.00132791
ADGRF4	0	0	0	0	0.000217073	8.44623e-05	0	0.000169707	0	0	0	0	0	0	0	0	0	0	0	0	9.28923e-05	0	3.44444e-05	1.78863e-05	0	0.000382348
ADGRF5	0.038256	0.00848173	0.0173512	0.00438643	0.0055321	0.00153365	0.00288448	0.00131735	0.00726805	0.125968	0.0124756	0.00692036	0.00882831	0.0517731	0.00372367	0.00479923	0.729423	0.397864	0.0546097	0.00302356	0.00488599	0.0209696	0.00183784	0.0429793	0.00299889	0.0114074
ADGRG1	0.0121138	0.0652531	0.0096397	0.0176699	0.0171594	0.0338831	0.0252924	0.0148874	0.00786731	0.00933662	0.0569275	0.0116789	0.00477365	0.0268047	0.0177615	0.00152211	0.0136409	0.0138927	0.00536834	0.00685705	0.0162786	0.019472	0.0192356	0.0224815	0.0140158	0.0979124
ADGRG2	0.000652853	0.000774344	0.000616476	0.00119178	0.000734033	0.00425749	0.000340121	0.00251908	0.000514811	0	0	0.000592753	0.000385007	0.000935157	0.00157726	0	0	0	0.00847431	0.0010016	0.000923481	0.00104367	0.0013441	0.000365312	0.000868557	0.000225289
ADGRG3	0.000281452	0.00117729	0.000457447	0	0.00010672	0.000582514	0.000325385	0.000938299	0.000812735	0.000402417	0.00169996	0	7.00751e-05	0.000285337	0	0	0	0	0	0.000502726	0.000313253	0.0006363	0.000662102	0.00056282	0	0.00166746
ADGRG4	0.000551849	0.000320356	0.000676126	0.000423152	0.000387341	0.00166234	0.000680029	0.0038253	0.00115967	0	0.000527038	0.00162718	0.000259392	0.00289831	0	0	0	0	0.00741276	0.000809168	9.06263e-05	0.000134223	0.000711823	0.000354547	0.000295306	0.000256393
ADGRG5	0.000204097	7.18165e-05	0.000100441	0.00027016	0	0.000136944	5.1137e-05	0	0	0	0	0	0	0	0	0	0	0	0	0.000182009	0.000129893	6.84121e-05	0	0.000121469	0.000345627	0
ADGRG6	0.00145091	0.0102895	0.00149038	0.0299752	0.00279884	0.00587681	0.00320097	0.00502209	0.0248815	0.00382832	0.0146587	0.00443941	0.0033993	0.00326066	0.00113832	0.00816094	0.0358413	0.0030844	0	0.0592635	0.00784685	0.00673824	0.0442445	0.00133306	0.00311223	0.147481
ADGRG7	0.00020896	0.000147599	0.00011437	9.19242e-05	0.000508984	0	0	7.12479e-05	0	0	0	0	6.22758e-05	0	0.0004051	0	0	0	0	0.000421864	0.000312418	0	8.79047e-05	7.61367e-05	0.000653535	0.000926413
ADGRL1	0.143766	0.110779	0.116964	0.164234	0.173047	0.31777	0.197484	0.123125	0.055926	0.0887875	0.11873	0.0398311	0.0587663	0.13204	0.147759	0.0678685	0.143993	0.0879659	0.0780226	0.125406	0.206354	0.247405	0.263733	0.271256	0.189921	0.0768665
ADGRL2	0.211595	0.0159746	0.0340991	0.301431	0.0878664	0.174475	0.182625	0.232569	0.0171412	0.0507159	0.0175728	0.0487213	0.0270598	0.071129	0.133639	0.0254049	0.37465	0.0416021	0	0.274331	0.230927	0.0487472	0.227049	0.0311931	0.0813253	0.0223202
ADGRL3	0.177049	0.623902	0.310672	0.67324	0.407332	0.485128	0.479954	0.634186	0.444845	0.0897603	0.437344	0.0787611	0.0820766	0.119501	0.344518	0.115642	0.1617	0.104492	0.535106	0.640472	0.497746	0.136489	0.516131	0.235989	0.516624	0.925354
ADGRL4	0.00240287	0.000809314	0.000396353	0.000632856	0.000836409	0.000135037	0.00134192	0.000401371	0	0.000241722	0.000365633	0	0.000471806	0.000436589	0.000822393	0.00104641	0.411902	0	0	0.000624588	0.000452111	0.000590848	0.000994428	0.000104147	0.000467116	0.00254196
ADGRV1	0.22132	0.281391	0.213241	0.491503	0.117959	0.275766	0.691366	0.373272	0.0720606	0.173141	0.161427	0.701958	0.035022	0.207801	0.0562627	0.488428	0.0271941	0.033569	0.0604582	0.111167	0.144706	0.0624085	0.108555	0.173367	0.137812	0.203096
ADH4	0.000463414	0.000895102	0.000422348	0.000535273	0.00295803	5.06991e-05	0.000342663	0.000135685	0.00537839	0.00497746	0.00122668	0.035086	0.00444078	0.000442389	0.0019013	0.0062468	0.0052501	0.00222243	0	0.000426648	0.00740899	5.47659e-05	0.000296406	0.000536888	0.00648435	0.0041804
ADH5	0.00537878	0.00776226	0.00544966	0.00715047	0.00710486	0.00993636	0.00745914	0.00839761	0.0117747	0.00535101	0.00837928	0.0131775	0.00528355	0.00874342	0.00518838	0.00445693	0.00773389	0.00915775	0.0276718	0.00577392	0.0110379	0.00538356	0.00744841	0.0114617	0.0130419	0.00591341
ADHFE1	0.00475981	0.138847	0.0157588	0.011513	0.0370906	0.0222832	0.0151623	0.0241398	0.0093408	0.0103161	0.0888594	0.0370168	0.0278016	0.0301964	0.0358817	0.0205665	0.0291195	0.0183417	0.0159123	0.0103075	0.028343	0.0141913	0.0117984	0.0225768	0.0360541	0.048284
ADIPOQ	0.000292942	0.000149633	0.000177397	0.000148098	0	6.45552e-05	8.99777e-05	0.000371567	0	0	0	0	9.85355e-05	0	0.00208512	0	0	0.00372056	0	0.00020363	0.000230557	0	4.7575e-05	0.00051193	0.000136976	0
ADIPOR1	0.0117119	0.00631893	0.0101917	0.0132496	0.0162045	0.0280964	0.0173579	0.00878452	0.0118575	0.012111	0.0104478	0.0250827	0.0118365	0.0132547	0.0152276	0.0152995	0.026764	0.00727199	0.0116624	0.00914291	0.0155786	0.0263736	0.0214944	0.029726	0.0146534	0.00361661
ADIPOR2	0.0541447	0.0508169	0.0446028	0.0624461	0.0494352	0.0447481	0.0445744	0.0457309	0.0637418	0.0691572	0.0974432	0.10304	0.122269	0.0531613	0.0432682	0.106394	0.115004	0.0879473	0.0549134	0.0401813	0.0480118	0.0264068	0.0406049	0.0464163	0.0570609	0.0389592
ADK	0.196583	0.341793	0.241072	0.224812	0.172284	0.14192	0.247407	0.236713	0.349451	0.183673	0.325614	0.260136	0.211035	0.309883	0.205594	0.431526	0.167267	0.577213	0.145536	0.202988	0.166677	0.0585748	0.149424	0.158032	0.153558	0.166185
ADM	0	5.80699e-05	0.000241012	0.000433384	0	0	0	0.000124396	0	0	0	0.0010442	6.25018e-05	0	0	0.00507574	0.00226497	0	0	0	0.000828232	0.000242832	0	0.000318927	7.12168e-05	0.000550884
ADNP	0.0769937	0.086616	0.0828117	0.0798338	0.0814103	0.0880517	0.081135	0.0904465	0.103816	0.0914188	0.0907895	0.0799098	0.067944	0.0727835	0.102911	0.0793986	0.0893802	0.0887448	0.0971145	0.0724856	0.0693076	0.0435653	0.0742364	0.0744603	0.0904392	0.0769034
ADNP2	0.0370143	0.0244358	0.0458265	0.0288524	0.0367057	0.0364769	0.0329425	0.0325264	0.0316557	0.0238769	0.027756	0.0338057	0.0259693	0.0405406	0.0381747	0.0182048	0.0381105	0.0242548	0.0515905	0.036764	0.0324867	0.0233322	0.0368327	0.0411443	0.0329055	0.017823
ADORA1	0.0247127	0.0368189	0.0827842	0.0649774	0.00331756	0.0318571	0.073799	0.0449777	0.0391833	0.00153657	0.0296101	0.00317981	0.0217991	0.0585954	0.00625997	0.00259191	0	0.00646758	0	0.0559637	0.00515296	0.020257	0.0384495	0.0563763	0.00804031	0.00396591
ADORA2A	0.000103772	4.60934e-05	0.000290967	0.000168499	0.000119839	0.000158749	0.000392337	0.000566291	0	0	0	0	0	0.000225024	0.0010372	0.00146338	0.0154876	0	0	0.000139946	0.000250555	0.000153123	0.000265247	5.52307e-05	0.000287985	0
ADORA2B	0.000832935	0.0240676	0.00958093	0.000249415	0.00135404	0.00130845	0.000609231	0.00225954	0.00251348	0.00151321	0.016871	0.00261263	0.00103394	0.000507553	0.00166911	0.0028907	0	0.0032686	0.00865144	0.00917521	0.000246308	0.00436176	0.0106553	0.00586189	0.00113931	0.00138217
ADORA3	0.000155132	0	3.43417e-05	0.000299137	0.000606536	0	0	0	0	0	0	0	0.000247584	0	0	0	0.00322446	0.0129893	0	0.000165493	6.1224e-05	0	0	0	0.000162656	0
ADPGK	0.017518	0.0171998	0.0355808	0.0227909	0.0263792	0.0238814	0.0231242	0.0223054	0.0260005	0.0222198	0.0152193	0.0292821	0.0170901	0.0485452	0.0225789	0.0150717	0.0269826	0.0168844	0.0502589	0.0207382	0.0290598	0.0128892	0.0174896	0.033628	0.0299822	0.010666
ADPRH	0.00655228	0.00385326	0.00794913	0.00581424	0.0054199	0.00688619	0.00618613	0.00900553	0.00496168	0.00400071	0.00340998	0.00830106	0.00297416	0.00974927	0.00426772	0.00339251	0.00964946	0.00689654	0.00558646	0.00831682	0.0067287	0.0047687	0.00836795	0.00884824	0.00811726	0.00440305
ADPRHL2	0.011361	0.00797356	0.013324	0.0154723	0.00866568	0.017073	0.0130906	0.012823	0.00529841	0.0147311	0.00824205	0.015561	0.00779273	0.0122788	0.00934457	0.249733	0.00530733	0.00666356	0.00323407	0.0119038	0.0146515	0.00939129	0.0152298	0.0143004	0.0127062	0.00659283
ADPRM	0.00465514	0.000909928	0.00524506	0.00324945	0.00337234	0.00494801	0.00567491	0.00504815	0.00402865	0.00401862	0.00161306	0.00108268	0.00226105	0.0061752	0.00174962	0.00170024	0	0.00415577	0.0128888	0.00530511	0.00284763	0.00269223	0.00632083	0.00498409	0.00227272	0.00188087
ADRA1A	0.00226728	0.0128597	0.00568317	0.00886558	0.172746	0.098598	0.0225294	0.101935	0.00404056	0.00704198	0.00742087	0.202077	0.00470503	0.0033943	0.639253	0.0196059	0.00277817	0.0134732	0	0.00922901	0.0285487	0.0143577	0.0113516	0.0053263	0.169949	0.00498064
ADRA1B	0.000887819	0.00334	0.000277716	0.00083101	0.00476967	0.00231183	0.0139458	0.00259464	0.000986667	0	0.00409377	0.000418786	0.00856404	0.00298188	0.0116324	0.00226763	0	0.010259	0	0.00920363	0.00270888	0.00187562	0.00890452	0.000370678	0.0510177	0.00340444
ADRA1D	8.17237e-06	8.51191e-05	0.000131328	0	9.19101e-05	0.000183675	0.000141924	0	0	0	0.00121335	0	0	0	0	0	0	0	0	4.37266e-05	0.000185688	0.000200662	4.39576e-05	0.00014089	5.44926e-05	0
ADRA2A	0.000275831	0.00455149	0.00114652	0.000800518	0.000809936	0.010058	0.00254455	0.00431381	0	0.000754535	0.0017977	0.00172694	0.000636115	0.00140299	0.000983659	0	0.00190902	0.00326196	0	0.00232973	0.00264689	0.00694019	0.00844596	0.00268364	0.00808212	0.00028234
ADRA2C	0	0	0.000368928	0.0001398	0	7.32071e-05	0	0.000115073	0	0	0	0	0	0	0	0	0	0	0	4.74449e-05	0	0	0.000174587	5.46154e-05	0	0
ADRB1	6.81102e-05	0	0.000532829	0.000593749	0	0.001972	0.000112144	0.000824701	0	0	0	0	0	0.000211137	0	0	0	0	0	0.00101459	4.57183e-05	0.00105283	0.000901253	0.00063364	0	0.000358837
ADRB2	0.000484057	0.000164147	0.000300855	0.000251712	0.000477035	0.000177532	0.000379731	0	0.00136727	0.000360818	0	0	0.00028057	0.000580468	0.00218742	0	0.0386292	0.0172592	0	0.000563096	0.00133076	0	0.000237568	0.000198354	0.000549353	0.00112243
ADRB3	3.0588e-05	0	0	8.51068e-05	0.000293204	0.000192768	0	0	0	0	0	0	0	0.000809519	0	0	0	0	0	9.58823e-05	0	0.000204357	0.000242573	0.000288677	0	0
ADRM1	0.00952639	0.00653299	0.0118655	0.00911349	0.0126546	0.0246789	0.0164513	0.00689641	0.0077081	0.00589188	0.00754675	0.00912338	0.00980774	0.00683465	0.0143602	0.00710292	0.0140627	0.00512053	0.0125482	0.0071718	0.0158446	0.017146	0.0203733	0.0261592	0.0115143	0.00317572
ADSS	0.0605708	0.0338626	0.078988	0.0882705	0.0717576	0.114015	0.1145	0.0704375	0.0414907	0.0444945	0.0315778	0.0494143	0.0306195	0.0976357	0.0507134	0.160516	0.0839781	0.091303	0.0597781	0.0726051	0.0892112	0.1047	0.0992758	0.125781	0.0784943	0.0514025
ADSSL1	0.000712646	0.000221793	0.00158235	0.000590111	0.00135528	0.00174722	0.00144624	0.00138881	0.000144519	0	0	0.000911706	0.000278199	0.00145293	0.00331105	0	0	0	0	0.00190585	0.000581523	0.00197272	0.00215237	0.00329976	0.0011035	0.00106477
ADTRP	0	0.00124585	0	0.000313984	0	0.000100992	0.00161455	0.000135685	0	0	0.000408687	0.00054965	0.000135537	0.000292507	0	0	0	0	0	2.33207e-05	5.49182e-05	0	4.50641e-05	5.13755e-05	0.000124244	0
AEBP2	0.0762425	0.0717893	0.0739255	0.07059	0.0648172	0.0829578	0.0766768	0.0764512	0.0803569	0.0502504	0.0723288	0.0840778	0.0590834	0.0664396	0.0671217	0.0657942	0.0726823	0.0679671	0.0490712	0.0911453	0.0522427	0.0483313	0.0910793	0.0696675	0.0574259	0.0693464
AEN	0.00331111	0.00258225	0.00177474	0.00407443	0.00742916	0.0062893	0.002194	0.00332593	0.00296656	0.00123005	0.00221736	0.00385521	0.00245268	0.00708405	0.00255504	0.00648462	0.00525089	0.00297986	0.00796014	0.00191431	0.00377801	0.00716342	0.00347017	0.00588289	0.00587835	0.00581536
AFAP1	0.0317701	0.0256716	0.0195854	0.0391727	0.0634319	0.00616491	0.0216834	0.0120847	0.0310044	0.0474891	0.0252734	0.0188011	0.00991433	0.0244921	0.0671591	0.00540281	0.0117795	0.0174894	0.0297396	0.00879165	0.0755732	0.00644628	0.0077386	0.00992695	0.0445976	0.0313285
AFAP1L1	0.0114409	0.00206619	0.00884886	0.00263738	0.00481856	0.00420204	0.00274163	0.00400868	0.0040824	0.0162973	0.00301371	0.000838955	0.00295818	0.0143136	0.00137841	0	0.0893603	0	0	0.00904199	0.00644377	0.00624754	0.00959855	0.0072269	0.0107762	0.0107813
AFAP1L2	0.0140309	0.00372241	0.00781679	0.00157039	0.00714071	0.0017924	0.0028469	0.00292847	0.145858	0.000840199	0.00510515	0.00518786	0.0100373	0.0315879	0.000301142	0.00278474	0.155616	0.00348234	0	0.00278667	0.0145021	0.00638359	0.00345305	0.00760384	0.00412214	0.139985
AFDN	0.190973	0.061428	0.162876	0.17225	0.148382	0.137904	0.245264	0.152657	0.0599373	0.234909	0.119305	0.170467	0.211079	0.150689	0.163627	0.0647729	0.217864	0.0619309	0.272141	0.120162	0.204577	0.0776778	0.125502	0.14902	0.28677	0.0602075
AFF1	0.0426849	0.0629683	0.0501997	0.0372597	0.0275902	0.0517337	0.0231677	0.0640703	0.0150662	0.0157023	0.0504857	0.020589	0.0174175	0.0295423	0.0300215	0.0496188	0.0798463	0.0905402	0.0120241	0.0732114	0.0341058	0.0185057	0.0585121	0.0294377	0.0261738	0.0366318
AFF2	0.155466	0.0332131	0.293788	0.103084	0.0569564	0.0297986	0.0944447	0.0397372	0.0184261	0.402105	0.0222976	0.0255849	0.0207955	0.465009	0.0712621	0.0158815	0.0205353	0.0526163	0.0254845	0.0675784	0.106759	0.126418	0.0583497	0.296258	0.1597	0.0602194
AFF3	0.21548	0.0962756	0.92922	0.637485	0.507814	0.386927	0.586129	0.611812	0.0557718	0.532381	0.0764787	0.0816807	0.0650695	0.930274	0.774296	0.221943	0.0831397	0.119759	0.26733	0.79233	0.459314	0.149299	0.579457	0.553808	0.424868	0.183223
AFF4	0.126462	0.087227	0.14342	0.119548	0.150002	0.164123	0.118137	0.119737	0.139822	0.115363	0.111407	0.111049	0.131338	0.14617	0.149279	0.0991042	0.102479	0.0776686	0.188159	0.114902	0.155364	0.134553	0.162637	0.183948	0.150763	0.0901325
AFG1L	0.0590493	0.117391	0.0401198	0.0457499	0.0484564	0.0317986	0.0512066	0.0513859	0.0590277	0.0369356	0.110394	0.0356394	0.0523424	0.0344045	0.0476143	0.0995474	0.0928394	0.0509729	0.048451	0.0500694	0.0495666	0.0143808	0.0362013	0.0306524	0.0539764	0.0596268
AFG3L2	0.0434245	0.04101	0.0585068	0.0513361	0.054793	0.0698532	0.059506	0.0420903	0.0313082	0.0443137	0.0346375	0.0449937	0.0296582	0.041944	0.0530655	0.0160365	0.0610247	0.044036	0.031463	0.0446205	0.0617061	0.0548532	0.0590434	0.0708598	0.0539401	0.036123
AFM	2.97252e-05	0.000170126	0.000131032	0	0	0	0	0.000134689	0	0	0	0	0.000137171	0	0	0	0	0	0	0.000197814	0	0.000160257	0	3.41198e-05	0	0
AFP	2.36011e-05	0	0	0	8.20021e-05	0.000301237	0	0.000247012	0	0	0	0	9.69883e-05	0	0	0	0	0	0	3.17539e-05	2.50455e-05	0	4.27852e-05	9.35859e-05	0.000105079	0
AFTPH	0.0846312	0.0748112	0.0778098	0.0904442	0.0808087	0.1078	0.0821958	0.0754175	0.0659644	0.0781807	0.0652798	0.106991	0.0617779	0.098109	0.0908416	0.0544008	0.0935512	0.18748	0.103407	0.0789805	0.093232	0.0914725	0.118519	0.123882	0.0925974	0.0734564
AGA	0.0137228	0.00697884	0.015706	0.0162242	0.0167219	0.017436	0.0170943	0.0144347	0.0101325	0.0115666	0.00840105	0.0103795	0.010525	0.0176015	0.00991543	0.00772634	0.0150636	0.00380671	0.00862884	0.0167593	0.0188372	0.011156	0.02056	0.0162497	0.0159433	0.0116959
AGAP1	0.362052	0.219988	0.357303	0.462543	0.195458	0.200432	0.338674	0.343186	0.364896	0.416436	0.319768	0.166039	0.342916	0.313433	0.257118	0.16377	0.317679	0.182746	0.583237	0.26656	0.237995	0.0764357	0.187983	0.238221	0.324791	1.05891
AGAP2	0.131802	0.0444999	0.206212	0.115412	0.0445245	0.189296	0.11396	0.181815	0.042882	0.0584204	0.044524	0.0446417	0.0536489	0.191336	0.0720019	0.0541227	0.107456	0.0740209	0.025237	0.231961	0.054391	0.158335	0.210989	0.187358	0.0540947	0.0465528
AGAP3	0.0418016	0.0127583	0.0567677	0.0484226	0.0354558	0.0575915	0.0478942	0.0518589	0.0130313	0.0257644	0.0187978	0.0200878	0.015139	0.0545634	0.0435796	0.0124926	0.0155255	0.0256632	0	0.0501125	0.0411424	0.0416862	0.0605269	0.0577984	0.0347389	0.0161421
AGBL1	0.0411425	0.0217682	0.00800849	0.00497508	0.00299782	0.00665355	0.00205112	0.0143171	0.00392463	0.0455452	0.0116764	0.00236884	0.00320365	0.0170646	0.00146271	0.0181939	0.00539933	0.00401405	0	0.0271097	0.00757951	0.00207223	0.0181739	0.00380662	0.0027011	0.0113177
AGBL2	0.0229756	0.0168082	0.0314272	0.0319081	0.0207668	0.0262097	0.0257118	0.0489048	0.0274389	0.0226616	0.0145373	0.0328214	0.00648537	0.0299326	0.0234287	0.0949113	0.00548801	0.014623	0.0320134	0.0306543	0.019866	0.0056271	0.0245967	0.0166966	0.0215119	0.00743978
AGBL3	0.0223611	0.00768726	0.0204317	0.0155501	0.0151647	0.0127629	0.0157703	0.0143898	0.00162214	0.00697549	0.00895805	0.00265037	0.00453821	0.0167155	0.00306133	0.0608852	0.00670291	0.00654362	0.00949871	0.0133785	0.0177847	0.00969113	0.0137584	0.0158366	0.00949604	0.00652685
AGBL4	0.120294	0.102014	0.27744	0.219998	0.223311	0.288994	0.372115	0.418941	0.0542756	0.0581114	0.0761369	0.4856	0.0286407	0.359182	0.238739	0.596516	0.0610886	0.0817947	0.0863652	0.256129	0.167131	0.0592307	0.205956	0.17717	0.162086	0.0668406
AGBL5	0.00600396	0.00529674	0.0066127	0.0126764	0.010275	0.0119508	0.00842053	0.00413774	0.00870316	0.010334	0.00648333	0.00793318	0.00429276	0.0105547	0.00253117	0.0363802	0.00483084	0.00695344	0.0237947	0.00570921	0.0127454	0.0102342	0.00942326	0.00996831	0.0123797	0.0045179
AGER	0.000281296	0.00013567	0.000182548	0	0	0	0	0	0.000320866	0	0.00042996	0	8.95021e-05	0	0.00166128	0	0	0	0	0	0.000172959	0.000160917	0.000255732	3.41586e-05	0.000280631	0
AGFG1	0.181205	0.19222	0.171972	0.191483	0.150286	0.21081	0.185497	0.202934	0.230994	0.159158	0.187052	0.128163	0.138064	0.207685	0.139962	0.108939	0.186611	0.127775	0.100004	0.21591	0.158735	0.155829	0.226214	0.178221	0.137556	0.152648
AGFG2	0.0300157	0.0236754	0.0416313	0.0174384	0.015074	0.0286949	0.0163923	0.0270496	0.00692737	0.0110488	0.0241936	0.027097	0.00685731	0.0245727	0.00693058	0.0122102	0.00390442	0.011884	0.0400643	0.0288997	0.0183953	0.0229417	0.026785	0.0337942	0.0172661	0.00747213
AGGF1	0.0694482	0.0550516	0.058905	0.073125	0.0755281	0.109492	0.0643538	0.0650128	0.0721568	0.0708703	0.0592757	0.0674701	0.0639146	0.0716379	0.0682162	0.045519	0.0952714	0.0698902	0.0919582	0.0613052	0.0924995	0.104536	0.1009	0.103179	0.0795163	0.0538092
AGK	0.0513515	0.0534325	0.0858015	0.0688885	0.0809289	0.141883	0.0790061	0.124048	0.0529148	0.068135	0.0790476	0.0362993	0.0645717	0.0896845	0.0902332	0.0701954	0.05703	0.0772565	0.036174	0.10871	0.0914399	0.0653159	0.138214	0.0998002	0.082581	0.0537549
AGL	0.107191	0.134104	0.0983796	0.0981875	0.130191	0.0959122	0.0833648	0.0642561	0.108933	0.108008	0.173276	0.109969	0.177299	0.118724	0.0986238	0.0612322	0.15194	0.1932	0.165084	0.162124	0.148864	0.135415	0.200255	0.133765	0.141412	0.160131
AGMAT	6.2413e-05	0	0	0	0	0.000119344	0	0.000310135	0	0	0	0	0	0	0	0	0	0	0	2.89819e-05	0	0	7.52164e-05	0.000107563	0	0
AGMO	0.00615448	0.167068	0.00445132	0.00622446	0.00622706	0.00387082	0.00531676	0.00586337	0.0124938	0.0103402	0.212623	0.0110265	0.16206	0.00236859	0.00727747	0.113981	0.0171853	0.00782703	0	0.00469905	0.00614296	0.00826566	0.00403615	0.0029818	0.010325	0.0200397
AGO1	0.0241232	0.0111883	0.0328706	0.0277413	0.0277909	0.0209757	0.0231958	0.0258107	0.0113057	0.0196428	0.0108125	0.0129544	0.0120863	0.0300023	0.0198446	0.00932298	0.0121926	0.0168526	0.012148	0.0326679	0.024927	0.0111783	0.025766	0.024521	0.0285193	0.0143693
AGO2	0.0257241	0.0246964	0.0241635	0.0211056	0.0128465	0.0249506	0.0172235	0.0257826	0.010608	0.0190895	0.0165519	0.0222132	0.00860242	0.0236578	0.0171537	0.0236192	0.013395	0.0137064	0.0193843	0.0259526	0.0134805	0.0167633	0.0222223	0.0222258	0.0156855	0.0135109
AGO3	0.122159	0.100625	0.116259	0.107964	0.117354	0.0866637	0.101253	0.134097	0.282072	0.110729	0.127898	0.0910383	0.150695	0.115511	0.156889	0.0694683	0.110929	0.104478	0.116642	0.126471	0.102278	0.0321078	0.0910609	0.0704819	0.121477	0.0967603
AGO4	0.0176408	0.0312274	0.0144729	0.0159798	0.0380856	0.011987	0.0143697	0.0144988	0.0170295	0.0381409	0.0299762	0.0339603	0.0268256	0.0116124	0.0560472	0.036325	0.069945	0.0557029	0.0285839	0.01537	0.02318	0.00619437	0.0144584	0.00989949	0.0321581	0.0401728
AGPAT1	0.00599014	0.00266645	0.00814629	0.00736698	0.00933935	0.0191002	0.0113538	0.00482965	0.00601563	0.000605108	0.00298191	0.000199631	0.00366317	0.00635206	0.00429422	0.00269328	0	0	0.00787651	0.00720428	0.012806	0.0200837	0.0204441	0.0239248	0.0130347	0.00175571
AGPAT2	0.000465898	2.37676e-05	4.07341e-05	0	0.000102554	3.84528e-05	0	0.00012296	0.000412118	0	0	0	0	0	0	0	0.0019672	0	0	0	0.00026501	0	3.7896e-05	3.06e-05	0.000168864	0
AGPAT3	0.0185861	0.046275	0.01658	0.0189816	0.0298127	0.0298282	0.0280976	0.0135841	0.00858768	0.0153495	0.0341063	0.0247737	0.0132568	0.0233868	0.0259827	0.0292602	0.0307898	0.0373811	0.00806508	0.0142997	0.0362685	0.0415007	0.0291996	0.0410592	0.029729	0.0178419
AGPAT4	0.0785777	0.0207846	0.070878	0.0542887	0.0341121	0.0434157	0.0410981	0.0509247	0.0704224	0.074648	0.0912091	0.0336231	0.146895	0.0717074	0.0241031	0.103003	0.0229835	0.0440872	0.0457665	0.0381042	0.0242426	0.0180939	0.0402825	0.0521379	0.0507614	0.0592898
AGPAT5	0.088888	0.0620409	0.056392	0.0954545	0.129644	0.124242	0.0958737	0.0675586	0.0988665	0.0570308	0.064498	0.0635766	0.0515431	0.0763244	0.0621777	0.0644093	0.0634816	0.121476	0.0600024	0.0575002	0.0812374	0.11813	0.107306	0.113851	0.0823235	0.0673841
AGPS	0.0673493	0.0594079	0.0778481	0.0636015	0.0701322	0.0613017	0.0792512	0.0671101	0.133863	0.0708818	0.0902819	0.0520326	0.114065	0.0681327	0.0509388	0.0582239	0.0650904	0.050477	0.133994	0.0687251	0.0853313	0.0397811	0.0638821	0.0663597	0.091777	0.0711899
AGR2	6.53007e-05	3.77441e-05	0	0.000325794	0	5.36507e-05	6.27322e-05	0	0	0	0	0.00134318	0	0	0	0	0	0	0	9.50493e-05	0	0	9.07142e-05	4.53328e-05	0	0
AGRN	0.00536476	0.0138389	0.00890251	0.0376125	0.026768	0.0192887	0.0370021	0.0201673	0.0101272	0.0181358	0.0176793	0.00960172	0.00585051	0.0359656	0.0211365	0.00445322	0.178309	0.00784979	0.0281553	0.00780195	0.0361192	0.00667399	0.011708	0.00623882	0.0488938	0.0116282
AGT	0.00206172	0.0961086	0.00155091	0.00190281	0.00139967	0.0020875	0.00156872	0.00203463	0.00244897	0.00144856	0.095212	0.00402948	0.00424166	0.00127601	0.00234769	0.3341	0.00491565	0.0141143	0	0.00204216	0.00163932	0.00653571	0.0019285	0.001485	0.0014094	0.00433074
AGTPBP1	0.175417	0.0774656	0.213736	0.186619	0.223939	0.258524	0.28721	0.223981	0.121317	0.137011	0.0798714	0.0833378	0.0846416	0.22142	0.226393	0.0628984	0.128654	0.14574	0.322841	0.181295	0.267269	0.157539	0.20368	0.24125	0.216659	0.11939
AGTR1	0.000886853	0	7.36261e-05	0	0.000384838	0.00185884	0.000294147	9.46363e-05	0	0	0	0	0.000148975	0	0	0	0	0	0	8.13562e-05	0.000372808	0.000405026	0.000115024	0	0	0
AGTR2	0	0	0	0	0	0	0	0	0	0	0	0	0	0	0	0	0	0	0	0	0	0	0	0	0.000680205	0
AGTRAP	0	0.000535789	0	0	0	6.03527e-05	0	0	0	0	0.00045412	0.00036208	0.00033101	0	0	0.000720474	0	0	0	0	0	0	0	0.000149912	0	0
AGXT2	0	0.00015007	0	0	0	0.000165606	0.000785929	0.000479363	0	0	0	0	0	0	0	0	0	0	0	0.000624923	8.32595e-05	0.000352471	0.00052524	3.67355e-05	0.000220076	0.00030592
AHCTF1	0.105949	0.0756089	0.112799	0.0872543	0.0950403	0.0696622	0.107261	0.101969	0.057411	0.100617	0.073774	0.0762159	0.0656744	0.112258	0.0996847	0.0649731	0.0829179	0.0549855	0.0623186	0.0902815	0.084059	0.0330396	0.0778666	0.0799885	0.101984	0.0716405
AHCY	0.00280905	0.000587256	0.00446972	0.00302914	0.00324501	0.00682709	0.00480865	0.00223867	0.00254258	0.00203207	0.000915236	0.00326169	0.00143374	0.00308813	0.00124677	0.00303992	0	0.00407265	0	0.00227385	0.00483622	0.00758096	0.00744608	0.0104923	0.00389814	0.000887079
AHCYL1	0.0794856	0.221344	0.0746586	0.0625419	0.0542058	0.0614613	0.0455117	0.0709949	0.0452326	0.0600169	0.174715	0.150861	0.0401738	0.0581901	0.0620311	0.0657347	0.0653986	0.0615027	0.0344047	0.0701949	0.0627015	0.0537627	0.0680325	0.0728605	0.0585888	0.0442424
AHCYL2	0.255995	0.383693	0.276423	0.130189	0.303434	0.148289	0.154643	0.19862	0.11422	0.191995	0.2713	0.775864	0.072567	0.241407	0.186975	0.380802	0.22648	0.0896486	0.143634	0.233608	0.242272	0.0839282	0.179722	0.198876	0.223582	0.191693
AHDC1	0.00839063	0.00532954	0.0106722	0.00980072	0.00781672	0.0193234	0.0171101	0.00826401	0.000861232	0.00292397	0.00411376	0.00599906	0.00188236	0.0159827	0.00402898	0.00534864	0.00984729	0.00615203	0	0.00805614	0.0101766	0.0169078	0.0194072	0.0214332	0.00950661	0.0026819
AHI1	0.452924	0.139369	0.431607	0.555431	0.335241	0.501719	0.451801	0.561332	0.0911581	0.289625	0.148241	0.152176	0.144001	0.462799	0.335211	0.164466	0.16569	0.180178	0.237482	0.412626	0.420984	0.230044	0.387262	0.362901	0.424989	0.11105
AHNAK	0.00146545	0.0218814	0.000677659	0.0041301	0.00189464	0.0136381	0.0128786	0.00544899	0.00239933	0.00137096	0.0276034	0.0168513	0.00442928	0.00283667	0.00170794	0.454668	0.85877	0.0122568	0.00650083	0.00180988	0.000833526	0.00673372	0.00269463	0.00124555	0.00182582	0.00305675
AHR	0.0282544	0.00350579	0.0256904	0.0515603	0.0184748	0.0346414	0.0296791	0.0412502	0.00353038	0.00552085	0.00406314	0.003853	0.0028475	0.0363172	0.0196461	0	0.0491475	0.00692323	0	0.0388101	0.0261327	0.0128693	0.0319496	0.0195517	0.0153564	0.00335366
AHRR	0.007621	0.000635813	0.0086513	0.00354637	0.00200127	0.00199966	0.00558016	0.00214779	0.000635496	0.0022888	0	0.00235632	0.000709627	0.00429836	0.00570037	0	0.00524209	0	0	0.00439516	0.00119284	0.00193226	0.00324281	0.00549796	0.00364722	0.000385345
AHSA1	0.027554	0.0312662	0.0250166	0.0280745	0.0384558	0.0604831	0.0375167	0.0322438	0.0283729	0.0266679	0.0384298	0.0305495	0.0309939	0.0286148	0.0468411	0.0435536	0.026895	0.0163451	0.033727	0.0262049	0.0394236	0.0341274	0.0437845	0.0502827	0.0402373	0.0268553
AHSG	0.000500238	0	8.81857e-05	0.000417853	0	0	0	0	0	0	0	0	0.000365891	0	0	0	0	0	0	6.36811e-05	0	0.00017201	4.64338e-05	0	0	0.000247027
AHSP	2.06729e-05	0.000102668	0.000104877	0	0	0.00102458	0	0.000146086	0	0	0.00014334	0.000427148	9.34003e-05	0.000450593	0	0.0026699	0.00251513	0	0	0.000221629	0	0.000693137	2.10096e-05	2.56138e-05	0	0
AICDA	0.000369577	0.000206083	0.000396081	0.000757691	0.00102198	0.000307515	0.000388647	0.000941459	0.00123274	0	0.000743095	0.000865353	0.000423374	0	0	0	0	0	0	0.000359356	0.000594118	0.000312692	0.00042719	0.000479559	0.000458142	0.00207681
AIDA	0.0199891	0.0181109	0.0218574	0.0365843	0.0138697	0.0197991	0.0278357	0.0228069	0.0439493	0.0251462	0.0297155	0.0421847	0.0483223	0.0188592	0.0241647	0.0161308	0.00838104	0.0105171	0.0298748	0.0218634	0.0186721	0.0170712	0.0195472	0.0189116	0.0186896	0.0193303
AIF1	0.000262121	0.000397403	0.000113125	0.000143836	0	0.000101234	0.000526505	0.000550198	0.0013151	0	0.00154388	0	0.000553866	0	0.000981819	0.00145532	0.00257435	0.0418041	0	7.59707e-05	0.000388925	0.000306374	0.000156949	0.000236507	0.000340251	0.000235893
AIF1L	0.0013771	0.00575276	0.00705713	0.000685481	0.000856417	0.00191263	0.000669041	0.001705	0.00370387	0.00295246	0.0115976	0.00244486	0.0231156	0.00055641	0.00219861	0.00144559	0.00350293	0	0	0.00231955	0.00238385	0.00171845	0.00233262	0.00305672	0.00407921	0.0068344
AIFM1	0.0236391	0.0151955	0.0300082	0.0194361	0.0214714	0.0193039	0.0188977	0.0259537	0.0580979	0.0258254	0.0206321	0.0368809	0.0326455	0.030047	0.0251464	0.0255861	0.00938371	0.00586645	0.0176035	0.0292289	0.0252337	0.0114574	0.026692	0.0241541	0.02013	0.0188052
AIFM2	0.000934004	0.00548132	0.00492513	0.00111806	0.00469906	0.00362374	0.0018317	0.00610719	0.000298437	0.00388806	0.00410052	0.00293707	0.000807622	0.00288283	0.00241569	0	0	0.0149335	0	0.00487887	0.00765371	0.00195603	0.0051082	0.00468979	0.00485448	0.00125484
AIFM3	0.00123374	0.0273581	0.00680184	0.00599043	0.0115001	0.00619129	0.00696149	0.0092087	0.000718089	0	0.0193195	0.026147	0.000280313	0.00756666	0.00184651	0.0125817	0.00163443	0	0.00603762	0.00327033	0.0091673	0.00415637	0.00513078	0.00718057	0.00868269	0
AIG1	0.195409	0.146371	0.228479	0.188306	0.198378	0.157765	0.190723	0.223393	0.124069	0.18577	0.117668	0.113716	0.0737354	0.255173	0.183872	0.161562	0.120339	0.119612	0.101664	0.226633	0.18573	0.0703056	0.181538	0.174977	0.199552	0.120464
AIP	0.00347518	0.00207352	0.00168908	0.0044003	0.00520937	0.0116789	0.00556374	0.00248336	0.00199144	0.00277986	0.00541398	0.00350992	0.00405845	0.00156253	0.00701743	0.00412105	0.00706438	0.00165353	0.00420107	0.00217163	0.00678889	0.00949016	0.00760714	0.0108256	0.00525544	0.00250398
AIPL1	2.24719e-05	0	9.26623e-05	0.000283858	0	2.92971e-05	0	0	0	0	0	0	0	0	0	0	0	0	0	0.000112836	0	0	3.43183e-05	0.000136527	0	0.000305618
AIRE	2.21811e-05	0	0	0	0	0	0	0	0	0	0.00038822	0	9.61774e-05	0	0	0	0	0.00377446	0	0	0	0	0	0	0	0
AJAP1	0.039484	0.00654333	0.239078	0.0961533	0.0792544	0.105086	0.0291548	0.148563	0.00496932	0.0100202	0.00716883	0.00610963	0.00815177	0.16158	0.165117	0.00528055	0.00858327	0.0115074	0.0405053	0.112132	0.0404331	0.0382904	0.0836379	0.128654	0.0296406	0.0194611
AJM1	0.00211144	0.000753642	0.00293399	0.00461595	0.00284546	0.00489304	0.00390722	0.00227973	0.000548134	0	0.000721582	0	0.000534994	0.00363529	0.00119176	0	0	0	0	0.00255613	0.0020454	0.00762778	0.00507807	0.00623165	0.00186123	0
AJUBA	0.00591333	0.022296	0.00761105	0.00523747	0.0153712	0.00509383	0.00447433	0.00372416	0.00499549	0.00651774	0.0186036	0.0259532	0.00783467	0.00833335	0.0180442	0.0357069	0.0453134	0.00680113	0	0.00162933	0.0125071	0.00474429	0.00190128	0.0125948	0.0146536	0.00898203
AK1	0.00878041	0.00649587	0.00986508	0.0128819	0.0105289	0.0175638	0.0148416	0.00825321	0.00421333	0.0047279	0.00669428	0.00105551	0.00186041	0.0191677	0.0141259	0.0074376	0.0180746	0.00579621	0.00782183	0.0061217	0.0154209	0.0123721	0.0107129	0.0171027	0.0121797	0.00111897
AK2	0.0079343	0.00505272	0.0084804	0.00725292	0.00780822	0.00639868	0.0101198	0.00836386	0.00804307	0.00615429	0.00597471	0.0149146	0.00519707	0.0181618	0.0103866	0.00294304	0.00542801	0.00556632	0.00494744	0.00706384	0.0071579	0.003656	0.00521919	0.00711613	0.00785313	0.00509907
AK5	0.59197	0.0902274	0.73634	0.547406	0.258031	0.705432	0.518354	0.584977	0.0898063	0.252239	0.175853	0.10087	0.264803	0.622041	0.340046	0.113291	0.112298	0.205541	0.12321	0.660681	0.104556	0.715473	0.794341	0.858157	0.136566	0.217431
AK7	0.00153998	0.00122995	0.00123828	0.00109649	0.000733077	0.00186351	0.000873395	0.00174319	0.00219167	0.00311835	0.00290941	0.0212446	0.000742125	0.00229273	0	0.373917	0.00186559	0	0	0.00135924	0.00143529	0.0018539	0.00143069	0.00120999	0.00129662	0.00085221
AK8	0.00594308	0.00187544	0.0147218	0.00621602	0.000871936	0.0141584	0.00462035	0.0252542	0.00556528	0.00133816	0.000752624	0.0345637	0.00122716	0.013253	0.0029832	0.254103	0.00432311	0.0029963	0.00254181	0.0154752	0.00171656	0.00400291	0.0125336	0.00903911	0.00100714	0.00120025
AK9	0.00141408	0.00870841	0.000622592	0.00116218	0.000708248	0.00120442	0.000915736	0.00174063	0	0	0.00832635	0.0983366	0.000703364	0.000702318	0.000669798	0.66815	0.00186559	0	0	0.00135816	0.0004584	0.000403329	0.00101205	0.000658206	0.0011193	0.00156183
AKAIN1	0.0944841	0.00349803	0.0706678	0.00402275	0.0144352	0.0256048	0.00235219	0.0360333	0.00584654	0.017498	0.00378212	0.00340307	0.00518538	0.0227991	0.00356761	0.0113097	0.00565809	0	0	0.0530934	0.0144522	0.01096	0.0337023	0.0414883	0.00490483	0.00335382
AKAP1	0.0128692	0.0150841	0.0119132	0.0178935	0.0211986	0.0382173	0.0201541	0.0159939	0.0105837	0.0105774	0.0154185	0.00716817	0.00968637	0.0107913	0.02089	0.00531773	0.00965015	0.0134817	0.0212948	0.013613	0.0224061	0.0223562	0.0262895	0.0213105	0.0222234	0.0118708
AKAP10	0.0625911	0.0632442	0.0669637	0.0616183	0.0687213	0.0503174	0.0589282	0.0607218	0.0906667	0.0623122	0.084802	0.0702494	0.0691793	0.0601162	0.0573291	0.0623841	0.0446938	0.113594	0.0733277	0.057508	0.0593182	0.0297816	0.0513019	0.0572214	0.0642817	0.0712561
AKAP11	0.330141	0.162469	0.217388	0.298001	0.32145	0.544287	0.357228	0.231837	0.157224	0.19188	0.193316	0.115378	0.246152	0.233192	0.377237	0.153992	0.171676	0.318434	0.207296	0.205578	0.385854	0.6725	0.436778	0.504399	0.355894	0.156553
AKAP12	0.0138482	0.0108668	0.0260636	0.102455	0.0134773	0.043968	0.0828705	0.0250058	0.00805002	0.0189302	0.012556	0.0129975	0.0070022	0.0323382	0.011225	0.00674119	0.189248	0.0334665	0.119573	0.00461111	0.0135736	0.060959	0.00487876	0.0535201	0.0522807	0.0359167
AKAP13	0.251004	0.1428	0.124464	0.106341	0.10581	0.222001	0.128143	0.206925	0.0970607	0.156426	0.152974	0.515606	0.144951	0.164229	0.106248	0.307072	0.366577	0.339695	0.0411444	0.197095	0.231851	0.141797	0.246914	0.136937	0.167277	0.161501
AKAP2	0.131312	0.0538917	0.217031	0.18753	0.255078	0.228143	0.175829	0.213775	0.41261	0.116572	0.0883677	0.0682891	0.146946	0.170131	0.257063	0.118477	0.423664	0.0667894	0.120552	0.23039	0.411655	0.191894	0.249565	0.244555	0.273113	0.0512519
AKAP3	0.00140505	0.00571797	0.0022218	0.000612006	0.000464657	0.00153168	0.00129932	0.00121999	0.00621339	0.00368687	0.00382953	0.00416285	0.00316521	0.00163456	0.00153214	0.0131094	0.00301719	0.0030844	0	0.00149475	0.00140548	0.00102862	0.00156391	0.00146601	0.00129194	0.0017267
AKAP4	0	5.33079e-05	0	0	0	0	0	0	0	0	0	0	0	0.000589258	0	0	0	0	0	2.79248e-05	0	0	0.000150439	0	0	0
AKAP5	0.0292159	0.0339757	0.0337565	0.0839235	0.0648863	0.0851577	0.0193077	0.0238298	0.00675941	0.0174296	0.0274086	0.0154209	0.0133943	0.0291172	0.0181448	0.0151417	0.0200779	0.0422958	0.0206368	0.0399504	0.0442484	0.124624	0.130663	0.112729	0.0366506	0.0178518
AKAP6	0.617235	0.459756	0.83169	0.679738	0.643843	0.643759	0.707759	0.732867	0.16613	0.789116	0.473723	0.109676	0.359728	0.811552	0.594044	0.321537	0.142539	0.29934	0.636103	0.773517	0.612799	0.509968	0.693172	0.776386	0.676444	0.461228
AKAP7	0.100761	0.127393	0.0782338	0.0858224	0.0849309	0.0714658	0.124246	0.107273	0.0827479	0.08854	0.126095	0.13286	0.0739683	0.0663117	0.10644	0.139102	0.0893653	0.0992747	0.100396	0.073011	0.0911896	0.0246135	0.0604154	0.0528636	0.114057	0.100873
AKAP8	0.0410268	0.0294905	0.0460337	0.0310317	0.0588962	0.0378285	0.0382818	0.050134	0.0279212	0.0445464	0.0291544	0.0361369	0.028286	0.0368756	0.0426018	0.0308178	0.0304367	0.035167	0.0249781	0.0391511	0.0489641	0.0125573	0.0340279	0.0351614	0.0445441	0.0211626
AKAP8L	0.0905131	0.082182	0.104885	0.0774016	0.0899214	0.0755095	0.0815067	0.101302	0.0796433	0.0692348	0.094142	0.0784961	0.0701762	0.0989582	0.0815258	0.0866628	0.0395135	0.0639907	0.135293	0.103014	0.077799	0.0307382	0.0821883	0.0695827	0.0884191	0.0635597
AKAP9	0.293104	0.485589	0.229053	0.483012	0.43372	0.444934	0.455808	0.251799	0.599401	0.384783	0.619251	0.647422	0.713861	0.351013	0.411553	0.557759	0.341434	0.355984	0.408882	0.227357	0.370366	0.360155	0.369812	0.418071	0.445096	0.450281
AKIP1	0.00600634	0.00434846	0.00843322	0.00735729	0.0137091	0.00552822	0.00758012	0.00795621	0.00589512	0.00547109	0.00386718	0.012032	0.00307751	0.00430574	0.00959	0.00388601	0.0143696	0.00380207	0	0.00916951	0.0105704	0.00237839	0.00774383	0.00587179	0.0100238	0.00625797
AKIRIN1	0.013369	0.0136414	0.0124574	0.0148778	0.00749765	0.0161474	0.0138402	0.0163441	0.00462848	0.00832265	0.0104023	0.00904281	0.00920303	0.0160382	0.00789334	0.00173001	0.0198852	0.0210944	0.0152858	0.0132662	0.010982	0.00900401	0.0150398	0.0140852	0.0118076	0.00990666
AKIRIN2	0.0176516	0.0130749	0.0298112	0.0189443	0.0186508	0.0284724	0.0207295	0.0213404	0.0138767	0.0188289	0.0166328	0.0117513	0.0114581	0.0224702	0.0185705	0.0108584	0.0249581	0.0187285	0.0114381	0.0202131	0.0157408	0.0228853	0.0256199	0.0393812	0.0220555	0.0211175
AKNA	0.000242889	0.0016687	0.000544512	0.00178333	0.00526378	0.00211003	0.00359098	0.00146968	0.00310853	0.00198969	0.00354817	0.0058621	0.00124446	0.000721504	0.0100876	0.0442345	0.00968813	0.0182959	0	0.000645134	0.00758006	0.000477185	0.000125396	0.000430016	0.00979714	0.00834246
AKR1A1	0.00990423	0.0103873	0.0101324	0.0104186	0.0144865	0.0213102	0.0162204	0.00987341	0.0114063	0.0135738	0.00806607	0.00473532	0.00826753	0.0092451	0.0182213	0.00443624	0.00896928	0.0114999	0.00603762	0.0100857	0.0169237	0.0145538	0.0174945	0.0193909	0.0162688	0.00848492
AKR1B1	0.00439632	0.00137973	0.00815652	0.00369333	0.00772894	0.00918956	0.00979525	0.00306352	0.00642966	0.00411095	0.00378605	0.0218116	0.00176306	0.0118892	0.00334908	0	0	0.00628328	0	0.00454432	0.00809301	0.0125624	0.0102437	0.0187191	0.0107093	0.00228622
AKR1E2	0.0129491	0.0096973	0.0163339	0.0118897	0.0187405	0.0165437	0.017169	0.0103011	0.00670654	0.0170451	0.0109226	0.00802741	0.00969918	0.016282	0.0254229	0.0183239	0.00374541	0.00657414	0.0205386	0.00971309	0.03437	0.00952017	0.0128088	0.0200095	0.0236244	0.0128194
AKT1	0.00222117	0.00158089	0.0034885	0.00478636	0.0050433	0.00479758	0.00362286	0.00162093	0	0.00121926	0.0022064	0.00258174	0.0012899	0.00260045	0.00253117	0	0	0.00314734	0	0.00293736	0.00717412	0.00469719	0.00523504	0.00507038	0.00453267	0.000771603
AKT1S1	0.00266488	0.00122362	0.00455892	0.00367056	0.00249631	0.00457752	0.00356241	0.00318598	0.00266345	0.00258835	0.000976405	0.00182421	0.00248296	0.00175547	0.00406109	0.00843948	0.00340524	0	0.00847431	0.00258649	0.00390104	0.00588347	0.00379149	0.00581211	0.00311393	0.00103605
AKT2	0.017783	0.00971208	0.0247403	0.025063	0.0127539	0.0165536	0.0188001	0.0206472	0.00933294	0.0102845	0.0144248	0.00894636	0.00703322	0.0140943	0.00708683	0.0144771	0.0247189	0.00348234	0.0162244	0.0228886	0.0104925	0.00675413	0.0161013	0.0143097	0.0110877	0.0106245
AKT3	0.677624	0.473276	0.697981	0.822043	0.326791	0.454144	0.552687	0.663454	0.420359	0.624538	0.461021	0.243592	0.356504	0.623894	0.248083	0.441973	0.45289	0.474324	0.633359	0.730287	0.34623	0.243586	0.538122	0.476492	0.44458	0.451321
AKTIP	0.0170345	0.0183232	0.0154657	0.0269717	0.024438	0.0405943	0.0288809	0.0157766	0.0563826	0.0186968	0.0378095	0.0168517	0.061626	0.0215431	0.0182368	0.0146695	0.0210644	0.0229119	0.00634773	0.0126005	0.0372369	0.0349785	0.0322476	0.0408132	0.0271178	0.0203933
ALAD	0.00815971	0.00620024	0.00875259	0.00523205	0.00329545	0.00354363	0.00201782	0.00255073	0.00170236	0.00568658	0.00316073	0.00115542	0.00150476	0.00370131	0	0.00494418	0.00129738	0.00342977	0	0.00368536	0.00574403	0.00693253	0.00464774	0.00760031	0.00448812	0.0014546
ALAS1	0.0399738	0.0237338	0.0377178	0.0372486	0.0355313	0.0608946	0.0433635	0.0342882	0.0253157	0.040194	0.0273426	0.0863889	0.017033	0.0266568	0.037475	0.109244	0.10878	0.0337747	0.0226187	0.0284466	0.0440476	0.0356148	0.0493634	0.0523414	0.0402121	0.0225207
ALAS2	0.00123664	0.000503593	0.00136293	0.00102422	0.00121401	0.00125854	0.000986711	0.000963821	0.000839642	0	0.000210542	0	0.000433514	0	0.00184746	0.0022253	0.00181922	0	0	0.00105597	0.00123221	0.000211735	0.000797704	0.00095304	0.00113466	0.000279819
ALB	0.0406375	0.00278091	0.0021385	0.00176972	0.00195775	0.0576841	0.0030812	0.0268919	0.00222583	0.00203778	0.00307952	0	0.00370346	0.00311967	0.000866257	0.00474617	0.00547335	0	0.00806508	0.0074574	0.00206715	0.0125651	0.0217719	0.00443042	0.00136284	0.00457737
ALCAM	0.379628	0.446786	0.0653557	0.445363	0.409362	0.155193	0.0922129	0.139006	0.459048	0.463881	0.625482	0.106038	0.723305	0.0539047	0.0854886	0.175592	0.121167	0.358117	0.078295	0.0356552	0.450616	0.113198	0.0390694	0.0962153	0.428999	0.787782
ALDH16A1	0.00339173	0.00204883	0.00656288	0.00392734	0.00139957	0.00441525	0.00261649	0.00491365	0.00220624	0.000964803	0.00223685	0.00548838	0.00154818	0.01325	0	0.00342568	0.00601494	0.00744228	0	0.00356884	0.00169712	0.00265156	0.00384362	0.00392105	0.00241497	0.00171724
ALDH18A1	0.0266754	0.0129786	0.0315178	0.0283622	0.0245932	0.0340607	0.039861	0.0321669	0.0360564	0.0185955	0.0206084	0.0273555	0.0144517	0.0334456	0.0310589	0.00969462	0.0282115	0.0201808	0.0244632	0.028455	0.0253625	0.0161143	0.0295909	0.0316885	0.0272652	0.0117771
ALDH1A1	0.000291879	0.000557647	0.000271745	0.00019271	8.37845e-05	5.99768e-05	0.000657867	0.000109675	0	0.00271371	0	0.00348481	8.57656e-05	0	0.00100486	0.00365281	0.00313857	0	0	0.000208546	0.000290312	0.00043126	0.000165397	7.03157e-05	0.000265776	0
ALDH1A2	0.000188846	0.000214735	0.000964113	0.000342102	0.00176393	0.000422459	0.000203931	0.00034573	0	0.0015336	0	0.00143674	0.000282191	0.00123176	0.000668322	0.000924691	0.00678986	0.00328868	0	7.0753e-05	0.00088184	0.000316976	0.000110047	0.000223954	0.00126716	0.000884313
ALDH1A3	0.000301339	0.000525646	9.45105e-05	0	0.00747992	0.000309372	0.000240281	0.000439242	0.000764809	0.000955474	0	0.00138275	0.000165196	0.00133407	0	0	0	0	0	0	0.0225478	0.00056352	0.000122336	5.47076e-05	0.00297323	0.00202622
ALDH1B1	0.000834662	0.000112232	0.000482008	0.00398124	0.00487848	0.00127588	0.00249658	0.00124008	0	0.00169287	0.000645662	0	0.000281312	0.000715596	0.00358198	0.00261266	0	0	0	0.000555609	0.00465708	0.00157115	0.00162114	0.00424638	0.00469872	0
ALDH1L2	0.0121941	0.0111042	0.0253909	0.0199257	0.0516159	0.0217884	0.0219913	0.0252438	0.0568689	0.0423062	0.0107762	0.00419996	0.0155822	0.0444587	0.0306525	0.00711046	0.00207448	0.00377903	0.0175256	0.0147378	0.0451821	0.0168783	0.0168854	0.0279401	0.0501617	0.0306831
ALDH3A1	0	0	0	0	0	0	0.000226542	0	0	0	0	0	7.10122e-05	0	0	0	0.00170612	0	0	0	0	0	0	0.000190501	6.54564e-05	0
ALDH3A2	0.0177903	0.0157353	0.0193829	0.0255469	0.0216842	0.0364741	0.0312265	0.0249064	0.021397	0.0143406	0.0216342	0.0210595	0.0240329	0.0334228	0.0248112	0.0143278	0.0728433	0.0139734	0.0464212	0.0189001	0.0214445	0.0244335	0.0249256	0.0334034	0.0214627	0.0255018
ALDH3B1	0.000112858	0.00010204	0.000190589	9.24982e-05	0.000755044	0	0.000314633	0.000205141	0.00509761	0	0.00095723	0	0.0016392	0	0.00122915	0	0	0	0	0	0.000408691	0.000188707	0.000264101	6.67197e-05	0.00761941	0
ALDH5A1	0.0508266	0.0862362	0.0360445	0.0476764	0.087936	0.122118	0.105238	0.0527527	0.0176688	0.0455399	0.0550508	0.0529626	0.0210839	0.0266806	0.0782219	0.238514	0.0370285	0.0446817	0.0845119	0.0317016	0.12704	0.122718	0.0750617	0.0965425	0.132298	0.0460787
ALDH6A1	0.0297306	0.0627739	0.0452771	0.0258406	0.0523151	0.0524892	0.0367052	0.031662	0.131689	0.0247311	0.0681011	0.0620054	0.0410692	0.0382849	0.0422627	0.0459071	0.0306748	0.0449587	0.0306584	0.0307663	0.0520803	0.0476697	0.0433428	0.063844	0.0455232	0.0494505
ALDH7A1	0.0278841	0.0276244	0.0264069	0.0138623	0.030856	0.0191737	0.0171531	0.0195763	0.0217795	0.0393946	0.0242647	0.0355735	0.0131296	0.0280042	0.0207242	0.0234902	0.0166052	0.0193632	0.0127891	0.0198074	0.0339343	0.0170413	0.018532	0.031951	0.0373447	0.02235
ALDH8A1	0.00294897	0.00316383	0.0114739	0.0041267	0.00650905	0.0069997	0.0095909	0.00802234	0.00503298	0.00216721	0.00319287	0.0149733	0.00735525	0.00587447	0.00233798	0.00409187	0	0	0.00390126	0.00667827	0.00546065	0.000471256	0.00416981	0.00623998	0.00465398	0.0033405
ALDH9A1	0.0109907	0.0198858	0.0110964	0.0183456	0.0141882	0.0268847	0.0194283	0.0101149	0.0118609	0.011057	0.0174918	0.0135061	0.00721492	0.0159054	0.0089583	0.020213	0.0484263	0.00710921	0.0152034	0.0125028	0.0199529	0.0232731	0.0242524	0.0254065	0.0210642	0.0117186
ALDOB	0.00055542	0.000148	0.000993407	0.00038592	0.000169338	0.000300384	0.000180101	0.00105823	0.00199793	0.000857896	0.00156383	0	0.000868191	0.00205434	0	0	0	0.00302131	0	0.000773368	0.000223669	0	0.00117245	0.000341749	0.000131143	0.000264314
ALDOC	0.0778995	0.172803	0.0893447	0.0943393	0.24046	0.391342	0.132761	0.0859861	0.0362324	0.053553	0.140372	0.0392418	0.0454057	0.136963	0.250132	0.0719792	0.0439719	0.0775925	0.109558	0.0569878	0.352473	0.344971	0.222376	0.412452	0.383916	0.0505004
ALG11	0.010922	0.00639381	0.00807144	0.0129849	0.0123486	0.0227429	0.0131609	0.00960177	0.00896634	0.0164814	0.0110616	0.00584659	0.0104163	0.0121714	0.0147724	0.0105449	0.0145814	0.00616989	0.00428486	0.010873	0.0211749	0.0171141	0.0209108	0.01989	0.0156056	0.00728585
ALG12	0.00634138	0.0049168	0.0089916	0.00888531	0.0095894	0.0167197	0.0089952	0.00372172	0.0073538	0.0020671	0.00512372	0.00493883	0.0045775	0.0067653	0.0146435	0.00230442	0.00464626	0.00600391	0.00377886	0.00650632	0.0152514	0.0124565	0.0120225	0.0180386	0.0127304	0.00346982
ALG13	0.0342669	0.0358048	0.0454457	0.0432379	0.0519437	0.0418676	0.0479503	0.0504726	0.0402266	0.0412843	0.0398216	0.0270591	0.0324025	0.0491194	0.0501389	0.0295132	0.0300363	0.0483658	0.0251956	0.0410348	0.0473319	0.01432	0.0377017	0.0354077	0.056854	0.0425809
ALG14	0.0257154	0.0269783	0.0237675	0.024746	0.0242377	0.0182047	0.0280108	0.0281056	0.0266017	0.0335986	0.0250389	0.0184914	0.0250879	0.0225932	0.0286698	0.0213694	0.0171055	0.0198615	0.0170137	0.0339754	0.0179869	0.00761853	0.0256556	0.015628	0.0220163	0.0182767
ALG2	0.00811099	0.00913238	0.00746895	0.0078029	0.00896707	0.0161681	0.00743062	0.00864819	0.0129229	0.00624075	0.00668023	0.0127185	0.00594864	0.0077668	0.00600992	0.0114129	0.0118144	0.0134394	0.00539666	0.00980215	0.0133143	0.010085	0.0160261	0.0160861	0.0106922	0.0109721
ALG3	0.00298293	0.0020501	0.00369359	0.00337936	0.00374469	0.00394516	0.00267335	0.00278854	0.00521599	0.00170491	0.00399314	0.00593272	0.00273496	0.00351615	0.00515146	0.00113117	0.00572405	0	0	0.00250362	0.0049426	0.00386961	0.00406562	0.00644799	0.00385786	0.00387546
ALG5	0.0603115	0.0377216	0.085632	0.059476	0.0536589	0.0606983	0.0573639	0.0799239	0.052301	0.0481073	0.0458743	0.0425547	0.0481786	0.0697168	0.057733	0.0489138	0.05806	0.0367682	0.0166108	0.109793	0.0564653	0.0308636	0.0919209	0.0691085	0.0584	0.0392081
ALG6	0.038326	0.0336974	0.0395687	0.0267593	0.0340978	0.0275363	0.0308431	0.0350246	0.0402767	0.0408001	0.0371311	0.0209074	0.0361691	0.0446708	0.0279078	0.0265728	0.0377862	0.0350118	0.0452605	0.0442672	0.0324696	0.0088337	0.0327384	0.0305231	0.0378669	0.0392411
ALG8	0.0141383	0.0114664	0.0177227	0.012109	0.00955748	0.0120316	0.0148746	0.0178073	0.0128631	0.0109277	0.0106469	0.00782641	0.00647779	0.0203734	0.00876546	0.00695228	0.0129492	0.00829391	0	0.0164918	0.0108652	0.00572395	0.0133753	0.0130645	0.0107569	0.00779731
ALK	0.00952958	0.0114721	0.0131932	0.0114959	0.451497	0.00946536	0.190195	0.0103949	0.0139863	0.0156863	0.013344	0.0108871	0.00940071	0.00725954	0.717665	0.0100546	0.00474758	0.00596801	0.0172413	0.0111746	0.172201	0.00869021	0.00880363	0.00863465	0.330846	0.143025
ALKAL1	0.000143041	8.7343e-05	0.00014156	0.00252203	0.00102236	2.91637e-05	0	0	0	0	0	0	0.00011792	0	0.00193257	0	0	0	0	0	0.000139924	0	7.06217e-05	0	0.000178917	0.000259969
ALKBH1	0.0185763	0.0231368	0.0185748	0.0186981	0.0180415	0.0136094	0.0155162	0.0195171	0.0203069	0.0139646	0.0239623	0.0302174	0.0211347	0.0144901	0.0225782	0.012694	0.0281354	0.0222909	0.0511022	0.0189235	0.0193349	0.00596143	0.0149846	0.0166332	0.0184957	0.0205872
ALKBH2	0.00085555	0.00097538	0.00029374	0.00153058	0.00117696	0.00144088	0.00106911	0.00125275	0.000734058	0.000910744	0.00106888	0.00093924	0.000871381	0.0015324	0.00309142	0.00356217	0	0	0	0.000966292	0.00244914	0.00164785	0.00287603	0.00268776	0.00145374	0.000580243
ALKBH3	0.038501	0.027111	0.0479157	0.0325756	0.0309721	0.0290451	0.0338992	0.0411102	0.0294008	0.0366696	0.0282431	0.0337209	0.0276815	0.0341303	0.02542	0.0427732	0.0496356	0.0624399	0.035333	0.0403597	0.0270232	0.0122152	0.030421	0.0287375	0.0328753	0.0306123
ALKBH4	0.00821602	0.00546569	0.0114418	0.0100076	0.0073559	0.0232121	0.0153714	0.0096362	0.00428517	0.00514069	0.00536609	0.00711187	0.00638188	0.0193526	0.00352741	0.00230702	0.00590169	0.00371175	0.00811083	0.00522592	0.0103763	0.0208349	0.0182676	0.0318147	0.00901655	0.00613783
ALKBH5	0.0146278	0.0107814	0.0144895	0.010976	0.0108006	0.0111562	0.0123795	0.0129459	0.0113912	0.0111501	0.0108968	0.0129963	0.00993846	0.0112924	0.00802756	0.00974216	0.0137957	0.00999036	0.00862884	0.0106907	0.01452	0.0101217	0.00986053	0.0131844	0.0125298	0.00899536
ALKBH6	0.00865207	0.00693176	0.010796	0.0103969	0.0100519	0.00958224	0.00963664	0.00869403	0.0532515	0.00422859	0.00640331	0.006336	0.01355	0.0105991	0.00545956	0.0135519	0.00717279	0.0106364	0.0225283	0.00886702	0.00995085	0.0107893	0.0086337	0.0115957	0.0110301	0.00499794
ALKBH7	0.00114324	0.00118813	0.000762062	0.00209804	0.00429465	0.00529592	0.00160571	0.000584102	0.00257207	0.000322316	0.00425528	0.00410533	0.00222508	0.00244623	0.00335639	0.00334887	0	0.00379282	0	0.000885607	0.00450628	0.00333804	0.00346768	0.00479653	0.00568986	0.00106482
ALKBH8	0.0462971	0.033608	0.0402615	0.0389234	0.0344227	0.0227252	0.037995	0.035024	0.0304971	0.0517824	0.0369121	0.0255444	0.0244102	0.0334214	0.0418183	0.0154325	0.0161531	0.0208612	0.0242777	0.0345819	0.0355231	0.00895537	0.0273639	0.0277712	0.0381752	0.0367093
ALMS1	0.217621	0.13054	0.305051	0.171199	0.251032	0.166454	0.182568	0.235801	0.13442	0.204362	0.133078	0.188514	0.122699	0.258593	0.190806	0.197344	0.117349	0.121588	0.247497	0.233561	0.199212	0.0675635	0.170153	0.183072	0.212946	0.188447
ALOX12	0.00164876	0.00029876	0.00739131	0.00146364	0.00167703	0.00712168	0.00403697	0.00622179	0.000231234	0.00132113	0.000452423	0.00127092	0.000508743	0.00520009	0.000458779	0.0028907	0.00560063	0.00547124	0	0.0117099	0.00127098	0.00308694	0.0127595	0.00622355	0.00011864	0.000377468
ALOX12B	0	0	0	0	0	2.827e-05	0	0.000111022	0	0	0	0	0	0	0	0	0	0	0	0	0	0	0	3.56301e-05	0	0
ALOX15	0.000597812	0.00019193	0.00219355	0.000663754	0.00113489	0.000988154	0.00249421	0.000343703	0.000206973	0.00208165	6.67326e-05	0	0.00016624	0.00134217	0.00454242	0	0	0	0	0.000981257	0.00152029	0.00271778	0.00194631	0.00192108	0.00115845	0.000610372
ALOX5	0.00342991	0.00355761	0.00779034	0.000914933	0.00336953	0.00105281	0.00117068	0.00154665	0.0150514	0.00336875	0.00190533	0	0.00135203	0.0111484	0.00181543	0.000921884	0	0.043231	0	0.000803893	0.00532998	0.0034946	0.00132502	0.00579402	0.00233133	0.00220712
ALOX5AP	0.000328205	0.000639187	0.0010555	4.01585e-05	0.000578654	0.00206664	0.00336643	0.000842923	0	0	0.00232368	0.000844377	0.00107167	0.000917666	0.002128	0.00183065	0	0.0330923	0	0.000877982	0.000325082	0.002946	0.00163081	0.00310049	0.000265159	0.000476705
ALOXE3	0.00383358	0.00116985	0.00390685	0.00215975	0.0065466	0.00279917	0.00136116	0.0043358	0.000670817	0.00871774	0.000630792	0.000947574	0.000435889	0.00300458	0.00254864	0	0	0	0	0.00518226	0.00142808	0	0.00264927	0.00197251	0.00174723	0.00142225
ALPK1	0.0280439	0.0428902	0.0255134	0.028852	0.0188266	0.0221585	0.0229634	0.0336154	0.0290202	0.0710816	0.106756	0.0316565	0.114748	0.045558	0.0201048	0.0466594	0.0674341	0.236807	0.0221846	0.0377169	0.0294323	0.0180435	0.0365014	0.028483	0.0254855	0.0310106
ALPK2	0.00137192	0.0008218	0.00118386	0.000741857	0.000552109	0.00101948	0.00119738	0.00105747	0.000755754	0.000369177	0.00151013	0.00110313	0.000534865	0.000471295	0.000323293	0.000709593	0	0.00694425	0	0.000537938	0.000852897	0.000751355	0.000559597	0.00101619	0.00053832	0.000945081
ALPK3	0.0317433	0.00909069	0.00753338	0.00499886	0.0156972	0.00601008	0.0139754	0.00735684	0.00165997	0.0162114	0.00589836	0.00161721	0.00218078	0.00600895	0.00157851	0.00320465	0	0.00384434	0	0.0036745	0.00796453	0.00312977	0.00472318	0.00680543	0.0151238	0.00577096
ALPL	0.000642749	0.000948104	0.000764756	0.000148729	0.000354753	0.000218538	0.000295162	0.000575228	0.00106049	0	0.000465096	0.00237884	0.0013882	0.000394995	0.000792788	0.00339587	0.125446	0	0	0.000379629	7.91679e-05	0.000376089	0.000281678	9.99751e-05	0.000564175	0.0283862
ALS2	0.0421193	0.032425	0.0645446	0.0545149	0.0557368	0.067141	0.0696825	0.0539027	0.0381561	0.0361208	0.0318697	0.107871	0.0336841	0.0596551	0.0558239	0.0595385	0.0572376	0.0228561	0.0277213	0.0449883	0.0601784	0.0501028	0.0571084	0.076543	0.0662129	0.0306286
ALS2CL	0.00020687	0.00136099	8.39176e-05	0.000415058	0	0.000328958	0	0	0	0.00160429	0.0030094	0	0	0.00266497	0.00213328	0	0.0337847	0	0	0.000213125	0.000160427	0	0	0.000354304	0	0.000376988
ALS2CR12	0.000329466	0.00145281	0.00127194	0.00098109	0.000220048	0.00359785	0.000866727	0.00604821	0	0	0.00293288	0.00954594	0.000550895	0.000963315	0	0.494991	0	0	0	0.00350901	0	0.000382646	0.00349241	0.000810428	0.000287073	0.00036319
ALX4	2.02718e-05	0.000190052	8.55568e-05	0	0	4.74253e-05	0.000439359	0	0	0	0	0	8.6034e-05	0	0	0.0024501	0.00679404	0	0	0.000370918	0	0	6.84613e-05	9.11731e-05	0	0
ALYREF	0.000822842	0.00124325	0.000647356	0.00159856	0.00101016	0.00428166	0.00322186	0.00166623	0.00102548	0.00172713	0.000908992	0.00174716	0.00143464	0.00204097	0.00263743	0	0.00785217	0	0	0.000846167	0.00139096	0.00262908	0.00309809	0.00368082	0.00222518	0.00185926
AMACR	0.015416	0.00826084	0.0285573	0.0133783	0.0178308	0.0203747	0.015363	0.0145745	0.0201652	0.0150337	0.00814941	0.0115518	0.0114813	0.0248427	0.0132769	0.00460766	0.00490847	0.0143008	0.00843874	0.0180935	0.0195102	0.0217348	0.0229762	0.0290583	0.0199431	0.0136934
AMBN	0	2.44294e-05	0	0	0.000108405	0	4.41143e-05	0	0	0	0	0	0	0	0	0	0	0	0	7.51327e-05	0	0	1.49466e-05	0	0	0
AMBP	0.00019498	0	5.80377e-05	0	0	0	0	0	0	0	0	0	3.68541e-05	0	0	0	0	0	0.00668127	2.07584e-05	0	0	9.45312e-05	0	0.00024458	0
AMBRA1	0.0732064	0.0750729	0.0903506	0.0916154	0.0694736	0.0689417	0.0738941	0.107232	0.124893	0.0633183	0.10189	0.0982519	0.0957503	0.0932813	0.0784826	0.0812555	0.106485	0.255669	0.0985802	0.099343	0.0703649	0.0292175	0.0753736	0.0620891	0.0784379	0.0710981
AMD1	0.072343	0.0282212	0.05033	0.0387695	0.0477751	0.0709428	0.048459	0.0429139	0.09038	0.0343135	0.0841288	0.0394518	0.0921968	0.04476	0.0541376	0.0217422	0.0308852	0.0544502	0.043346	0.0498601	0.0510416	0.0724903	0.0775527	0.0706138	0.0520577	0.0515273
AMDHD1	0.00265814	0.000951109	0.00032076	0.0024007	0.00405878	0.00139432	0.00159794	0.00134319	0.000162398	0.000732477	0.00122022	0.000429112	0.000326924	0.000578592	0.0028531	0.0012466	0.0116151	0	0	0.000764094	0.00430007	0.000680267	0.000891437	0.000254279	0.00189676	0.000678204
AMELX	4.77065e-05	0.000154468	6.50077e-05	0	0.000625774	0.00145127	0	0.00102414	0	0	0	0	8.68503e-05	0	0	0	0	0	0	0	0	0	0	0	9.17696e-05	0
AMER1	0.00251923	0.00231306	0.0033724	0.0034682	0.00516582	0.00822967	0.00532812	0.00256667	0.00472716	0.00373469	0.00116834	0	0.001387	0.00384223	0.00487942	0	0.00559898	0	0	0.00241829	0.00686704	0.006238	0.00750223	0.00889991	0.00562755	0.000962938
AMER3	0.00526813	0.000696701	0.00693597	0.00861658	0.00924923	0.0123338	0.00851163	0.0043571	0.000498862	0.00388255	6.67326e-05	0	0.000816478	0.0109922	0.011098	0	0.00155928	0	0	0.00555954	0.0100793	0.0116479	0.010468	0.0125107	0.00827402	0.00173661
AMFR	0.021019	0.0178615	0.0211867	0.0191136	0.0205739	0.0215987	0.0247949	0.0215952	0.0170095	0.0137347	0.0171928	0.0177343	0.0109075	0.0180309	0.0168402	0.0137814	0.0175624	0.0108276	0.0324484	0.0182235	0.0198245	0.0209795	0.0258969	0.0236225	0.0272803	0.00930411
AMHR2	0.000551255	0.000493579	0.000815911	0.00118072	0.000429202	0.000153602	8.98337e-05	0	0.000498862	0	0.000584949	0.000193182	0.000560288	0.00135214	0.00033891	0.00224514	0	0.00257459	0	0.000706518	0.000469867	0	0.000313508	0.000518208	0.00031056	0
AMIGO1	0.00690079	0.00111095	0.00464643	0.00952702	0.0128049	0.0126995	0.0106348	0.00330209	0.000385856	0.00229285	0.00315777	0.00359317	0.00133943	0.00695535	0.00230032	0.00526043	0	0	0	0.00477602	0.0136245	0.0196759	0.0125423	0.0175149	0.011685	0.000609057
AMIGO2	0.000733241	0.000251404	0.00259408	0.000485231	7.1253e-05	0.000933223	0.00110436	0	0.0007781	0.000561603	0	0.0022471	0.000176528	0.00165372	0.000695698	0	0	0.00228429	0.00473067	0.000104896	0.000349337	0.00256297	0.00107646	0.00457043	7.24245e-05	0
AMIGO3	0.000200905	0	0.000646758	0	0.000339479	0.000398759	0.000131324	0.000254255	0	0	0	0	0.000102459	0.000900634	0	0.00148348	0	0	0	0.000189685	3.93279e-05	0	0.000128949	9.86411e-05	0.000610114	0
AMMECR1	0.0140655	0.0386006	0.0403706	0.0408936	0.0164059	0.0344737	0.0138769	0.055821	0.0487996	0.0139795	0.0278055	0.249853	0.0246417	0.0221697	0.0231595	0.0389177	0.041948	0.0217277	0.0061967	0.033362	0.0293598	0.00909267	0.0243996	0.0254775	0.0231446	0.0420601
AMMECR1L	0.0156065	0.0138548	0.0147032	0.0180772	0.0179461	0.0137816	0.0160484	0.0155864	0.0198069	0.0154231	0.0164416	0.0138172	0.0133946	0.020156	0.0103357	0.0111639	0.0247348	0.00970387	0.0252049	0.0111056	0.018421	0.00902587	0.0119051	0.0171969	0.016255	0.0145809
AMN1	0.0862172	0.040399	0.0731679	0.0746028	0.0621304	0.0704422	0.0840895	0.0975696	0.039095	0.0761085	0.0484512	0.033243	0.0468684	0.0771228	0.0837108	0.0404031	0.0558795	0.0620868	0.0996129	0.0872869	0.0533832	0.0264134	0.0682635	0.0570668	0.0638697	0.0544616
AMOT	0.0075529	0.0503245	0.00461943	0.0134609	0.00852123	0.00283101	0.00296941	0.00237624	0.00142267	0.0225287	0.0352994	0.00499873	0.00153885	0.0142701	0.00448581	0.0364357	0.0289881	0.00981363	0.0211055	0.00328624	0.00653817	0.00849284	0.00399538	0.00472978	0.0130548	0.00298157
AMOTL1	0.0307658	0.0962578	0.006744	0.0166764	0.0208814	0.00434093	0.00927893	0.00644183	0.00715869	0.0403325	0.0753192	0.0202493	0.00421987	0.0123059	0.0116039	0.0755793	0.116748	0.0157424	0.00659906	0.00299661	0.00975604	0.00772584	0.00207495	0.00592809	0.0362332	0.0109792
AMOTL2	0.00316832	0.00617262	0.00343926	0.00492081	0.00666046	0.00494023	0.00993224	0.00374647	0.0111676	0.00459838	0.00756237	0.0117165	0.00736645	0.00500734	0.00554338	0.0268484	0.00502732	0.00244783	0.0146429	0.00205575	0.00709291	0.00369976	0.00349622	0.00353282	0.00749282	0.0122887
AMPD1	0.000256754	0.000348753	0.000349989	0.000164463	0	0.000134932	0.000150546	0.000231513	0	0	0.000792076	0	0.000168408	0	0	0.00413251	0.0102527	0	0	0.000204733	0.000110403	0	0.000181873	0.000170677	0.000170378	0.000271596
AMPD2	0.0131234	0.00451867	0.009197	0.0102359	0.0165639	0.0209876	0.0162565	0.0108219	0.00211642	0.00418235	0.00442617	0.00602517	0.00133709	0.00865213	0.0142162	0.00111729	0.00495197	0.0100665	0.00847431	0.00858222	0.0202325	0.0171946	0.0140625	0.0163874	0.018098	0.00322876
AMPD3	0.00221421	0.000571848	0.000995597	0.00124456	0.0051654	0.00116289	0.00395572	0.000784149	0.0244685	0.000691333	0.00098868	0.00603282	7.47778e-05	0	0.00417831	0	0	0	0	0.000125899	0.00684225	0.000606877	0.000180061	0.00131521	0.00593508	0.000215203
AMPH	0.216042	0.0419887	0.264918	0.197059	0.205154	0.213437	0.109033	0.158261	0.0380775	0.238042	0.0336074	0.0461547	0.032294	0.264155	0.151838	0.0547093	0.0286655	0.059344	0.0864196	0.210175	0.239007	0.260946	0.267742	0.398173	0.150923	0.0746627
AMT	0.00920603	0.0157326	0.00734505	0.00777943	0.0113573	0.00537462	0.00560081	0.0098116	0.00778877	0.0116791	0.0133218	0.0325307	0.00939178	0.00786862	0.0045696	0.0270697	0.0430024	0.00598841	0.0117276	0.00714877	0.0157046	0.00362808	0.00892226	0.00499537	0.0166333	0.00960366
AMZ1	0.00507731	0.000315099	0.00431756	0.00245974	0.000574832	0.00477924	0.00440836	0.00410163	0.0110032	0.00164799	0	0.00123923	0.000417836	0.000537106	0.00698791	0.00805441	0.00378692	0	0	0.00915593	0.000616591	0.00345304	0.00680313	0.00396707	0.000878215	0.0116606
AMZ2	0.0358422	0.0270621	0.043461	0.0429698	0.0309705	0.0683719	0.0612019	0.0560599	0.0186776	0.0240408	0.0267605	0.0201702	0.0170983	0.0364193	0.0345155	0.0481752	0.0147853	0.0520534	0.0201901	0.0361937	0.0443679	0.0418213	0.0440388	0.0521773	0.0436942	0.030246
ANAPC1	0.0616278	0.0370801	0.0790549	0.0675411	0.080984	0.0704016	0.0902497	0.0850686	0.0399983	0.0789506	0.0369145	0.0351104	0.0407736	0.0944089	0.0616788	0.0344866	0.0559128	0.0484797	0.0765425	0.0731843	0.0690807	0.0286329	0.0660995	0.062304	0.0703315	0.0425768
ANAPC10	0.0474881	0.034924	0.0587071	0.0481882	0.0522943	0.0336636	0.0507112	0.0518315	0.0377432	0.0597644	0.0353893	0.0302178	0.0322328	0.0525722	0.045528	0.0308567	0.0333758	0.0228713	0.0574613	0.0638493	0.0496339	0.0169424	0.0422491	0.0376742	0.0539516	0.0425472
ANAPC11	6.60904e-05	6.1727e-05	8.00832e-05	0	0.000178332	3.00157e-05	0	0	0	0	0	0	5.25151e-05	0	0	0	0	0	0	4.84807e-05	1.22205e-05	0.000195889	0.000127777	0.000104109	0	0
ANAPC13	0.00195768	0.00133826	0.00132543	0.00117693	0.000257938	0.00204663	0.00212377	0.00131732	0.00143518	0.00402786	0.00165546	0.000421882	0.00227227	0.00189374	0.00109416	0.000951505	0	0	0	0.000981186	0.00145018	0.00265324	0.0018504	0.00195198	0.00196745	0.00196142
ANAPC15	0.00309347	0.00222162	0.00306086	0.000967103	0.00309573	0.00498249	0.00214884	0.00262622	0.00111463	0.00215414	0.001146	0.00290561	0.00248721	0.00470239	0.00486428	0.000741429	0.00315098	0	0	0.00199802	0.0031766	0.00608417	0.00466987	0.0050089	0.00351348	0.00207947
ANAPC16	0.00377263	0.00346704	0.00362445	0.00312406	0.00412619	0.00386581	0.00300378	0.00399758	0.00247686	0.00321399	0.00349551	0.00423844	0.00481045	0.00247908	0.00249144	0.00350267	0.00466517	0.00309323	0.00806508	0.00178126	0.00317824	0.00281446	0.00277566	0.00384902	0.00370091	0.00432286
ANAPC2	0.0111879	0.00939882	0.0196225	0.0164993	0.0151207	0.017243	0.0167854	0.0198737	0.0139251	0.0116378	0.0103302	0.0178948	0.0100025	0.0193322	0.00871946	0.012994	0.00932888	0.00718979	0	0.0154892	0.017139	0.0131328	0.015924	0.0193675	0.0144142	0.00877425
ANAPC4	0.0658638	0.0531995	0.0874632	0.0767953	0.0852146	0.0963741	0.0901511	0.0845107	0.0644636	0.0787616	0.0594329	0.0649596	0.0493991	0.0854485	0.0746665	0.0310368	0.0417789	0.0712442	0.0719553	0.0659709	0.0886415	0.0610438	0.0788091	0.0931955	0.0858857	0.0640681
ANAPC5	0.0523708	0.0268084	0.0508599	0.0424162	0.0391043	0.0476292	0.0393695	0.0549014	0.039861	0.0574758	0.0341482	0.0245115	0.0289706	0.0474407	0.0377054	0.0304589	0.0133661	0.0252305	0.0722074	0.0541501	0.0377305	0.0199169	0.0505197	0.046744	0.0384976	0.028823
ANAPC7	0.0291627	0.0233567	0.0295636	0.0256395	0.0298699	0.0361755	0.0333345	0.030452	0.0284673	0.0217278	0.0268017	0.0350493	0.0253036	0.0244886	0.0205671	0.0279966	0.0218122	0.0230107	0.0235779	0.0310056	0.0302763	0.0234439	0.0386351	0.0344868	0.0292449	0.0280755
ANGEL1	0.0300831	0.0156277	0.0174404	0.0198532	0.013718	0.0143741	0.0167537	0.0236044	0.00855629	0.0223065	0.0151256	0.0149143	0.0130366	0.0331413	0.0270518	0.00988781	0.0174842	0.00741586	0.0109199	0.0286811	0.0124553	0.00728712	0.0215529	0.0153839	0.0155808	0.00631102
ANGEL2	0.0348371	0.0197425	0.0271505	0.0385542	0.0348687	0.0542426	0.0415767	0.0316071	0.0257914	0.0285902	0.0228035	0.0196134	0.0264169	0.033046	0.0381245	0.0269853	0.0182112	0.0320392	0.0337158	0.0278961	0.0350281	0.0500184	0.0508373	0.044464	0.0364064	0.0243294
ANGPT1	0.00280745	0.201668	0.00210678	0.0020581	0.00809012	0.00236675	0.0013702	0.0040222	0.00453321	0.00642869	0.141809	0.00841682	0.00567541	0.00354538	0.00586968	0.0459212	0.0215786	0.158297	0.00938483	0.00249644	0.014683	0.00600907	0.00205131	0.00159825	0.0585934	0.00795984
ANGPT2	0.00328348	0.00268763	0.00379883	0.0031205	0.0222692	0.00328347	0.00581478	0.00517402	0.014381	0.00118041	0.00226576	0.0136502	0.00204317	0.00535051	0.00363355	0.00215569	0.21702	0	0.00428486	0.00382395	0.0108034	0.000766752	0.00291526	0.0026573	0.0194042	0.0360871
ANGPT4	0.00685235	0.000616004	0.00207103	0.012603	0.00149563	0.00362577	0.00105931	0.0100199	0.000208127	0.00226754	0.000758139	0	0.000333512	0.00206647	0	0.000924691	0.0139622	0.00379744	0.00650083	0.0078213	0.00202512	0.00117011	0.0083704	0.00108038	0.00584129	0.000551954
ANGPTL1	0.00127883	0.000219731	0.00145711	0.000536619	0.000377698	0.000791189	0.000839591	0.00104266	0	0.000326362	0	0.00187547	0.000438493	0.00152734	0	0	0.0448467	0	0.0108725	0.000730395	0.00243763	0.00019814	0.000927283	0.000751202	0.000163771	0.000690671
ANGPTL2	0.00352469	0.00351344	0.00226632	0.00147214	0.00304028	0.00328077	0.00212835	0.00378337	0.0253128	0.00634397	0.00424958	0.0067771	0.0071342	0.00265799	0.00515189	0.00626888	0.00355213	0.00343346	0	0.00182201	0.00257451	0.00111141	0.00192817	0.00169229	0.00332292	0.00186609
ANGPTL3	0.000209672	0.000622712	0.000129859	0.000150952	0.000324591	0	0.00018762	0	0	0	0	0	0.00013139	0	0.000993436	0	0	0	0	0.000130018	0.000167781	0	0.000191878	0.000127576	7.91397e-05	0
ANGPTL4	6.59974e-05	0.0066206	0	0	0	4.01375e-05	0	0.000292645	0	0	0.00398874	0	0	0	0	0	0.00719949	0	0	9.87755e-05	8.21616e-05	0	1.65077e-05	9.7191e-05	0	0.000550689
ANGPTL5	0.0060671	0.00077625	0.00463821	0.00245038	0.00442021	0.00367391	0.0044802	0.0024902	0.00252162	0.00277838	0.00318623	0	0.00293562	0.00785482	0.00552877	0.00104655	0.00340524	0	0	0.00323706	0.00965681	0.00162641	0.00324375	0.00524833	0.00564691	0.00104308
ANGPTL6	0.00242571	0.000582514	0.00224103	0.00118031	0.00243773	0.004448	0.00453775	0.00114426	0.00202258	0.00137023	0.0014384	0.00101616	0.00104153	0.00320273	0.0011137	0.0018979	0	0	0	0.00228756	0.00235641	0.00526317	0.00388663	0.00436527	0.00166455	0.000131142
ANGPTL7	0.00018264	6.24528e-05	0.000121321	0.000129157	0	9.29614e-05	0	0.00010684	0	0	0	0.000631751	0	0	0	0	0.00593762	0	0	1.86315e-05	4.16723e-05	0	0.000217319	0.000133668	8.95359e-05	0
ANGPTL8	0	0	3.66118e-05	0	0	0	0.000186785	7.02646e-05	0	0	0	0	0	0	0	0	0	0	0	4.65136e-05	0	0	0	0	0	0
ANHX	8.03323e-05	0.000132076	4.35508e-05	0.000419964	0.00016676	0	0.000150691	0	0.00109398	0	0	0	0	0	0	0	0	0	0.00808449	0.000280461	9.61551e-05	0	3.65651e-05	0.000141617	0.000104957	0
ANK1	0.000969157	0.00359377	0.00250505	0.00855621	0.0375586	0.0238648	0.00971248	0.0145388	0.000379397	0.0038784	0.00219376	0.00536027	0.00117189	0.00407838	0.0134473	0.00495207	0	0	0.0181096	0.00418658	0.0723547	0.0104673	0.00708621	0.00306342	0.00931532	0.00274706
ANK2	0.946043	0.804607	1.0457	0.985753	0.908855	1.10201	1.11943	0.883208	0.438926	0.977165	0.874404	0.608189	0.765091	1.14514	0.931302	0.404752	0.255572	0.527941	1.1454	0.879838	1.066	1.30237	1.04396	1.42326	0.974126	0.505515
ANK3	0.899129	0.193385	0.883208	0.695102	0.760447	0.832698	0.745041	0.865702	0.992932	0.944972	1.03152	0.229931	1.71834	0.912877	0.874459	0.202078	0.239757	0.35775	0.749613	0.857793	0.689212	0.742277	0.841161	0.939834	0.755582	0.582133
ANKAR	0.0017208	0.000456701	0.00138054	0.00141151	0.000728881	0.000507588	0.0010656	0.00253539	0.00105609	0.00193537	0.00109721	0	0.000540939	0.00110798	0	0.00155551	0	0	0.00448526	0.00134869	0.000973272	0.00087134	0.00091152	0.000999031	0.00101092	0.00146675
ANKDD1A	0.0600095	0.0128071	0.0118361	0.0243744	0.0267188	0.0143608	0.0375987	0.0228063	0.0045046	0.0297104	0.0140312	0.0152098	0.00349275	0.0172537	0.011806	0.0165828	0.00555146	0.0104109	0.00597136	0.0115515	0.0329461	0.00807418	0.00937933	0.00826426	0.0348721	0.0190326
ANKEF1	9.65438e-05	0	0.000126957	2.99486e-05	0	9.93042e-05	7.40236e-05	0	0.000797228	0	0	0	0.00012535	0.000316756	0	0	0	0	0	0.000143734	0.000323475	0	0	6.56848e-05	0.000272128	0
ANKFN1	0.00165616	0.0329479	0.00385112	0.0250697	0.0133675	0.017669	0.0202252	0.0343346	0.0331737	0.0012423	0.0345521	0.0121413	0.00206345	0.0021932	0.00444527	0.431883	0	0.00367694	0.0306085	0.00682312	0.010138	0.00376129	0.0129218	0.00200589	0.0492258	0.0169114
ANKFY1	0.0680084	0.0422566	0.0817005	0.0565227	0.0561733	0.0445588	0.0574032	0.0687145	0.0383525	0.0611053	0.0505109	0.0352864	0.0360228	0.0728116	0.0471888	0.0476457	0.0413193	0.0574961	0.0891162	0.060084	0.0569808	0.0207897	0.0469962	0.0508565	0.0615543	0.0421273
ANKH	0.212718	0.12382	0.246642	0.192773	0.130734	0.15434	0.168112	0.228663	0.0959825	0.128163	0.164402	0.0555016	0.14898	0.286921	0.119446	0.106601	0.0691212	0.0295196	0.0690432	0.205	0.137627	0.0566388	0.162105	0.161474	0.129709	0.0789232
ANKHD1	0.150141	0.16964	0.164817	0.135481	0.156638	0.141656	0.152085	0.154697	0.290947	0.131531	0.218823	0.242237	0.269606	0.175473	0.150627	0.11303	0.177902	0.174887	0.200919	0.12736	0.158246	0.0677116	0.126729	0.153435	0.156568	0.154197
ANKIB1	0.174229	0.312244	0.209481	0.198195	0.23941	0.175696	0.198117	0.202248	0.308184	0.217033	0.501942	0.307411	0.609281	0.220062	0.208083	0.198831	0.180433	0.181032	0.263437	0.192037	0.191419	0.121619	0.174671	0.166866	0.209447	0.223412
ANKK1	0.000156431	0.000188352	0.00022598	0.000200086	0	0	0	0.000315094	0	0.000576457	0	0	0.000163901	0.000380473	0	0	0	0.00320354	0	0.00027205	5.16654e-05	0	0.000238326	0	0.000111939	0
ANKLE1	0.000230944	0	0.000112397	0.000570999	0.000185786	0.00178827	0.00118173	0.000531917	0	0	0	0	0	0	0	0	0	0	0	0.000347618	0.000545731	0.000753995	0.000415284	0.000638505	0.000557344	0.000297126
ANKLE2	0.0528324	0.0460296	0.0456509	0.0508435	0.0477006	0.0752315	0.0548645	0.0481777	0.0581463	0.0370031	0.0487736	0.0451229	0.0387367	0.0541111	0.0371608	0.0293939	0.0679861	0.104039	0.0912621	0.0442484	0.0597288	0.0557388	0.0705856	0.077102	0.0528762	0.0333476
ANKMY1	0.00576011	0.00167526	0.0101102	0.00565158	0.00315643	0.0104693	0.00726515	0.00986455	0.00276681	0.000885496	0.00247242	0.011804	0.00853077	0.0103868	0.00551508	0.127235	0	0	0.0212274	0.00943273	0.00332558	0.00515413	0.0100258	0.00510366	0.00329988	0.00185955
ANKMY2	0.0476613	0.0329997	0.0379452	0.0474855	0.0449113	0.0668012	0.0480718	0.0427012	0.0277775	0.0454596	0.0459819	0.0320543	0.0382891	0.0373481	0.0437906	0.019106	0.0162173	0.0219246	0.0218598	0.0369322	0.0497516	0.043367	0.0537802	0.0589484	0.0665164	0.037155
ANKRA2	0.0222026	0.0144337	0.0194211	0.0255619	0.0212949	0.0392194	0.022735	0.0208997	0.0103542	0.0189348	0.0156256	0.00957773	0.0135596	0.0198246	0.0234224	0.0115493	0.0174976	0.0059115	0.0161485	0.0181693	0.0232855	0.0383983	0.035412	0.0399149	0.0203191	0.0130148
ANKRD1	0	0	0	0	0	0	6.62172e-05	0	0	0	0.000522121	0	0	0.000527806	0	0	0	0	0	0	7.54341e-05	0	0	1.94811e-05	0	0
ANKRD10	0.110635	0.0596954	0.140325	0.1167	0.0988074	0.0952461	0.104233	0.136251	0.0661636	0.0994406	0.0749075	0.0772809	0.0698904	0.128641	0.0865299	0.083036	0.100872	0.10893	0.101293	0.126845	0.115421	0.0421897	0.102389	0.0969087	0.114199	0.074576
ANKRD11	0.246946	0.15562	0.264579	0.208535	0.2002	0.261986	0.195728	0.218317	0.132417	0.186029	0.164429	0.197873	0.160953	0.201688	0.192952	0.140334	0.24034	0.22599	0.184823	0.239635	0.229163	0.222243	0.264947	0.288121	0.216073	0.298669
ANKRD12	0.174547	0.183642	0.278828	0.303669	0.443814	0.295445	0.345312	0.218304	0.239277	0.255364	0.241719	0.156768	0.30855	0.321719	0.391824	0.203499	0.369734	0.282927	0.42475	0.262929	0.515819	0.287973	0.340653	0.345803	0.464419	0.232145
ANKRD13A	0.0109327	0.00893701	0.0147861	0.0113881	0.0104743	0.00957522	0.0103791	0.0124184	0.0145477	0.0140422	0.0145506	0.00537044	0.0258162	0.00985923	0.0167587	0.0180902	0.0103978	0.0073041	0	0.0115018	0.0145207	0.00313148	0.00816907	0.0105453	0.0133861	0.00767244
ANKRD13B	0.01249	0.00323438	0.0160172	0.0140206	0.00767355	0.0170906	0.0171535	0.0187571	0.00541395	0.011981	0.00291201	0.00334089	0.00391624	0.0100224	0.0071919	0.000481101	0	0.00519846	0.0163701	0.0148778	0.0106417	0.00722023	0.0136785	0.0120017	0.0103985	0.00487327
ANKRD13C	0.0575467	0.0616032	0.051945	0.0498589	0.0609035	0.0472554	0.0494534	0.0472136	0.0584042	0.0519584	0.0714699	0.0468312	0.0538016	0.0628748	0.0581739	0.054827	0.0813243	0.0398	0.0815302	0.0401465	0.0585303	0.0359162	0.0449868	0.0457266	0.0718715	0.0473169
ANKRD13D	0.00584908	0.00325057	0.00872758	0.00706035	0.00599644	0.00783748	0.01068	0.00730982	0.00350339	0.00673249	0.00352103	0.00232088	0.00212308	0.00867819	0.00670408	0.0042815	0	0.0105037	0.011692	0.00715307	0.00915519	0.00593146	0.00697793	0.00922176	0.0103865	0.00121751
ANKRD16	0.00834767	0.017375	0.0097881	0.0106628	0.0137191	0.0139633	0.0131607	0.0127046	0.00743231	0.00859832	0.0195785	0.0148382	0.0140688	0.00902316	0.00745934	0.0114858	0.016183	0.0152802	0.00538448	0.0119984	0.0139203	0.0102044	0.0109942	0.0109049	0.0137536	0.011993
ANKRD17	0.348805	0.223998	0.370825	0.332312	0.299771	0.386337	0.337721	0.356295	0.283674	0.290095	0.24788	0.270622	0.248315	0.401015	0.26294	0.210737	0.223991	0.261574	0.263854	0.321337	0.345709	0.257401	0.336581	0.386643	0.328292	0.235488
ANKRD2	0.00061239	0.00176284	0.00155603	0.000113532	0.000475153	0.000639085	0.000109205	0.00073688	0.00359003	0	0.00109657	0	0.000695245	0.00117169	0	0.00298592	0	0	0	0.000824149	0.000704347	0.000851018	0.00162593	0.0010613	0.00050202	0.000845557
ANKRD22	0.00014387	0.000860697	0	7.65126e-05	0.000425426	0.000248953	0.00345192	0	0.000355957	0.000495743	0.00224542	0.000851743	0.0010562	0	0	0.00216183	0.0031793	0.0510769	0	0.000110816	0	0.000926269	0.000278666	3.0611e-05	0.000274287	0.000825007
ANKRD24	0.00218154	0.000846846	0.00296553	0.00714952	0.00671166	0.00183748	0.0053299	0.00296318	0.000266759	0.00229018	0	0.00144	0.000392201	0.000950442	0.00320272	0	0	0	0	0.00142215	0.0115714	0.000264716	0.00108112	0.00374418	0.00643414	0.000189545
ANKRD27	0.0399082	0.0259389	0.0812837	0.0340551	0.0265293	0.0253586	0.0368521	0.0306786	0.019442	0.0290575	0.0259349	0.0392942	0.0253891	0.0525413	0.0259528	0.0274724	0.0186615	0.0189116	0.0322785	0.0326765	0.0280992	0.0315769	0.0330768	0.0697613	0.0305745	0.018921
ANKRD28	0.184934	0.110516	0.232876	0.237109	0.170357	0.153946	0.146864	0.24139	0.525258	0.22363	0.301748	0.112951	0.394378	0.290199	0.119731	0.0723866	0.156734	0.172694	0.231233	0.22597	0.146551	0.0670468	0.169755	0.149726	0.135531	0.213508
ANKRD29	0.0254884	0.00934438	0.0180321	0.0521504	0.0495601	0.0370206	0.0344423	0.0341776	0.0472092	0.0154164	0.0157082	0.0778939	0.0449506	0.044294	0.0453176	0.00465609	0.00583925	0.0284078	0.0364194	0.033566	0.0890803	0.027838	0.0351206	0.0249597	0.0503107	0.0143184
ANKRD31	0.00608042	0.000889619	0.00803167	0.00606709	0.00993507	0.00444413	0.00446436	0.00572245	0.00509922	0.00594086	0.000891146	0	0.000418826	0.00620989	0.00518682	0	0	0	0	0.00277143	0.0113053	0.00193177	0.00273036	0.00535057	0.0112505	0.00574693
ANKRD33	1.76982e-05	0	8.36915e-05	0	0	0	0	0	0	0	0	0	0	0	0	0	0	0	0	0	4.77978e-05	0	0	0	0	0
ANKRD33B	0.0328758	0.00928209	0.0945554	0.111825	0.00973333	0.0671217	0.0501058	0.10178	0.00632289	0.0126144	0.00546974	0.0205945	0.00439412	0.0257419	0.00411956	0.0127845	0.0288537	0.0105366	0.0157193	0.111993	0.0168291	0.0144342	0.0790132	0.0500007	0.00721815	0.0065311
ANKRD34A	0.00232067	0.000753608	0.00188063	0.00447918	0.00412013	0.0134611	0.00632976	0.00206342	0	0	0.00204489	0	0.000236071	0.00368081	0.00392876	0	0	0	0	0.0030409	0.00733236	0.0110996	0.0101662	0.0116255	0.00483922	0.000132242
ANKRD34B	0.000599415	0.000200166	0.000161063	0.00107913	0.00181931	0.00213389	0.000464736	0.00126145	0.000808269	0	0.000871228	0	0.000521718	0	0.00157877	0	0	0	0.00572564	0.00152204	0.00801935	0.00105022	0.00279328	0.000544191	0.00156325	0.00122287
ANKRD34C	0.000720883	0.000377263	0.00170402	0.000708067	0.00880758	0.00773563	0.00216681	0.00107306	0	0	0.000375589	0	0.000357901	0.00429127	0	0	0	0	0	0.000665255	0.00764682	0.00602379	0.00273983	0.0047557	0.00584877	0.00110267
ANKRD35	0.00181228	0.00109293	0.0039007	0.00130067	0.0021672	0.00347623	0.0044831	0.0034766	0	0.00132177	0.0022318	0.00935192	0.000427644	0.00332339	0.000574145	0	0.00281689	0	0	0.000894688	0.00180879	0.00232088	0.00101694	0.00474731	0.00213062	0.000677191
ANKRD37	0.00839287	0.00629466	0.00635211	0.0108036	0.0102922	0.0111829	0.00523401	0.00742224	0.000824971	0.00312151	0.00902351	0.00165082	0.00576551	0.00869507	0.00723016	0.00865588	0.0774665	0.0107541	0.00577588	0.00747969	0.0107308	0.00851154	0.00971539	0.0118576	0.010004	0.00682634
ANKRD39	0.0165263	0.0131651	0.0169405	0.0282313	0.0258427	0.0378738	0.0272698	0.0202306	0.0269099	0.0108699	0.0167723	0.0169324	0.0185441	0.0291111	0.0224247	0.0175622	0.0165634	0.0142062	0.015144	0.0181694	0.0300122	0.032075	0.0296007	0.041874	0.0300721	0.0129665
ANKRD40	0.00540424	0.00629435	0.0101025	0.00823654	0.0083621	0.00689927	0.00610802	0.00712749	0.00308674	0.00607356	0.00267111	0.00958861	0.00627718	0.0105373	0.00350031	0.00454651	0.00799219	0.007935	0.00823348	0.00504675	0.00714035	0.00415678	0.00444887	0.00818078	0.0059767	0.00428011
ANKRD42	0.0306128	0.0155773	0.0445756	0.0323352	0.0351535	0.0405634	0.0336816	0.0470143	0.0278524	0.0162386	0.0190673	0.0489395	0.0248572	0.043352	0.0332086	0.116876	0.0150226	0.00274999	0.0106802	0.0362483	0.0356537	0.0210669	0.0352812	0.0353855	0.0398869	0.0180736
ANKRD44	0.0260477	0.0964115	0.0378718	0.0337831	0.121319	0.0266168	0.0555343	0.033054	0.565106	0.0893011	0.238348	0.0780759	0.330248	0.0381435	0.112047	0.212863	0.0944705	0.380943	0.0773011	0.0189088	0.122646	0.0239264	0.0181085	0.0315958	0.109938	0.11443
ANKRD45	0.00996247	0.00609414	0.0050872	0.00951397	0.0165686	0.0305703	0.0166712	0.0158984	0.00174141	0.0168146	0.00925867	0.0489028	0.00256719	0.00423237	0.00617316	0.121166	0.0013725	0.0123141	0	0.0229449	0.0130363	0.0190817	0.0319189	0.0102131	0.015193	0.00868994
ANKRD46	0.0156784	0.00919848	0.0129244	0.0264342	0.0283575	0.0399894	0.0216166	0.0113275	0.0151185	0.0224769	0.0121556	0.016069	0.0132367	0.0186757	0.018287	0.00157108	0.021516	0.0309491	0.0165204	0.0109463	0.0300297	0.0310591	0.0326275	0.039886	0.0373813	0.0165466
ANKRD49	0.00782515	0.00604103	0.00932436	0.00974383	0.00874046	0.0121599	0.00934761	0.00929415	0.0113168	0.0037768	0.0089208	0.00788074	0.0105488	0.00906498	0.00504743	0.0019366	0.00831882	0.00398804	0	0.0112225	0.00835671	0.00619394	0.0131642	0.0130373	0.00696795	0.00967144
ANKRD50	0.0111817	0.0139161	0.0142764	0.0634123	0.0686022	0.0446885	0.0352862	0.0215664	0.0329915	0.033645	0.0126685	0.0254149	0.0262922	0.039218	0.020607	0.014766	0.0483718	0.0328921	0.0388838	0.0142493	0.143647	0.0317154	0.0248572	0.0333405	0.205388	0.0503307
ANKRD52	0.0323623	0.0184762	0.052222	0.0365043	0.0491503	0.0522018	0.0473286	0.0325604	0.0203514	0.0173421	0.0240902	0.0285062	0.0157099	0.0535898	0.0381771	0.018676	0.0139027	0.0225654	0.0318217	0.0397887	0.0625468	0.0322754	0.0387023	0.0613317	0.0492266	0.0146864
ANKRD53	2.03181e-05	0	0.000327203	0	0	0	0	0	0	0	0	0	0	0	0	0	0	0	0	0	0	0	0	0	0	0
ANKRD54	0.0177129	0.0189727	0.0109383	0.0185995	0.0175585	0.029233	0.0223822	0.0125478	0.0107399	0.00964542	0.0151398	0.0487306	0.0161141	0.0156721	0.0298359	0.0581854	0.0287554	0.0130553	0.0131284	0.0107873	0.0176866	0.0214297	0.0202516	0.0253287	0.0255358	0.0143907
ANKRD55	0.0199265	0.00166992	0.00283161	0.00681612	0.0486785	0.00223858	0.00721111	0.00415664	0.00294913	0.00446195	0.00360219	0.00270288	0.0030711	0.0138717	0.00941733	0.00358743	0	0	0.0264231	0.00181111	0.0828677	0.00346778	0.00132035	0.0023208	0.0564916	0.00201563
ANKRD6	0.0188323	0.0545471	0.0157382	0.0152491	0.0265361	0.0302986	0.0379293	0.0335191	0.00429047	0.0570211	0.0412921	0.033202	0.00437656	0.0286335	0.0129526	0.162541	0.0318506	0.0516937	0.020153	0.0180625	0.0493795	0.0129473	0.0143452	0.00796917	0.02729	0.018931
ANKRD61	0	0.000189362	0.000233667	0	0	5.03673e-05	0	0	0	0	0	0.000652681	0	0	0	0	0	0	0	0	0	0	1.75041e-05	4.99461e-05	0.000107453	0
ANKRD63	0	3.62618e-05	0	0.000128639	0	0.00104274	7.9575e-05	0.000290576	0	0	0	0	0	0	0	0	0	0	0	0.0001263	0	0	0.000449733	0.000123424	0	0
ANKRD65	9.83086e-06	9.6602e-05	0	0	0	0	0	0	0	0	0	0	8.66674e-05	0.00071332	0	0	0	0	0	0	0	0	0	3.84973e-05	0	0
ANKRD66	0.00231057	0.000547215	0.00112807	0.000344644	0.000288472	0.00147466	0.000163622	0.000647244	0	0.000961046	0	0.0255195	0.000221275	0	0	0.0781367	0	0	0	0.000418907	5.62429e-05	0.00162053	0.00151652	0.00286502	0.000346295	0
ANKRD9	6.02045e-05	0.000223703	7.0278e-05	0.000510953	0.000177369	0.00010371	3.92903e-05	0	0.00050084	0	0	0	6.34702e-05	0	0	0	0	0	0	0.000165005	0.000245251	0	0.000101834	0.000124534	3.72184e-05	0
ANKS1A	0.0734855	0.0900528	0.073297	0.0692525	0.0659437	0.043799	0.0644016	0.0749771	0.0568244	0.0803837	0.0996747	0.146118	0.0548772	0.0722312	0.0590056	0.185819	0.168144	0.181016	0.0396116	0.0927127	0.106179	0.0124584	0.0557149	0.0391986	0.0785876	0.0653979
ANKS1B	1.12232	0.389387	1.35908	1.3916	1.08466	1.30709	1.47259	1.7005	1.81104	1.02966	0.561685	0.335778	0.727202	1.17488	1.27876	0.395153	0.238308	0.380349	0.869884	1.84008	1.1242	0.519823	1.48042	0.954876	1.15929	1.58335
ANKS3	0.0261909	0.0176232	0.0305304	0.0250383	0.0159387	0.0224023	0.0168442	0.0318668	0.0257566	0.0250209	0.0185468	0.0265021	0.016953	0.0283409	0.0174017	0.0217239	0.00533638	0.0094842	0.00634773	0.0344882	0.0157542	0.00440534	0.0247279	0.018338	0.0174924	0.0140585
ANKS4B	0.00157236	0.000167759	0.000874058	0.00307924	0.00136425	0.00356266	0.00465053	0.00304868	0.000715538	0.00027004	0.00113891	0	0.00047899	0.000847894	0	0	0	0	0	0.00198173	0.00196004	0.000984564	0.00281401	0.00121157	0.00153428	0.00146212
ANKS6	0.0281144	0.0119253	0.0333614	0.0196711	0.0217554	0.0147303	0.0226382	0.0325425	0.00695983	0.0250798	0.0158347	0.0102085	0.017807	0.020102	0.0202196	0.0150123	0.0070027	0.00744516	0.00872004	0.0200219	0.0206371	0.00535192	0.0131183	0.019335	0.0159004	0.0107587
ANKZF1	0.0286218	0.0143128	0.0368002	0.0301352	0.0328557	0.0355264	0.0315535	0.0382101	0.0183378	0.0194363	0.0176344	0.0190098	0.0104267	0.0448995	0.0250495	0.0189885	0.0255913	0.0162794	0.0172608	0.0351051	0.0308617	0.0124606	0.0324089	0.0295643	0.0306348	0.0102963
ANLN	0.00950159	0.010729	0.0111932	0.0114904	0.00828951	0.012458	0.0120282	0.0114363	0.0210252	0.00720063	0.154001	0.015076	0.265064	0.0116987	0.00940113	0.0194797	0.00588734	0.0294551	0.00801918	0.0147162	0.0119166	0.0231699	0.0159992	0.0137134	0.0131977	0.0371503
ANO1	7.54562e-05	0	7.92479e-05	7.44349e-05	0.000522495	6.73947e-05	0.000245269	5.42867e-05	0	0	0	0	9.69883e-05	0	0	0.00490619	0.00913259	0	0.00606874	0	0.000291003	0	3.68716e-05	0	2.09212e-05	0
ANO10	0.287858	0.165017	0.312484	0.377026	0.508138	0.762188	0.437281	0.252236	0.247687	0.294452	0.277859	0.283864	0.351649	0.427305	0.468683	0.469721	0.273411	0.330899	0.385474	0.251616	0.528331	0.646806	0.600733	0.759942	0.509894	0.250837
ANO2	0.000799175	0.000366382	0.0042007	0.0069942	0.00173609	0.00064115	0.00106232	0.00142441	0.07792	0.00218699	0.000450499	0.0510336	0.00167533	0.00169628	0	0.00339329	0	0	0	0.0008127	0.00100791	0.00106129	0.000765913	0.00288688	0.0018433	0.00991844
ANO3	0.168284	0.0194847	0.140769	0.383051	0.024471	0.23075	0.164645	0.283908	0.0236958	0.0867529	0.0226456	0.0525013	0.0185492	0.0148393	0.0265697	0.252101	0.00406505	0.0378823	0.0315176	0.235359	0.0457334	0.0735854	0.220429	0.121465	0.0253525	0.0898654
ANO4	0.137493	0.0357964	0.219414	0.106261	0.335258	0.169495	0.12859	0.245566	0.197221	0.218745	0.383934	0.513156	0.69714	0.243612	0.169162	0.0580162	0.0589498	0.0726022	0.0787763	0.103573	0.338331	0.0569966	0.0855074	0.148373	0.213567	0.105963
ANO5	0.120621	0.0294682	0.128794	0.0618192	0.110471	0.0580705	0.0571125	0.0743851	0.0290923	0.0943529	0.0228923	0.0319892	0.023175	0.157947	0.074546	0.0247624	0.0354496	0.0467936	0.0192401	0.151602	0.0834074	0.0365473	0.124228	0.0971198	0.0877731	0.0879579
ANO6	0.0517459	0.114644	0.0867061	0.0431114	0.0985305	0.078329	0.0326507	0.129675	0.104472	0.0209919	0.0781835	0.0829956	0.0153961	0.0937686	0.046751	0.0509552	0.160213	0.22823	0.0277085	0.0503723	0.0818524	0.0200311	0.0395191	0.0524405	0.0601236	0.0668025
ANO7	0	0	0	0	0	7.63597e-05	0	0	0	0	0	0	0	0	0	0	0	0	0	2.81112e-05	0	0	4.1256e-05	4.34388e-05	8.1285e-05	0
ANO8	0.0045921	0.00228179	0.0121422	0.004924	0.00669349	0.00911038	0.00739092	0.0060549	0.00293468	0.00285189	0.00128483	0.00102829	0.00191017	0.0106798	0.00885273	0	0	0	0.00908254	0.0067508	0.00943938	0.00504651	0.0058374	0.00967683	0.00607926	0.00189057
ANO9	0.00318907	0.000194538	0.00223188	0.0167685	0.00823146	0.0127344	0.0174984	0.0192312	0	0.000656912	0.00042758	0.000754965	0.000310272	0	0.00644991	0	0.00343129	0.00725022	0	0.00880526	0.0123245	0.00211683	0.00648166	0.000892516	0.0131592	0
ANOS1	0.0291903	0.087198	0.0260277	0.0503316	0.0246289	0.0141656	0.0274868	0.0185538	0.0172373	0.0208969	0.0639806	0.153078	0.014989	0.023415	0.238613	0.271435	0.0205621	0.0151711	0.0438895	0.0294993	0.04723	0.00651823	0.0203318	0.0153136	0.0812398	0.101635
ANP32A	0.0523037	0.050821	0.0822943	0.0674639	0.0687506	0.0751094	0.0532877	0.0685716	0.0287205	0.0631983	0.0435556	0.0305768	0.0257184	0.0635677	0.0707062	0.0587257	0.0334868	0.041137	0.0904248	0.0594106	0.0625486	0.0573771	0.0743122	0.093934	0.0706603	0.0397012
ANP32B	0.00888923	0.0183925	0.00385573	0.00513014	0.00934265	0.00602002	0.00470279	0.00608429	0.0371276	0.0120282	0.0198991	0.010729	0.0234336	0.00527311	0.00840512	0.00526981	0.0307406	0.0167725	0	0.00436255	0.00623512	0.0115131	0.00637643	0.00660428	0.00678864	0.0154203
ANP32E	0.0270037	0.0275771	0.0141441	0.0332891	0.0566897	0.0692803	0.0428477	0.0139848	0.031358	0.0277196	0.0308331	0.0264885	0.0322214	0.0285869	0.0629518	0.0343912	0.0638821	0.0544748	0.0697637	0.0120396	0.0461243	0.0774763	0.0671822	0.0748276	0.052245	0.0250196
ANPEP	0	0.000120146	0.0001449	0	0	0	0	0	0	0	0	0	0	0	0	0	0.0322796	0	0	0.000119235	0	0	0	0	0.000214189	0
ANTXR1	0.164464	0.168204	0.308289	0.268695	0.150924	0.21481	0.174986	0.323558	0.112739	0.166025	0.17092	0.216116	0.11174	0.249824	0.11419	0.201086	0.0776506	0.115078	0.0678101	0.276089	0.1421	0.0619723	0.220385	0.190778	0.152765	0.212418
ANTXR2	0.0890748	0.0609222	0.140951	0.0490619	0.0119934	0.0135583	0.0148634	0.0189605	0.021013	0.107889	0.0421783	0.0371862	0.0248863	0.169274	0.00230298	0.0486586	0.0675283	0.0130007	0.00377886	0.0122874	0.0351633	0.0157046	0.0082727	0.0896445	0.0321094	0.0548925
ANXA1	0.000186681	0.00537615	0.00020098	0.00193558	0.000237008	0.00119481	0.00874703	0.0015746	0	0	0.00393786	0.00385692	0.000837192	0.00127494	0	0.061035	0.0464569	0.00390237	0	0.000256222	0.000276113	0.00177891	0.000923433	0.000345902	0.000507272	0.000681505
ANXA10	0.000451311	0.000100796	7.91671e-05	0.000414833	0	0.000171984	0.000190818	0	0	0.00115204	0.000538201	0	9.87785e-05	0.000197908	0	0	0	0	0	0.000112964	0.000361373	0	0.000168744	0.000271293	5.29662e-05	0.00312677
ANXA11	0.034272	0.00784677	0.0276782	0.0235639	0.00363953	0.0362127	0.0113627	0.0172597	0.00771613	0.00884093	0.0049807	0.00618842	0.0038575	0.0198681	0.00104205	0.0329391	0.0141587	0.00525226	0.010637	0.0279442	0.00830222	0.0329362	0.0599964	0.0461518	0.00457332	0.00359291
ANXA13	0.000157896	0.000340861	0.000325513	0.0001331	0.00122195	0.000479232	0.000241092	0.000219889	0.00171278	0.00155783	0	0	0.000777846	0	0	0	0	0	0	0.000319032	0.000164228	0	0.000156224	0.000355286	0.000583336	0.000426033
ANXA2	0.00171967	0.00415587	0.021201	0.00411269	0.0101632	0.00709213	0.00510514	0.00225064	0.00253641	0.00442483	0.00419759	0.0116952	0.00218724	0.0188319	0.00312746	0.0605452	0.0371592	0.00416145	0	0.00280354	0.0074142	0.0331854	0.00603263	0.0742634	0.00498549	0.00120311
ANXA3	0.0169902	0.00882292	0.0153402	0.0205703	0.00780064	0.0148115	0.0294383	0.0239277	0.001692	0.0113616	0.00338189	0.0132727	0.00184378	0.0219345	0.0206978	0.00337003	0.0321674	0.0140364	0.0303284	0.00961141	0.0114134	0.00767875	0.0104249	0.0175206	0.0195306	0.00709244
ANXA4	0.000511471	0.00104867	0.000579618	0.013946	0.00272778	0.00981584	0.0209335	0.00366625	0.00188618	0	0.00384893	0.0202396	0.00105116	0.000176994	0.000512803	0.0179996	0.0328158	0	0.00600175	0.000345311	0.00437469	0.00302182	0.000845142	0.000170778	0.00131063	0.000168535
ANXA5	0.0277698	0.0533101	0.0201609	0.0307422	0.0238648	0.0170528	0.0315625	0.0264499	0.0259061	0.0261889	0.0595128	0.0445089	0.0451855	0.0321142	0.0297504	0.197475	0.0535248	0.0344794	0.0985729	0.0282273	0.0253338	0.0136084	0.0166129	0.0178736	0.0270782	0.0619534
ANXA6	0.0738014	0.018914	0.0800231	0.0550544	0.0438685	0.0792598	0.0623403	0.0731214	0.0162472	0.0346006	0.0168141	0.01678	0.00835895	0.0531842	0.0212999	0.0281325	0.0224439	0.00678385	0.0418437	0.0808469	0.0667661	0.0611691	0.082743	0.11389	0.0412122	0.0187182
ANXA7	0.015093	0.0158733	0.0314107	0.0200296	0.0253877	0.0330256	0.0305993	0.031704	0.00765786	0.0158242	0.0151681	0.0216765	0.00569278	0.0312604	0.0181393	0.0121931	0.0224954	0.00679813	0.0211048	0.0244426	0.0274663	0.0208078	0.0294893	0.0340418	0.0224047	0.0126437
ANXA9	0.00485066	0.00867049	0.00290446	0.00407603	0.00428713	0.00321679	0.00449125	0.00336624	0.0477456	0.0048456	0.131432	0.0872931	0.241342	0.00494391	0.00430012	0.0182711	0.0482125	0.0121114	0.0035307	0.00352998	0.00707417	0.00657789	0.00310444	0.00274814	0.0124323	0.0253105
AOAH	0.000257284	0.000537384	5.57806e-05	0.000701044	0.000235142	0.000217463	0.000340204	0.00054451	0.000658192	0	0	0.000934678	0.000218209	0	0	0	0.00396387	0.00334008	0	0.000732063	0.000336681	0	0.000259129	0.000224667	0.00207165	0.000615852
AOC2	0.00229333	0.00111548	0.00429374	0.00272729	0.00171707	0.00178566	0.00208019	0.00202999	0.00296975	0	0.00133745	0.00254273	0.000905208	0.00472314	0.00147607	0.00425713	0.00350819	0	0	0.00237053	0.000963539	0.000580028	0.00226237	0.00286072	0.0018517	0.000350879
AOC3	0.000106596	0	0.000217637	0.000163924	0	3.36691e-05	0	0.000444936	0	0	0.000254534	0	0.000156573	0.00153989	0.00114962	0	0	0	0	0	0.00043405	0.00025117	0.000149966	0.000205626	0.000778294	0
AOX2	0.000629288	0.00100255	0.000522758	0.00045953	0.000280655	0.000710779	0.000987617	0.00122242	0.00166131	0.000802475	0.000553139	0.00136653	0.000316537	0.000203663	0.00147032	0	0.00215487	0	0	0.000529106	0.000748019	0.000210071	0.000207158	0.000476494	0.00018781	0.000626407
AOX4	0.000281447	0	0.000232764	0.00037235	0.000427563	0.000224404	0.000616231	0	0.000491744	0	0.000404227	0	0.000235559	0.00051455	0.000301142	0	0	0	0	0.000409636	0.000287814	0	9.87774e-05	5.03961e-05	0.000108939	0
AP1AR	0.0727981	0.035876	0.0872089	0.0703019	0.0649463	0.0817332	0.0727926	0.0754216	0.052018	0.0894277	0.0399933	0.0280912	0.0374232	0.0857549	0.0594183	0.0314655	0.0539589	0.0712057	0.0629543	0.0905665	0.0743957	0.0796517	0.110774	0.0893311	0.0693075	0.0595906
AP1B1	0.0363138	0.0215733	0.0606413	0.043213	0.0517241	0.0788239	0.0627625	0.0555884	0.0252035	0.029089	0.0270146	0.0214057	0.0201023	0.0695981	0.0529404	0.0400879	0.0306369	0.0465241	0.0386573	0.0486029	0.0741804	0.0708416	0.0762686	0.0901097	0.0622519	0.0169782
AP1G1	0.0680981	0.0636162	0.0668114	0.0712037	0.083768	0.112123	0.0842481	0.058996	0.067763	0.059366	0.0683474	0.166537	0.0654345	0.0627684	0.0602941	0.0609552	0.0666288	0.100255	0.0276232	0.060443	0.101892	0.0777352	0.106672	0.118284	0.0909818	0.0531806
AP1G2	0.0342346	0.00307345	0.0508386	0.0169677	0.0174098	0.0190596	0.0110033	0.0329138	0.00513536	0.00951764	0.00399383	0.00548125	0.00499632	0.0407906	0.0237451	0.00357566	0.0145398	0.015245	0	0.0406203	0.0145009	0.00698311	0.0267333	0.0266501	0.019575	0.00352903
AP1M1	0.0146616	0.00644677	0.0173016	0.0158647	0.0198347	0.0268879	0.0210435	0.0191082	0.00883121	0.00707821	0.00606837	0.00684588	0.00612095	0.0212121	0.0167281	0.00413292	0.0134112	0.0140906	0.0276919	0.0144596	0.0174219	0.0165997	0.0199659	0.0250518	0.0191671	0.00547452
AP1M2	0.000776621	5.7369e-05	0.000444568	0.00539045	0.000764448	0.000811964	0	0.0012259	0.000566769	0	0	0	0.000245559	0.00236879	0	0	0	0	0	0.000228095	0.000716456	6.68543e-05	0.000413331	0.000602624	0.00177905	0.000225922
AP1S1	0.0132023	0.00419735	0.0191325	0.0226328	0.0132368	0.0516248	0.0153145	0.0176586	0.00634988	0.00433388	0.00583928	0	0.00414174	0.0177896	0.00759066	0	0.0076349	0.00901464	0.00780378	0.0145228	0.0167804	0.0497683	0.0395411	0.0549291	0.0115742	0.00401834
AP1S2	0.00445928	0.031544	0.0100745	0.00777163	0.0583661	0.00659547	0.00790225	0.00444679	0.0523701	0.0125717	0.0407668	0.0812225	0.0339707	0.0322231	0.0712579	0.00779345	0.0481537	0.0466641	0.115675	0.00412108	0.110915	0.0121895	0.00454135	0.013767	0.165152	0.0652549
AP1S3	0.00282216	0.000581516	0.000713726	0.020743	0.00054021	0.00059547	0.00424292	0.0011115	0	0	0.000588097	0.000172846	0.000307517	0.0030335	0.00449405	0.00601582	0.0480876	0	0	0.000688391	0.00154815	0.00132476	0.000246364	0.000759629	0.00130122	0.00134127
AP2A1	0.0402637	0.0342986	0.0604524	0.0575211	0.0841305	0.133494	0.0855862	0.0563477	0.0234646	0.0278113	0.0311394	0.0155619	0.0224401	0.0786406	0.0880777	0.0267055	0.0395357	0.0318053	0.0179694	0.0307505	0.0870877	0.111723	0.0661052	0.156799	0.0676953	0.0188441
AP2A2	0.0888214	0.0424345	0.0939659	0.136146	0.110708	0.168331	0.12745	0.10095	0.0553811	0.0485077	0.0514109	0.037468	0.0474577	0.105092	0.114178	0.0480677	0.0806231	0.0356863	0.0846832	0.0916011	0.152495	0.135357	0.143079	0.199111	0.14113	0.0455553
AP2B1	0.164534	0.124639	0.226143	0.238926	0.232908	0.431251	0.307584	0.180539	0.131629	0.155639	0.135218	0.12638	0.145645	0.213023	0.208244	0.124551	0.169635	0.182285	0.134005	0.175165	0.29098	0.37534	0.368082	0.474208	0.266865	0.128527
AP2M1	0.0410979	0.0215783	0.0444782	0.0760869	0.0888844	0.159216	0.111278	0.0272293	0.0212144	0.0250516	0.0240474	0.0228333	0.024068	0.0550875	0.0667569	0.0295103	0.0308439	0.0304762	0.0557299	0.027644	0.10764	0.190034	0.11401	0.196764	0.0990963	0.0185827
AP2S1	0.0199017	0.0142824	0.0191331	0.0301622	0.025596	0.0735955	0.0482693	0.0164154	0.0201006	0.0130412	0.0154959	0.0228407	0.0185906	0.0216675	0.0236724	0.0212098	0.0174858	0.0383486	0	0.0177897	0.0383723	0.0788255	0.0523367	0.0924307	0.0317757	0.0163221
AP3B1	0.0970801	0.168912	0.0905472	0.0909659	0.0443482	0.0528758	0.0595606	0.0894676	0.204216	0.0926784	0.25674	0.168083	0.322647	0.0936397	0.0702692	0.137234	0.231114	0.230641	0.0755738	0.0751765	0.0602904	0.0316913	0.0567257	0.0615532	0.0574492	0.168441
AP3B2	0.157242	0.0393201	0.230325	0.166907	0.130123	0.220174	0.143539	0.160088	0.031583	0.0864211	0.0657494	0.0563058	0.0578148	0.162066	0.206561	0.0421547	0.0443784	0.0625312	0.0665074	0.219336	0.122935	0.17467	0.235881	0.272041	0.133723	0.0469734
AP3D1	0.0605078	0.0450642	0.0672553	0.0825754	0.117641	0.155412	0.103944	0.0568521	0.0596443	0.0424279	0.0564042	0.0692285	0.0409869	0.0761523	0.0960754	0.0502462	0.0520524	0.0422014	0.0593117	0.0581744	0.116069	0.173794	0.126029	0.167418	0.118181	0.0410854
AP3M1	0.0100662	0.0112113	0.0122526	0.0101667	0.0133949	0.017105	0.0126601	0.00779744	0.0192561	0.0163522	0.011998	0.00843309	0.00976523	0.0143576	0.0135049	0.00788527	0.0142453	0.00872924	0.0285081	0.00854562	0.014302	0.0139983	0.0145171	0.0176467	0.0138733	0.0117446
AP3M2	0.0162455	0.00830267	0.0189368	0.0260289	0.0243497	0.0517781	0.0343678	0.0171194	0.0119792	0.0152941	0.00676956	0.00602293	0.00623261	0.0178962	0.0217556	0.0144686	0.0128715	0.0107262	0.0333308	0.0170723	0.0351745	0.0515781	0.0401776	0.0630528	0.0284033	0.00783178
AP3S1	0.0502327	0.0287185	0.0705702	0.0531331	0.0585622	0.0583591	0.0564966	0.0746217	0.0186123	0.0485402	0.0281516	0.0299275	0.0196485	0.0805353	0.0359737	0.0160968	0.0509186	0.0177503	0.0878295	0.0743799	0.0531666	0.0334528	0.0618835	0.0572861	0.0470152	0.0382547
AP3S2	0.0236056	0.0253039	0.0270997	0.0224613	0.0362405	0.0279213	0.0379522	0.0234943	0.0250284	0.0265696	0.0277969	0.0253622	0.0217741	0.0338465	0.0392952	0.0252149	0.028489	0.0343049	0.0251018	0.0242618	0.0367422	0.0277901	0.0299473	0.0357562	0.0388528	0.0233512
AP4B1	0.0127809	0.0121871	0.0170882	0.0164788	0.0126373	0.0174688	0.0139291	0.0102097	0.0170289	0.0189734	0.0124302	0.0165781	0.014524	0.0189722	0.0161695	0.02266	0.0137368	0.0116665	0.00557773	0.0124055	0.0145026	0.0129018	0.0155414	0.0216571	0.013022	0.00996335
AP4E1	0.0386348	0.030486	0.0483079	0.0521889	0.0506974	0.0501902	0.0603573	0.0616104	0.0289748	0.043701	0.0317197	0.0762444	0.0309393	0.080261	0.049406	0.0258916	0.0526539	0.0656909	0.0560241	0.0460928	0.0370424	0.0211837	0.0433771	0.043503	0.0454841	0.0336592
AP4M1	0.00127624	0.000977197	0.000941363	0.00128664	0.00242681	0.00256113	0.00203429	0.00178214	0	0.00243715	0.0029962	0.00239761	0.0005764	0.00186687	0	0.00349987	0.00856758	0	0	0.00144856	0.00223195	0.001531	0.00274773	0.00294277	0.00173793	0.000532351
AP5B1	0.00576087	0.00458985	0.00478686	0.00607935	0.00787232	0.0158875	0.00595306	0.00365996	0.00616782	0.00400289	0.00484454	0.00575536	0.00322427	0.0035906	0.00403648	0.00443571	0.00881465	0.0029963	0.00534831	0.00448812	0.00840513	0.0100497	0.00807353	0.013584	0.00868681	0.0045816
AP5M1	0.0282123	0.0240501	0.0374549	0.0263824	0.0349933	0.0301874	0.0316373	0.0345948	0.0303611	0.0259808	0.0259911	0.0331153	0.032772	0.0347197	0.0318447	0.039339	0.0216195	0.0351945	0.0201099	0.0281809	0.0301242	0.015276	0.0298623	0.0324284	0.0295339	0.0262346
AP5S1	0.00387149	0.00133813	0.00267676	0.00303581	0.0032118	0.00482917	0.00484695	0.0040346	0.00203827	0.00166399	0.00145507	0.000348037	0.000868813	0.00399452	0	0.00257955	0	0.00386828	0	0.00461762	0.00413904	0.00371636	0.00474933	0.00392126	0.00374454	0.00111396
AP5Z1	0.00434996	0.00388553	0.0112471	0.00400992	0.0054023	0.00865943	0.00751362	0.00751605	0.00454726	0.00224299	0.00653899	0.00506976	0.00411722	0.00791488	0.00687923	0.0094755	0.00503123	0.00364707	0	0.00801004	0.00840339	0.00791136	0.008381	0.0107948	0.00948877	0.00377321
APAF1	0.0323784	0.0278037	0.0554518	0.0529626	0.0510413	0.0421742	0.0574896	0.0553896	0.0392849	0.058634	0.0309351	0.0400369	0.0273867	0.0514246	0.0583353	0.0163253	0.055129	0.0711568	0.0400603	0.0478675	0.0610828	0.018836	0.0426853	0.043259	0.0522964	0.0266252
APBA1	0.0595418	0.0144439	0.0792833	0.118121	0.109505	0.0493174	0.0881087	0.0673107	0.0480469	0.0818679	0.0229812	0.0167731	0.0370874	0.0752575	0.0961385	0.0135338	0.00851134	0.0173647	0.0430097	0.0714076	0.0665968	0.0403714	0.0571042	0.0660319	0.0836153	0.0861656
APBA2	0.247714	0.151496	0.474263	0.25605	0.113258	0.278453	0.226329	0.372014	0.0622271	0.142043	0.107908	0.0412188	0.0477777	0.386919	0.110049	0.0684622	0.0450482	0.0654813	0.229992	0.356443	0.121555	0.123118	0.280325	0.347085	0.145129	0.105002
APBA3	0.00628072	0.00387781	0.00924589	0.00601107	0.00452285	0.00574496	0.00419962	0.0094135	0.00234716	0.00507988	0.00374035	0.00419879	0.00400038	0.00611765	0.0078106	0.00124985	0.00389288	0.0039675	0.0138783	0.00783513	0.00529718	0.00125215	0.00640305	0.00556467	0.00670282	0.00485717
APBB1	0.0467494	0.0181978	0.0472538	0.0604183	0.0475251	0.106501	0.0708978	0.0360715	0.0584656	0.0400058	0.0540327	0.0226239	0.0522861	0.0563065	0.0505334	0.00685772	0.0242834	0.0213042	0.0245561	0.0378669	0.0647934	0.110814	0.0889946	0.121826	0.0551312	0.019368
APBB1IP	0.00215295	0.00649406	0.00341072	0.00417316	0.0298778	0.0197276	0.00467504	0.0144338	0.0122398	0.00442161	0.0093547	0.00702261	0.0129445	0.0025556	0.155628	0.0115958	0.00148112	0.232495	0	0.013367	0.109476	0.00572117	0.0111155	0.00241826	0.0687778	0.0467532
APBB2	0.0603087	0.128141	0.20137	0.0801594	0.105019	0.131095	0.060756	0.158393	0.0975179	0.0614	0.296941	0.0504229	0.405793	0.0668836	0.0598309	0.0562029	0.425636	0.0468906	0.0759408	0.0884894	0.0752114	0.0726928	0.0898823	0.164685	0.094995	0.228115
APBB3	0.00795245	0.00250003	0.0142769	0.0146733	0.00768609	0.0121015	0.0152822	0.00939601	0.00237328	0.00768456	0.00635497	0.00412065	0.00303312	0.0255377	0.0173738	0.000481101	0.00658222	0.00387795	0.00623511	0.0128771	0.0145636	0.0101467	0.0133199	0.0144657	0.0102506	0.00175573
APC2	0.00159949	0.00229281	0.00356721	0.00332138	0.0028256	0.0067216	0.00455985	0.00352149	0.00185319	0.000826332	0.000823753	0	0.000454886	0.00402845	0	0.00393799	0	0	0.00562613	0.00268687	0.00559426	0.00505057	0.00504374	0.00655759	0.00323175	0.000603937
APCDD1	0.0790572	0.022623	0.0469555	0.0236887	0.0191821	0.0144937	0.0175339	0.018445	0.102859	0.0511179	0.0220044	0.00902188	0.00688227	0.0372365	0.041252	0.00603447	0.277873	0.0149858	0.0119006	0.0367994	0.0293067	0.0180541	0.0324806	0.0344617	0.0306771	0.0438703
APCDD1L	0.000173716	9.99013e-05	0.00015366	5.97978e-05	0	0	9.94867e-05	0.000306819	0	0	0	0	0	0	0	0	0	0.00393714	0	0.00015869	3.76333e-05	0.000154084	7.13461e-05	0.000191557	0	0
APEH	0.0345276	0.0193374	0.0507531	0.0408837	0.0406338	0.0451273	0.0442746	0.0458326	0.0132367	0.0173206	0.0164923	0.014816	0.0113895	0.060899	0.0298699	0.0128759	0.0072497	0.0110845	0.00650083	0.0451162	0.0370252	0.0167751	0.0453282	0.0364552	0.0400082	0.0155724
APEX1	0.0127364	0.00954139	0.00749131	0.0151857	0.0218397	0.0384192	0.018112	0.00885672	0.0267694	0.016002	0.00957005	0.0126919	0.0145366	0.00682152	0.0146938	0.0160507	0.0182237	0.0148015	0.0120254	0.0103382	0.0232923	0.0337141	0.0316905	0.0374413	0.0172499	0.0138776
APEX2	0.0034476	0.00268803	0.0039801	0.00236005	0.00536317	0.00542945	0.00519934	0.00419974	0.00356202	0.00227969	0.00263248	0.00115679	0.00187106	0.00651523	0.00412065	0.002168	0.00297526	0	0	0.00425675	0.00580502	0.00171233	0.00502139	0.00420154	0.00528645	0.00250388
APH1A	0.00534201	0.00466841	0.00830575	0.00521478	0.00731218	0.00935007	0.0054868	0.00712837	0.00913321	0.00313516	0.00631088	0.00390845	0.00327336	0.00555254	0.00282728	0	0.00155928	0	0	0.00570768	0.0101568	0.00698814	0.00992619	0.0093639	0.00764748	0.0033943
APH1B	0.0803194	0.0769906	0.0811911	0.0818125	0.0523533	0.0647471	0.0643967	0.0525859	0.0413326	0.0598135	0.0672193	0.0521485	0.0448205	0.10613	0.0533362	0.0682725	0.053752	0.0583995	0.0504193	0.106598	0.0613694	0.0690602	0.13433	0.104183	0.066739	0.0556469
API5	0.0280863	0.0233996	0.0272865	0.0362013	0.0303049	0.0453029	0.0411485	0.0272075	0.0265757	0.02706	0.0200597	0.0310847	0.0277059	0.0388088	0.024873	0.0298004	0.0382537	0.0289018	0.00448526	0.0247213	0.034169	0.0364064	0.0398609	0.0493067	0.0339216	0.0277506
APIP	0.0341088	0.0283176	0.0400295	0.0307275	0.0391141	0.0286031	0.0330606	0.0324752	0.0183176	0.0355599	0.0275485	0.0156793	0.0272678	0.0383305	0.0492477	0.0349564	0.0317164	0.0335363	0.0141953	0.0260092	0.0360593	0.0320789	0.0302843	0.0369619	0.0570426	0.0258215
APLF	0.0176875	0.0213218	0.0191143	0.0199057	0.0289095	0.0216371	0.0191909	0.0172473	0.0264329	0.0268792	0.0285139	0.0337753	0.0246229	0.0213117	0.00974245	0.0395307	0.0259695	0.0354958	0.0331959	0.0166046	0.0196113	0.0197269	0.0191959	0.0247217	0.0201011	0.0249232
APLNR	0	0	0	0	0	5.03673e-05	0	0	0	0	0	0	0	0	0	0	0.00315982	0	0	0	0	0	0	0	0	0
APLP1	0.117209	0.0351712	0.064537	0.154376	0.118852	0.263796	0.147959	0.0665537	0.159507	0.0510787	0.200024	0.0290703	0.349036	0.102756	0.110208	0.0662046	0.0421612	0.0513732	0.0784851	0.0863217	0.121477	0.222423	0.282053	0.238451	0.12028	0.0551817
APLP2	0.126734	0.132555	0.229278	0.333748	0.31182	0.394079	0.204996	0.159427	0.107516	0.107115	0.130145	0.190017	0.116056	0.297586	0.314936	0.142764	0.354329	0.229676	0.101711	0.156286	0.37584	0.358734	0.366995	0.526971	0.376235	0.162537
APMAP	0.0255483	0.0181486	0.0299534	0.0329111	0.0405889	0.0271275	0.022946	0.0264288	0.0180068	0.0298509	0.0171954	0.0304964	0.0165448	0.037324	0.0462855	0.00625726	0.0153065	0.00700471	0.0299118	0.022163	0.0377814	0.020369	0.0251471	0.0371865	0.0280821	0.0185323
APOA1	0.00809929	0.0116415	0.0108721	0.00950564	0.0094514	0.00770482	0.0123687	0.00882783	0.00339106	0.00547777	0.00519136	0.00573725	0.00310794	0.0109967	0.00941132	0.00884623	0.210936	0.00559616	0.0143552	0.00908625	0.0129979	0.00263612	0.00623542	0.00543217	0.0110516	0.00592753
APOA2	1.1774e-05	0	8.33038e-05	0	0	0	7.00318e-05	0	0	0.000507477	0	0	0	0	0	0	0	0	0	0	0	0	0	2.93858e-05	0	0
APOB	0.00161916	0.00136577	0.00471121	0.00345401	0.0044842	0.00767103	0.00351589	0.00445936	0.00161628	0.00388033	0	0.00189733	0.000944774	0.00390417	0.000614068	0.00321701	0.00247536	0.00244604	0	0.00386194	0.00466845	0.00299159	0.00609447	0.00365212	0.00318799	0.000924174
APOBEC1	0.00023478	0.000246944	2.78509e-05	0.000208105	5.56138e-05	0.000372752	0.000227685	0.000306948	0	0.00152609	0	0	0.000165392	0.000235836	0	0	0	0	0	9.15152e-05	0.000142876	0	0.000225105	0.000143083	0.000205017	0.000397345
APOBEC3Z3	0	0	0	0	0	0	0	0	0	0	0	0	8.39367e-05	0	0	0	0	0.00628169	0	0	0	0	0	0	0	0
APOBEC4	2.68893e-05	8.6046e-05	0.000161058	0	0	0	0	0	0	0	0	0	0	0	0	0.0035367	0	0	0	2.62079e-05	0	0	0.000169438	2.04516e-05	0	0
APOBR	0	5.58727e-05	0.000278587	0.00200006	0	0.00030882	0.00126272	0.000311812	0	0	0	0	6.46649e-05	0	0	0	0	0.00309323	0	0.000157461	6.72662e-05	0	6.22993e-05	2.44046e-05	6.88325e-05	0
APOC1	0.000130692	0.00110291	4.02186e-05	0.000102566	0	0.000799361	0	0.00034442	0.000724834	0	0.0016193	0.000896501	0	0.000990365	0	0	0	0	0	0	0	0.000214409	0	2.89747e-05	0.000247332	0
APOD	0.00465191	0.0074274	0.00388545	0.00589213	0.00595707	0.00403291	0.00445327	0.00450938	0.0121508	0.00441328	0.0874794	0.00313877	0.130636	0.00143755	0.00104027	0.00790854	0.0227074	0.0177773	0.0164656	0.00576146	0.00531883	0.00908363	0.00356755	0.00276353	0.00593092	0.0604687
APOE	0.00238767	0.0651719	0.00308348	0.00298175	0.00242814	0.00260932	0.00343456	0.00171777	0.00477078	0.00659516	0.0658555	0.00547307	0.00390317	0.000923647	0.00437908	0.00561634	0.0135128	0.0136732	0.00808449	0.00301738	0.00305701	0.0135508	0.00262629	0.00322009	0.00260931	0.0150663
APOF	0	0	8.65322e-05	0	0.000108405	0	0	8.61607e-05	0	0	0	0	0	0	0	0	0	0	0	6.88264e-05	0	0	0	1.51106e-05	0	0.000308054
APOH	0.000113907	0.000181667	0.000474263	4.39991e-05	0	0	8.04408e-05	0	0	0	0	0	0	0	0	0	0	0	0	7.26397e-05	7.19035e-05	0	3.65713e-05	0.000113451	0	0
APOL5	1.34565e-05	0.00025515	0.000143184	0	0	4.00332e-05	0	8.31688e-05	0.000547734	0	0.000348095	0	0	0	0	0	0.0728145	0	0	0	0	0	0	5.5776e-05	0	0
APOL6	0	0	0.00015951	0	0.00013759	0	0	0	0	0	0	0	5.84812e-05	0	0	0	0.0040516	0	0	0.000133472	0.000119109	0.000134223	0	0	0.000697163	0
APOLD1	0.000532828	0.000851746	0.000214849	0.00143477	0.00102816	0.00118421	0.00052161	0.000408602	0	0	0.00108007	0.000279881	0.000554858	0.00233831	0	0	0.140115	0	0	0.000435417	0.00170278	0.00226632	0.00199884	0.00190993	0.00128687	0.0014586
APOM	0.00113119	0.00253739	0.00151037	0.000818479	0.000946974	0.0011736	0.000599098	0.000877655	0.00157625	0.00103108	0.00243139	0.000754965	0.00395237	0	0	0	0	0	0	0.000750079	0.00207911	0.000498243	0.000933096	0.000835659	0.00120152	0.00340921
APOOL	0.0201881	0.0206372	0.0340357	0.0192072	0.027933	0.0272698	0.0338498	0.0321277	0.0269258	0.0174184	0.0195787	0.0287877	0.00836429	0.0423278	0.019249	0.0194712	0.0464428	0.0163792	0.0139475	0.0268044	0.03358	0.0153859	0.0242854	0.0275587	0.0338497	0.0184228
APOPT1	0.0233814	0.0186701	0.0219856	0.0266682	0.0326025	0.0360309	0.0229673	0.0222914	0.0251122	0.0278535	0.0244027	0.0172423	0.0262058	0.0218435	0.0220431	0.0325794	0.0299356	0.0320151	0.0238514	0.0232311	0.0463405	0.0305217	0.0314101	0.0331452	0.0417769	0.0239103
APP	0.573052	0.17312	0.669107	0.657358	0.676979	0.731917	0.70542	0.538446	0.298815	0.329467	0.303686	0.568612	0.363607	0.831506	0.275438	0.372097	0.338419	0.147523	1.05529	0.445212	0.767493	0.556664	0.642924	0.859183	0.789253	0.209208
APPBP2	0.072832	0.0835246	0.0763963	0.0713559	0.0953735	0.0913575	0.0855104	0.082311	0.108251	0.0894214	0.108292	0.111869	0.128506	0.0735225	0.0880271	0.059908	0.127552	0.0778369	0.0917958	0.069716	0.0994906	0.0750738	0.0770055	0.0981626	0.0919512	0.0858306
APPL1	0.106549	0.0656028	0.0975558	0.134281	0.125485	0.154908	0.1403	0.0850331	0.0642558	0.0938427	0.092633	0.0600639	0.106058	0.1055	0.110876	0.0521299	0.172559	0.121244	0.102621	0.0856384	0.119252	0.114967	0.137959	0.152262	0.121763	0.0897538
APPL2	0.0581679	0.145237	0.119173	0.0329437	0.0415497	0.0433435	0.0305256	0.0652611	0.0608201	0.0422447	0.167807	0.0551667	0.136307	0.0665381	0.0371216	0.16963	0.0603162	0.0796437	0.0368036	0.0519619	0.0405775	0.0183911	0.0383827	0.0622222	0.0482091	0.0810886
APRT	0.00227661	0.00113035	0.00235964	0.00194229	0.00254447	0.00937978	0.00392185	0.00241742	0.000825858	0.00197062	0.000410657	0.000501089	0.0005885	0.00457071	0.00348771	0.00134425	0.0021019	0.00271157	0.00377886	0.00209451	0.00429653	0.00648034	0.00724118	0.00779294	0.00359396	0.00165918
APTX	0.00793321	0.00627607	0.0120136	0.00725601	0.00561315	0.00707204	0.00567182	0.0104395	0.00850971	0.00870795	0.00601465	0.00740748	0.00866747	0.0124376	0.00394308	0.00906433	0.00708414	0.00213523	0.00988482	0.00866014	0.00584769	0.00598133	0.00779068	0.00795606	0.00471102	0.00378625
AQP1	0.000736716	0.000190468	0.000251557	4.17873e-05	0.000207013	0.000537776	0.000103656	0.000752384	0	0	9.09953e-05	0.0379827	0.000187576	0.000999171	0	0	0	0	0	0.00052117	0.000370222	0.00016698	0.000207268	0.00045726	0	0.000153574
AQP11	0.00465659	0.00361009	0.00700523	0.00490449	0.00675135	0.00510562	0.00514477	0.00457807	0.00421091	0.00818351	0.00261225	0.00254914	0.00213399	0.00974332	0.00419351	0.00366989	0.00211791	0.00689654	0	0.00849376	0.00543516	0.00370616	0.00636493	0.00633399	0.00480375	0.00303558
AQP3	0.000891072	0.00026273	0.00448683	0.00197562	0.000113507	0.00283531	0.0030393	0.000812227	0	0.00180927	0	0	8.39367e-05	0.00292085	0	0	0	0	0	0.00347643	5.51799e-05	0.00378918	0.00542347	0.00635558	0.000409947	0.000761503
AQP4	0.014512	0.678319	0.0105095	0.0162789	0.0160973	0.0109433	0.0140042	0.0112419	0.0350156	0.0357021	0.574464	0.0409153	0.0334672	0.0146041	0.00808941	0.626756	0.0535025	0.116113	0.0231858	0.0121848	0.0135322	0.0666236	0.0126913	0.00892607	0.0185899	0.0580576
AQP6	5.93755e-05	8.54132e-05	0	0.000372448	0.000429017	8.58285e-05	0	0	0	0.000713256	0	0	0.000100899	0	0	0	0	0	0	0.000114843	7.55384e-05	0	0	2.66142e-05	0	0.000303521
AQP8	4.48483e-05	0	0	0	0	0	0	0.000177158	0.000226614	0	0	0	0	0	0	0	0	0	0	0	0	0	0	5.79123e-05	0	0
AQP9	0.000421114	0.000662212	0.000756697	0.000337399	0.000828162	0.000210936	0.000255199	0.0013783	0.000860763	0.00091393	0	0	0.000304594	0.00015761	0	0	0	0.0039624	0	0.000218957	0.000355574	0.000230433	0.000339477	0.000312525	0.000573947	0.000253121
AQR	0.109528	0.103353	0.124898	0.115734	0.15088	0.122399	0.115535	0.132302	0.0825983	0.117769	0.110141	0.0730641	0.0856043	0.142684	0.127181	0.0925935	0.064776	0.0555209	0.081452	0.128296	0.133843	0.0698877	0.118504	0.115156	0.124961	0.0987195
AR	0.00742701	0.0212532	0.00320874	0.00195491	0.0323725	0.0010141	0.0101575	0.00292422	0.00201318	0.0173214	0.0185927	0.00193552	0.00129692	0.00111776	0.00244431	0.0391811	0.00324923	0	0.00851782	0.00118169	0.0159306	0.00234879	0.000634593	0.00245681	0.0206798	0.0120469
ARAF	0.00786126	0.00638695	0.00847179	0.00701865	0.00896825	0.00708534	0.00587964	0.00615311	0.0102473	0.00444915	0.0082558	0.00868054	0.00714776	0.00925465	0.00684476	0.00434622	0.00129738	0.00548428	0.00538448	0.00803983	0.00655055	0.00462057	0.00704285	0.00730455	0.00828052	0.00728946
ARAP1	0.0067059	0.0428305	0.0118208	0.00797654	0.00954134	0.0103533	0.0130622	0.013181	0.0228081	0.00715782	0.053331	0.0180734	0.0332471	0.0269904	0.00460993	0.0216208	0.0522442	0.0461059	0.0115553	0.00534377	0.00598225	0.00445723	0.00415927	0.00671931	0.00634852	0.0227264
ARAP2	0.0475017	0.429432	0.0221666	0.0671258	0.0607499	0.0532556	0.059251	0.0542968	0.24155	0.140387	0.705842	0.0800432	0.831162	0.0303352	0.0259039	0.286284	0.146328	0.0902939	0.0543402	0.0384992	0.0318656	0.0547791	0.0349095	0.0212743	0.0937038	0.126606
ARAP3	0.000504328	0.00321109	0.00122178	0.000453013	0.00157774	0.000702717	0.00181967	0.00186963	0.000605885	0	0.00526454	0.00116557	0.000674836	0.00868304	0	0.0010234	0.0943683	0	0.00534831	0.000359077	0.0208898	0.000658102	0.000483088	0.00155788	0.00202847	0.00341715
ARCN1	0.0561019	0.0541419	0.0536815	0.0591065	0.0757619	0.101352	0.0688202	0.0418953	0.0710043	0.0475161	0.0627323	0.0670603	0.0677939	0.0601184	0.0634353	0.045037	0.0798594	0.034839	0.0590484	0.0474614	0.100946	0.0789915	0.0936639	0.110189	0.0902078	0.0561553
AREG	8.62772e-05	9.48719e-05	0	0.010389	0.000735481	9.03868e-05	0.000295045	0.000694454	0	0	0.00014334	0	0.000170509	0	0	0	0	0	0	0.000232431	0.000174066	0.000140885	4.27889e-05	0.000141042	0.00664874	0.00037508
AREL1	0.0251504	0.0167186	0.030852	0.0328289	0.0303868	0.0687194	0.0394774	0.0230657	0.0193989	0.024021	0.0214069	0.0221558	0.0153521	0.0251958	0.0144105	0.020163	0.0117035	0.012592	0.0261888	0.0282459	0.0366452	0.0638894	0.0669459	0.0705824	0.0302474	0.017157
ARF4	0.0452989	0.0356156	0.0342571	0.0540718	0.0595281	0.108262	0.0636055	0.0348066	0.0845561	0.0398415	0.0369256	0.0449574	0.0373096	0.0310671	0.0505141	0.0300293	0.109587	0.0578875	0.0474722	0.0333866	0.0606036	0.0901245	0.101336	0.100896	0.0559385	0.0340174
ARF5	0.0301776	0.00874797	0.0196065	0.0355311	0.0235122	0.037291	0.0180788	0.0145587	0.00819865	0.0124144	0.00929985	0.00357378	0.00624004	0.0162409	0.0184475	0.00324463	0.0069552	0.0131954	0.0151943	0.0258409	0.0261364	0.0391657	0.051786	0.0481503	0.013536	0.0119374
ARF6	0.000948148	0.000457654	0.00128954	0.00162069	0.002576	0.00299186	0.00121801	0.000691294	0	0	0.00118004	0	0.000889244	0.000446287	0.00264762	0.00270756	0	0.00271157	0	0.000532896	0.00184881	0.00235399	0.0017601	0.00327335	0.00193925	0.000282918
ARFGAP1	0.0152082	0.00593407	0.0232775	0.0169755	0.0160427	0.0254446	0.0196266	0.0215657	0.00603291	0.0115935	0.00491618	0.0140441	0.00764556	0.0126713	0.0176923	0.0106676	0.0123872	0.00785433	0.00536834	0.0242558	0.0147148	0.0106266	0.0249085	0.0222271	0.0177105	0.00595543
ARFGAP2	0.0196444	0.0142878	0.0209816	0.0253212	0.0241754	0.0419095	0.0264904	0.0174916	0.0182139	0.0144746	0.0152924	0.0163866	0.0127497	0.0201702	0.0163024	0.0175129	0.00653225	0.00408897	0.00431526	0.0222463	0.0238958	0.0245345	0.0406622	0.0340261	0.0202413	0.0112689
ARFGAP3	0.0231509	0.0326403	0.029401	0.0321093	0.0486786	0.0513513	0.0365773	0.039326	0.0304369	0.0240835	0.02554	0.0938067	0.0264801	0.042388	0.0443145	0.0194452	0.0428186	0.0208323	0.0637155	0.0199649	0.0559917	0.0290544	0.0262737	0.0389875	0.0526304	0.0303804
ARFGEF1	0.163942	0.104986	0.189633	0.119927	0.176734	0.117566	0.117455	0.12023	0.157631	0.22219	0.101064	0.236643	0.121228	0.269874	0.130861	0.0837692	0.124793	0.142776	0.128088	0.120219	0.168587	0.0898115	0.121343	0.175294	0.201318	0.144822
ARFGEF2	0.122831	0.0711047	0.174137	0.149955	0.182199	0.223602	0.133512	0.160057	0.129932	0.0950878	0.0984627	0.195727	0.0962722	0.165314	0.243565	0.0583355	0.0997799	0.116006	0.083231	0.242067	0.179901	0.177674	0.28371	0.21546	0.169096	0.10956
ARFGEF3	0.234108	0.0381918	0.311148	0.272467	0.165458	0.252726	0.355291	0.281248	0.0571954	0.389661	0.0932987	0.123723	0.138964	0.288533	0.224208	0.0587078	0.0836706	0.0649748	0.082902	0.287518	0.216561	0.151097	0.261188	0.277448	0.238328	0.128386
ARFIP1	0.126714	0.106097	0.138895	0.108481	0.109151	0.0785659	0.0970146	0.130397	0.111995	0.137246	0.126076	0.144226	0.136361	0.10317	0.101929	0.119568	0.154136	0.179066	0.137109	0.128339	0.094849	0.0319135	0.0921392	0.0883915	0.0979178	0.10798
ARFIP2	0.00637818	0.00280508	0.00661389	0.00814503	0.00863609	0.0148722	0.00912076	0.003455	0.0050708	0.00351864	0.00153691	0.00218248	0.00348888	0.00795338	0.00600313	0.00374443	0.00325424	0	0	0.00477325	0.00956937	0.0150434	0.0147307	0.0162569	0.0104013	0.00246429
ARFRP1	0.00253301	0.000945744	0.00432683	0.00212265	0.00259982	0.00518284	0.00276115	0.00298087	0.00183339	0.00292568	0	0.000493914	0.00169495	0.0017693	0.00382154	0.00237525	0.00392864	0.00305826	0	0.00242642	0.00320173	0.00404178	0.00420154	0.00457485	0.00314602	0.00175749
ARG1	0.00734741	0.00260439	0.0172365	0.00852131	0.0083822	0.0143526	0.012113	0.0111728	0.00114522	0.00549566	0.00276132	0.00202313	0.00243368	0.0194121	0.00629704	0.00147336	0	0.005542	0.0174407	0.0122031	0.00890251	0.0123537	0.0119791	0.0166259	0.00833398	0.00268026
ARG2	0.0243336	0.00870855	0.0243278	0.0423569	0.0388372	0.0323633	0.0361169	0.0433294	0.0118081	0.0183416	0.00849394	0.0426839	0.0123984	0.024129	0.0254938	0.0508486	0.0167469	0.0127542	0.00645289	0.0213478	0.0423591	0.0099198	0.0244428	0.0223838	0.0363764	0.00731744
ARGLU1	0.120883	0.111146	0.127709	0.119256	0.115429	0.144108	0.126615	0.142761	0.107932	0.142737	0.133782	0.11569	0.122838	0.115057	0.108023	0.109851	0.124773	0.107412	0.0960262	0.117172	0.115263	0.0753281	0.13695	0.123957	0.118998	0.116593
ARHGAP1	0.0262898	0.0252767	0.0212599	0.0244458	0.0175147	0.0319684	0.019212	0.0191878	0.0584127	0.0173048	0.0454591	0.0145902	0.0560577	0.0209445	0.0175282	0.0108102	0.0196219	0.0166198	0.0359107	0.0142991	0.0224933	0.0240705	0.028735	0.0366781	0.0218397	0.0118905
ARHGAP10	0.303765	0.05148	0.180437	0.074851	0.0262749	0.0669415	0.0278336	0.0881882	0.0603117	0.211178	0.0502431	0.280589	0.0421454	0.217903	0.0509616	0.105059	0.163227	0.0672396	0.0434877	0.210003	0.0541691	0.0387313	0.160887	0.117589	0.0358941	0.157066
ARHGAP12	0.0295243	0.185215	0.112639	0.0495082	0.148589	0.149346	0.0542047	0.125547	0.0889334	0.0458027	0.149789	0.127548	0.0587923	0.139385	0.0669915	0.0753478	0.0866196	0.413807	0.0659794	0.365335	0.192923	0.0957729	0.391027	0.111763	0.197476	0.170414
ARHGAP15	0.0248825	0.0175267	0.00548296	0.00248474	0.0044857	0.00318965	0.00620038	0.00349647	0.00354741	0.0329682	0.0182964	0.00846663	0.00617516	0.0165482	0	0.00293123	0.023625	0.248618	0.0114022	0.00264562	0.00401868	0.0030734	0.00220713	0.00448003	0.00452189	0.00577918
ARHGAP17	0.0771127	0.0732388	0.0804827	0.0698315	0.0932732	0.0546948	0.0844452	0.0933929	0.0795024	0.0743875	0.0836893	0.106286	0.080556	0.0746703	0.0757964	0.0895388	0.114125	0.164326	0.0701387	0.0878445	0.0718937	0.0154523	0.0608625	0.0527444	0.078434	0.0625483
ARHGAP18	0.0230642	0.010152	0.0205576	0.0473799	0.0320906	0.0381542	0.0373427	0.0426259	0.0052472	0.0274272	0.0153994	0.585534	0.0249685	0.0462369	0.0341396	0.0137623	0.148988	0.0213679	0.0116638	0.0538984	0.0480471	0.0102824	0.0404299	0.0203003	0.0313976	0.0429452
ARHGAP20	0.16027	0.0365144	0.11529	0.0859319	0.166214	0.164169	0.183811	0.189475	0.0693122	0.0362782	0.0757021	0.0905902	0.0921335	0.104592	0.097664	0.0306608	0.0763136	0.132375	0.107501	0.154658	0.189217	0.0597898	0.145515	0.0997721	0.105001	0.15334
ARHGAP21	0.459045	0.371436	0.961763	0.338037	0.243215	0.543955	0.33534	0.64642	0.105398	0.206787	0.36385	0.11903	0.277928	0.446984	0.306889	0.275012	0.175455	0.31908	0.280967	0.626506	0.286556	0.364544	0.54119	0.761991	0.317324	0.303106
ARHGAP22	0.0341292	0.00707346	0.249426	0.0436518	0.0361292	0.0602257	0.13492	0.111066	0.0145755	0.038971	0.0139501	0.0245459	0.0175278	0.203757	0.0218165	0.0088419	0.00551645	0.0195212	0.0265727	0.0480522	0.0329145	0.0308013	0.039302	0.149846	0.0325306	0.0511568
ARHGAP23	0.0381599	0.061244	0.0387677	0.0459245	0.0383099	0.0247923	0.0472378	0.0361164	0.096964	0.0427784	0.160099	0.0192522	0.225058	0.0397933	0.0411532	0.0414882	0.0108749	0.0173969	0.096808	0.0344091	0.0413067	0.0261669	0.0277544	0.0338244	0.0472973	0.0468988
ARHGAP24	0.0143432	0.618026	0.00963716	0.0205563	0.0247228	0.00895804	0.0438927	0.0131986	0.136246	0.0192974	0.409342	0.0347639	0.0583056	0.0286342	0.0119346	0.112331	0.0796116	1.27507	0.0513908	0.0105271	0.0295443	0.0204993	0.00904115	0.00998658	0.0348549	0.498556
ARHGAP25	0.000637675	0.00339241	0.000609658	0.000629576	0.000828685	0.000622714	0.000283266	0.000626917	0.00069477	0	0.00441777	0.00208933	0.00452708	0.00063611	0.00209464	0.00637987	0.0361613	0.30483	0	0.000398161	0.000682422	0.00201667	0.000648937	0.000571456	0.000597468	0.004958
ARHGAP26	0.243351	0.1887	0.44479	0.382906	0.219014	0.249505	0.27278	0.386916	0.0339907	0.139119	0.124516	0.0648697	0.0368781	0.344663	0.153557	0.0966425	0.297821	0.235825	0.110778	0.359521	0.164084	0.125295	0.267858	0.323211	0.136646	0.104675
ARHGAP28	0.011749	0.00593846	0.00871578	0.0199774	0.0757115	0.0334361	0.0741157	0.0519759	0.0121371	0.0110751	0.00408442	0.180535	0.00520645	0.00441059	0.0262474	0.00667344	0.0431256	0.017806	0.0165743	0.0951897	0.0323039	0.00918437	0.0651952	0.00802263	0.0156772	0.0519299
ARHGAP29	0.0331601	0.067882	0.0103073	0.0400259	0.118212	0.0217342	0.026432	0.0253725	0.0069302	0.0224783	0.0527175	0.048068	0.00551332	0.018542	0.0518669	0.0431022	0.380522	0.00222243	0.00885095	0.0167414	0.0185786	0.0122162	0.0193263	0.0106175	0.017827	0.0155056
ARHGAP30	0.000225665	0.000434115	9.10213e-05	0.000161627	0	0.000194143	0.000558313	0.000172273	0.000175494	0	0.00262321	0	0.000266425	0	0	0	0	0.0105615	0	0.000141616	0.000105189	0.000803482	0.000309408	0.000701355	0.000374179	0.00105675
ARHGAP31	0.0065449	0.177237	0.0337128	0.00842101	0.00510425	0.00965225	0.00442209	0.00968743	0.116929	0.00775592	0.138946	0.0213512	0.0255273	0.122383	0.0108193	0.0920617	0.39209	0.116464	0.0110478	0.0109245	0.00466438	0.0157006	0.0059544	0.0262233	0.0048895	0.30953
ARHGAP32	0.327262	0.344913	0.493537	0.662867	0.446662	0.441929	0.36219	0.516946	0.108363	0.299921	0.28305	0.111686	0.186833	0.543207	0.495027	0.217799	0.230298	0.106252	0.215181	0.681319	0.458101	0.258621	0.621623	0.397764	0.379611	0.229868
ARHGAP35	0.188559	0.132609	0.221273	0.215974	0.197593	0.348813	0.26935	0.18946	0.516329	0.189483	0.153324	0.121323	0.154783	0.157743	0.145207	0.122153	0.162776	0.147819	0.21407	0.18172	0.261598	0.378948	0.319804	0.391834	0.208607	0.16373
ARHGAP36	0.000267748	0.000360469	0.000480487	0.00670958	0	0.00259571	0.00153432	0.00119147	0	0.000952409	0	0.000668792	8.471e-05	0	0.00910982	0	0	0	0	0.000357237	0.0010274	0.00103583	0.000213272	0.0010473	0.00145032	0
ARHGAP39	0.112667	0.0302628	0.147334	0.0998647	0.0543976	0.109028	0.0793325	0.152758	0.0315008	0.0654429	0.048716	0.0745997	0.0523051	0.0939162	0.0585591	0.105129	0.0156135	0.035528	0.0321048	0.163383	0.0626745	0.0298283	0.129518	0.0913406	0.0674658	0.034556
ARHGAP4	0.000483321	0.000577203	3.44589e-05	0.000661451	0	0	0	0	0.00126177	0.000714553	0	0.000682477	0.000169786	0	0	0	0	0.00948297	0	0.00034391	7.05516e-05	0.000187596	8.66264e-05	0.000157151	0	0
ARHGAP42	0.129618	0.179057	0.179658	0.0313134	0.038859	0.0202611	0.0119444	0.0236257	0.10379	0.192235	0.21907	0.104742	0.189121	0.0665927	0.28458	0.0659059	0.199533	0.053759	0.0539305	0.0828206	0.0206906	0.0341573	0.0518617	0.112281	0.037961	0.251602
ARHGAP44	0.317569	0.0503081	0.28286	0.232571	0.17366	0.212349	0.422888	0.307604	0.0466535	0.12872	0.050493	0.078836	0.0292609	0.168177	0.188063	0.0518995	0.0488694	0.0578172	0.195743	0.397239	0.18251	0.0780916	0.28458	0.158111	0.180406	0.0772039
ARHGAP45	0.003485	0.00311725	0.00484849	0.00619993	0.00416682	0.00967942	0.00451527	0.00374182	0.00421399	0.000542755	0.00767475	0.00522264	0.00482442	0.00546037	0.0013824	0.00155042	0.0073682	0.00737359	0.00395381	0.00714447	0.00613021	0.00821562	0.00823548	0.0115049	0.00527592	0.00273603
ARHGAP5	0.310255	0.554686	0.174934	0.269347	0.232923	0.472365	0.284564	0.282111	0.706787	0.284868	0.445323	0.427391	0.156404	0.178426	0.266785	0.6495	0.22152	0.279061	0.253199	0.170754	0.394549	0.412713	0.266273	0.311708	0.379935	0.196787
ARHGAP6	0.0263611	0.0677271	0.0372135	0.0391054	0.141936	0.024109	0.0362561	0.0352833	0.0115675	0.0126339	0.0526341	0.00342511	0.01102	0.0135313	0.0287381	0.0248148	0.0876517	0.320272	0.0087604	0.00560264	0.123531	0.0158762	0.00544486	0.0393399	0.145399	0.0394231
ARHGAP8	0.00106225	0.000990884	0.00186447	0.00686452	0.00296525	0.000744147	0.000902129	0.00128115	0.00287827	0.00326776	0.00187038	0.0136224	0.00134623	0.000164076	0	0.000621757	0	0.0114152	0	0.0020077	0.00842981	0.000145762	0.00128851	0.00106852	0.00161265	0.00148365
ARHGDIA	0.00987463	0.00676392	0.00810981	0.015604	0.0128454	0.0400563	0.021651	0.00618466	0.00723136	0.00585478	0.00530631	0.00714826	0.0125662	0.0104996	0.00935824	0.00621648	0.0261803	0.0139247	0	0.0085185	0.0212209	0.0424546	0.0294599	0.041565	0.0130152	0.00738046
ARHGDIB	0.000102515	0.000561789	5.83837e-05	0.000304108	0	0.000233008	0.000347677	0.000197171	0	0	0	0.000467478	0.000501327	0.000355123	0	0	0.032042	0.0326907	0	0.000255421	0.000129828	0.00079964	0	1.80356e-05	0.000127477	0.000301161
ARHGDIG	0.000613612	0.000345995	0.00117009	0.00219575	0.00201015	0.00187744	0.00369047	0.00226061	0.000385856	0	0.00100122	0	0.000197411	0.00300561	0.00289799	0	0	0	0	0.00125107	0.003825	0.00342795	0.00208247	0.00239435	0.00306057	0
ARHGEF10	0.0716596	0.0461443	0.107862	0.0965112	0.0221883	0.0445565	0.0608193	0.0677796	0.123844	0.0361727	0.104074	0.052459	0.171629	0.0632798	0.0196955	0.0579461	0.0503494	0.0256821	0.00428486	0.0528255	0.0311489	0.015638	0.0404909	0.0541451	0.0283467	0.0791622
ARHGEF10L	0.0283534	0.0337247	0.0844587	0.0423079	0.0225275	0.0346926	0.0461332	0.0466616	0.0960691	0.0357107	0.0227357	0.0206973	0.00580917	0.066672	0.00450137	0.0163658	0.0272482	0.0635576	0.048674	0.0370136	0.0390105	0.0188716	0.0331575	0.0504987	0.0285547	0.0107959
ARHGEF11	0.166168	0.0598713	0.197123	0.11126	0.123696	0.111915	0.094994	0.164625	0.0598746	0.0900476	0.0569149	0.101948	0.0386566	0.142862	0.117992	0.0582801	0.0696552	0.0481871	0.134088	0.127428	0.120864	0.0541392	0.10212	0.13497	0.109739	0.0575345
ARHGEF12	0.324215	0.51894	0.30882	0.351609	0.227916	0.262416	0.246288	0.260105	0.134309	0.338985	0.423344	0.29268	0.163159	0.318845	0.246418	0.144205	0.606101	0.230417	0.314215	0.27835	0.217401	0.240869	0.307375	0.295144	0.169889	0.217198
ARHGEF15	0.000379684	0.000672154	0.00158338	0.00167828	0.000625522	0.000731102	0.000749638	0.00052857	0	0.000510661	0.00206149	0	0.000334221	0.0022527	0	0	0.0361098	0.00306982	0	0.000505118	0.00213584	0.000847833	0.000279523	0.00200957	0.000840508	0.000651078
ARHGEF16	0	0	0	0	0	0	0	0	0	0	0	0.00127277	0	0	0	0.00194736	0	0	0	0	0.00019667	0	0	0.00012681	0	0
ARHGEF17	0.0438166	0.0193053	0.0491323	0.0678017	0.0613677	0.114014	0.0846186	0.0538408	0.00310001	0.0374883	0.0162595	0.028568	0.0079584	0.0477663	0.0594492	0.0259859	0.102007	0.0114326	0.0423363	0.0462018	0.073568	0.0966769	0.093277	0.104791	0.0735565	0.0154318
ARHGEF19	0.000786621	6.71621e-05	0.00147094	0.000223983	0.0010671	0.00169265	0.000633262	0.000959399	0.00123564	0	0.00302046	0	0.00375602	0.00436612	0.000615489	0	0	0	0	0.000499937	0.00182936	0.000179023	0.000210909	0.000362577	0.00146138	0.000747004
ARHGEF2	0.0636207	0.0112918	0.0472355	0.0381643	0.0117801	0.0834679	0.0533633	0.0502161	0.0580129	0.0361923	0.0384882	0.0188715	0.0609836	0.0357683	0.0125907	0.00485089	0.0346273	0.0283316	0.00786733	0.0632296	0.00912689	0.0578757	0.0957935	0.0570618	0.0100585	0.0206594
ARHGEF25	0.0132089	0.00211789	0.0246981	0.00949572	0.00602152	0.013931	0.00556008	0.00922459	0.00229419	0.0041198	0.00591161	0.000214273	0.00167118	0.0168028	0.00559957	0.000921884	0.00800499	0.0067091	0.00645484	0.0169347	0.00589713	0.0282983	0.0215417	0.0306529	0.00632762	0.00353848
ARHGEF26	0.0873948	0.195811	0.0730304	0.15507	0.0904311	0.0471595	0.00857851	0.0685387	0.0213076	0.0268851	0.111399	0.140704	0.0123284	0.1213	0.0991246	0.0535971	0.0133413	0.0138919	0	0.09583	0.039632	0.0245542	0.0783013	0.0435151	0.0437141	0.101717
ARHGEF28	0.0150575	0.130392	0.171349	0.0413615	0.0245909	0.0500985	0.0218173	0.0659961	0.0286353	0.0447154	0.0879183	0.152438	0.0068256	0.335476	0.0785658	0.0234839	0.137929	0.00345959	0.0168701	0.0521889	0.053365	0.0218413	0.0456914	0.0913031	0.105014	0.0457703
ARHGEF3	0.181896	0.03942	0.227088	0.157421	0.0657197	0.186537	0.0757466	0.172084	0.124195	0.120808	0.0607796	0.0667291	0.0635688	0.178012	0.260708	0.0364661	0.0632713	0.0592114	0.0844722	0.208904	0.0871157	0.11237	0.233478	0.204248	0.065633	0.231058
ARHGEF33	0.00351957	0.00281104	0.00309739	0.00365562	0.00359177	0.00307846	0.00437577	0.00385954	0.000590743	0.00609533	0.00258116	0	0.00112412	0.00599297	0.00848988	0.00486049	0.00584929	0.00520775	0	0.00384404	0.00386027	0.00284398	0.00312853	0.00382882	0.00420337	0.0020338
ARHGEF37	0.152152	0.0163689	0.0970457	0.097801	0.0637107	0.0658306	0.0603777	0.0872559	0.0365159	0.147537	0.109771	0.0191099	0.190567	0.0670298	0.0533738	0.0124304	0.0723246	0.0498159	0.0455087	0.0877179	0.0624187	0.0368457	0.0725256	0.0718714	0.0567198	0.106921
ARHGEF38	0.000597504	0.00401224	0.000429392	0.000293275	0.000411529	0.00050276	0.000702886	0.000626569	0.00113839	0.000774074	0.00300522	0	0.000509465	0.00129541	0.0033736	0	0	0	0.00865144	0.000830632	0.000818465	0.000402087	0.000516002	0.00066767	0.00104347	0.000669722
ARHGEF39	0.000291145	0.000460882	0.000616676	0.00128071	0.000216623	0.00166131	0.000816395	0.00129045	0.000159272	0	0	0	4.35794e-05	0.00109106	0.00106569	0	0	0	0	0.000726225	0.00112975	0.000522742	0.000418175	0.00121119	0.000940119	0
ARHGEF4	0.110492	0.0341465	0.135577	0.120462	0.0956769	0.0789972	0.113299	0.121377	0.0393197	0.125719	0.0323821	0.0327528	0.0245581	0.117696	0.0813769	0.0363055	0.0214415	0.0201677	0.0754434	0.118242	0.108978	0.0454444	0.0847313	0.0900441	0.119924	0.0983619
ARHGEF40	0.00244568	0.030641	0.00400979	0.00139186	0.0101959	0.00251373	0.000824224	0.00554607	0.00621513	0.00279921	0.0139767	0.0136648	0.0036015	0.0176622	0.00237161	0.0131548	0.0176428	0.00792481	0.0144429	0.0011342	0.0280821	0.00149954	0.000539287	0.00244144	0.0187827	0.0336263
ARHGEF5	0.000296919	8.26449e-05	0.000637721	0.000222158	0.00316027	0.000590942	0	0	0.000580402	0	0	0.00144284	8.92095e-05	0.00228286	0.00118903	0	0	0	0.00908254	0.000217772	0.00460818	0	0.000109595	0.000419633	0.00202368	0.00271402
ARHGEF6	0.0689576	0.0298641	0.0893392	0.0144885	0.0546601	0.0137525	0.00586358	0.0165098	0.0137706	0.0147154	0.0273781	0.0226308	0.0113858	0.119195	0.134334	0.0448683	0.0347783	0.0968888	0.00589679	0.0391124	0.0258072	0.0561773	0.0398344	0.108449	0.0284652	0.0262946
ARHGEF7	0.108537	0.0550492	0.136728	0.143458	0.125164	0.130723	0.137542	0.120816	0.220314	0.0761434	0.109006	0.0534873	0.162443	0.104426	0.109563	0.0680538	0.110102	0.0520745	0.0824952	0.110808	0.149229	0.0916241	0.125473	0.125886	0.12701	0.0620736
ARHGEF9	0.260421	0.147194	0.321101	0.257508	0.227919	0.354401	0.292117	0.295559	0.0826065	0.201621	0.10897	0.181393	0.0543074	0.257606	0.237701	0.0657177	0.110713	0.128946	0.267201	0.404736	0.238638	0.307206	0.422508	0.356368	0.227783	0.124863
ARID1A	0.0413055	0.0445655	0.0434715	0.0582327	0.0530098	0.0767422	0.0450343	0.040519	0.0624953	0.0437091	0.0587688	0.0329694	0.0449474	0.0443167	0.0318967	0.0601814	0.0385711	0.0583252	0.0192977	0.035297	0.0658718	0.0550851	0.0611002	0.0658591	0.0618798	0.0301235
ARID1B	0.509892	0.379224	0.585801	0.393161	0.403263	0.301945	0.35514	0.438096	0.363582	0.567505	0.391555	0.37973	0.323637	0.549911	0.464774	0.362902	0.335153	0.440457	0.406911	0.590631	0.306436	0.123137	0.433854	0.365857	0.366722	0.354787
ARID2	0.0728711	0.159934	0.0629988	0.070555	0.0769374	0.0482485	0.057428	0.0546796	0.148987	0.132662	0.158958	0.134652	0.130312	0.0552221	0.0999482	0.142125	0.179256	0.109518	0.130401	0.0465716	0.0685266	0.0342424	0.0447941	0.057441	0.0747541	0.155723
ARID3A	0.000622708	0.000798614	0.00141748	0.000939841	0.000731849	0.000952393	0.000982231	0.00102299	0.000440809	0	0	0	0.000291346	0.000962419	0	0	0	0.00267861	0	0.000611782	0.00118917	0.000152766	0.000272955	0.000500832	0.00120993	0.000651159
ARID3B	0.0180824	0.010455	0.0318345	0.0313544	0.0129853	0.0138217	0.0175271	0.0291056	0.01727	0.0252801	0.0118042	0.0140679	0.00661232	0.0148819	0.0231599	0.00861053	0.0109512	0.00945251	0.00494744	0.0248911	0.0140326	0.00283079	0.0160591	0.0176262	0.0168014	0.00448898
ARID3C	2.4829e-05	0.00014074	0.000202867	0.00298701	0	6.07689e-05	0.00149849	0.000526784	0.000766444	0	0	0	6.61626e-05	0	0	0	0	0	0	0.000332762	5.70708e-05	0.000173707	0.000242592	0	3.43265e-05	0.000320226
ARID4A	0.141646	0.136716	0.125624	0.178988	0.138963	0.210452	0.177462	0.122797	0.118172	0.169649	0.130558	0.108056	0.105455	0.154711	0.12179	0.0965744	0.157292	0.111367	0.157382	0.120934	0.142465	0.149863	0.189651	0.196173	0.1588	0.127361
ARID4B	0.20997	0.182853	0.218555	0.193705	0.185306	0.195635	0.193418	0.20881	0.374454	0.192441	0.26678	0.199127	0.341016	0.241444	0.1777	0.207218	0.189724	0.175434	0.217943	0.205608	0.186826	0.110755	0.203368	0.196464	0.186911	0.193237
ARID5A	0.000255218	0.00471382	0.000103807	0.00126438	0.000778178	0.000378398	0.000932705	0.000342693	0.00069011	0.00147501	0.00367108	0.00107662	0.000217239	0.000525169	0.000441881	0.00376917	0.0156131	0.00794519	0	0.000281379	0.00107065	0.00140492	0.000205413	0.00049942	0.000352113	0.000382348
ARID5B	0.0844698	0.0369369	0.0688278	0.0768582	0.145661	0.146933	0.0841604	0.174652	0.0840438	0.025376	0.036004	0.204826	0.0248608	0.0874131	0.206812	0.022459	0.0913544	0.0619331	0.0913497	0.0818603	0.0513217	0.0391748	0.0855614	0.0591318	0.0466221	0.0487957
ARIH1	0.125224	0.122013	0.142815	0.126779	0.117561	0.098494	0.121793	0.136375	0.102959	0.127209	0.133559	0.120158	0.0952022	0.15607	0.129154	0.0855981	0.119978	0.0873453	0.184213	0.125064	0.118577	0.0477413	0.0996428	0.0950991	0.115807	0.105614
ARIH2	0.0667973	0.07445	0.0803983	0.0678916	0.0788931	0.0631193	0.0719995	0.0682635	0.0602744	0.0530845	0.0833446	0.0759104	0.0678528	0.0716862	0.0657971	0.0703551	0.0911204	0.0581723	0.0924547	0.0636616	0.0782397	0.0380511	0.0627422	0.0765994	0.0730364	0.0626192
ARL1	0.00419926	0.00437958	0.00390478	0.00597969	0.00676104	0.0111667	0.00612469	0.00426031	0.00337956	0.00431039	0.00316466	0.00240248	0.00330236	0.004597	0.0056045	0.000587036	0.00916161	0.00537477	0	0.00510262	0.00646155	0.00968045	0.00767325	0.0112336	0.00508177	0.00396564
ARL10	0.0034966	0.00137143	0.00463689	0.0049354	0.00335615	0.00651	0.00469179	0.00438645	0.00253432	0.00200647	0.00307477	0.00333201	0.000831839	0.00556123	0.000876699	0.00242884	0.00718125	0	0	0.0044786	0.00478978	0.00505329	0.00541394	0.00689578	0.00447791	0.0018962
ARL13B	0.0656366	0.0502048	0.0783307	0.0700938	0.0476192	0.0527553	0.0516558	0.0782442	0.0361913	0.0444889	0.0530893	0.0975405	0.0438624	0.0685224	0.046101	0.12214	0.065473	0.0312087	0.0366903	0.0712357	0.0526192	0.0224105	0.0571543	0.0534695	0.057085	0.0497907
ARL14EP	0.0297003	0.0204335	0.0227801	0.0416942	0.0471437	0.0750001	0.0457884	0.0212814	0.0230544	0.0419405	0.0256671	0.0230416	0.0231476	0.0325965	0.0434755	0.0311301	0.0282039	0.0567878	0.0234069	0.016407	0.0594924	0.0765131	0.0583708	0.0798603	0.0499687	0.0353423
ARL14EPL	0.000107476	7.5118e-05	0.000100234	0	0.000170801	4.42599e-05	9.41435e-05	0	0	0	0	0	0	0	0	0	0	0	0	6.7909e-05	0	0.000161449	0.000126353	5.05565e-05	0	0
ARL15	0.276514	0.11508	0.559622	0.457141	0.629016	0.498214	0.113028	0.711015	0.179437	0.312869	0.14358	0.254603	0.147465	0.277534	0.436105	0.0995688	0.460525	0.137906	0.134554	0.963392	0.359502	0.106103	0.68612	0.327304	0.313277	0.293406
ARL16	0.00102103	0.000444253	0.000902466	0.00138959	0.00210135	0.00344841	0.0010105	0.00141845	0.000724834	0.00158197	0.000508846	0	0.000170757	0.000515128	0	0.000664828	0.00222252	0	0	0.000843019	0.00165873	0.00234987	0.00225377	0.00238064	0.00123405	0.000598477
ARL2BP	0.00589998	0.00582216	0.00708905	0.0090823	0.00640018	0.00954194	0.00916033	0.00363519	0.012909	0.00379882	0.00809422	0.00393278	0.00703992	0.00336136	0.0084011	0.00690829	0.00960496	0.00696374	0	0.00603805	0.00876504	0.0086374	0.00812692	0.0101183	0.0101154	0.0113901
ARL3	0.0597699	0.0311185	0.0370668	0.0646418	0.044829	0.0935341	0.0592115	0.0405725	0.0257588	0.0536574	0.0294843	0.051641	0.0284656	0.0410774	0.043314	0.0510767	0.0296739	0.0389214	0.0332532	0.0452738	0.0481366	0.0800102	0.0812275	0.0883735	0.0418589	0.0329931
ARL4A	0.00277412	0.00466101	0.00221053	0.0164957	0.0129807	0.0140102	0.0247324	0.00419157	0.0200043	0.00864357	0.00286652	0.0544369	0.00204317	0.00495531	0.0280154	0.0160767	0.142659	0	0	0.00203636	0.00499488	0.00713999	0.00394979	0.00458163	0.00770402	0.0192468
ARL4C	0.000303678	0.000399896	0.000529362	0.00301425	0.00486979	0.000966031	0.00135033	0.000234489	0	0.00344538	0.000471315	0.00157306	0.000574973	0.00213245	0.00448617	0.002576	0.00389288	0	0	0.000382931	0.0158155	0.000939977	0.00086826	0.00183289	0.0127292	0
ARL4D	0.000387589	0	0.000200915	0.000862489	0.000838201	0.000838863	0.00125952	0.000350017	0.000271305	0	0	0	0	0.000384781	0.00123354	0	0	0	0	0.0002896	0.00285949	0.000338537	0.00046811	0.000682022	0.00102634	0
ARL5A	0.0227572	0.0202183	0.0187517	0.0182887	0.0444105	0.0175095	0.0183893	0.0184405	0.019051	0.0226292	0.0278042	0.0366123	0.0164681	0.0240207	0.0203893	0.0221469	0.0218138	0.0314175	0.016729	0.0153445	0.0323748	0.0117227	0.0172373	0.0154952	0.0265125	0.0158385
ARL5B	0.00992051	0.00612527	0.01142	0.0115782	0.00810873	0.00835455	0.00869164	0.0160235	0.0104347	0.017461	0.00628403	0.0104311	0.0083936	0.00824018	0.0143577	0.00422919	0.00740023	0.00335408	0.0193072	0.00945541	0.00939329	0.00598201	0.0090843	0.00940827	0.00878495	0.00622357
ARL5C	0.00469764	0.000566982	0.0111662	0.00278642	0.000478176	0.00569215	0.00354528	0.00907594	0.00300541	0	0.000861407	0	0.000879037	0.00241927	0	0	0.00297802	0.00680984	0	0.00892709	0.000177178	0.000388928	0.00654345	0.00592885	0.000741687	0.00024087
ARL6	0.0180073	0.0214803	0.0176339	0.031792	0.0252367	0.0340282	0.0263328	0.0225898	0.0226683	0.0194311	0.0218842	0.0593687	0.0201658	0.0208329	0.0230051	0.0370863	0.0125975	0.00385388	0.0323473	0.0230553	0.0270305	0.0238166	0.0292251	0.0278674	0.0254669	0.0247381
ARL6IP4	0.00732168	0.00663456	0.00752696	0.0118122	0.0147018	0.0236627	0.0141614	0.00729591	0.00728317	0.00589517	0.00727475	0.00435709	0.00505917	0.0121748	0.0106318	0.010983	0.0130591	0.0107395	0.00644515	0.010898	0.015806	0.0253996	0.0199385	0.0221084	0.0124277	0.00710614
ARL6IP5	0.0176334	0.0179809	0.0134974	0.0293272	0.0341064	0.0356535	0.0208194	0.0142086	0.0873309	0.025319	0.0234019	0.0331051	0.0286426	0.0185096	0.0317118	0.0183737	0.0394399	0.0202063	0.0369243	0.0159312	0.0887851	0.0351979	0.0502027	0.0494536	0.0369029	0.017596
ARL6IP6	0.00919346	0.0102027	0.0103281	0.0146348	0.00877631	0.00534674	0.0114677	0.00712603	0.0103992	0.0110071	0.00836848	0.00843249	0.0118603	0.0103884	0.00911484	0.0050748	0.00996594	0.00644397	0.0280143	0.00907803	0.00701137	0.00193875	0.00564839	0.00569536	0.0115007	0.0118417
ARL8B	0.0375853	0.0347229	0.0389952	0.0319389	0.0357772	0.0518652	0.041331	0.050215	0.0369716	0.0312008	0.0427982	0.0441458	0.0504461	0.0376107	0.0413632	0.0198532	0.0350008	0.0236664	0.0171825	0.0379591	0.04252	0.0385315	0.050576	0.0484601	0.0361265	0.0386471
ARL9	0.00347348	0.00486958	0.00614495	0.00506251	0.00726243	0.00726263	0.00448728	0.00853224	0.00397962	0.00414223	0.00642952	0.00473219	0.00131696	0.00390473	0.00750747	0.00672913	0.00374086	0	0.00558646	0.00670288	0.00714781	0.00313178	0.00639469	0.00617922	0.00675385	0.00782198
ARMC1	0.0536498	0.0410844	0.0427737	0.0705688	0.0604655	0.0935495	0.0631249	0.0421937	0.0391791	0.0614862	0.047138	0.0410213	0.043846	0.0518229	0.0687535	0.0395135	0.0595053	0.0390263	0.0496167	0.0417662	0.0823771	0.081727	0.0754489	0.0979209	0.073935	0.0402532
ARMC2	0.0186479	0.0100007	0.0189412	0.0128379	0.00832641	0.0148736	0.011529	0.0194053	0.00382165	0.0140355	0.0137784	0.13469	0.00266257	0.023321	0.00673982	0.12566	0	0.00372056	0.0173652	0.0296631	0.00912	0.00488611	0.0245917	0.0149561	0.012454	0.00353632
ARMC3	0.0139875	0.0212199	0.01419	0.0153008	0.00670751	0.0290498	0.0228889	0.0320189	0.0142228	0.0178634	0.133185	0.0315211	0.239259	0.0176098	0.0047257	0.308341	0.00853734	0.01673	0.0213898	0.0128894	0.00740147	0.0148985	0.0145634	0.0100238	0.00578703	0.0223836
ARMC5	0.00145245	0.000872358	0.00128201	0.00185	0.00188453	0.00320771	0.00197248	0.00117255	0.00169253	0.000939184	0	0.00084592	0.0017632	0.00197252	0.00313125	0.00259724	0.00213691	0	0.00794138	0.000918587	0.0017095	0.00181953	0.00244517	0.00338708	0.00237576	0.00160327
ARMC6	0.0071653	0.00151972	0.00892274	0.00781858	0.00891378	0.0107033	0.00879085	0.0047809	0.00954543	0.00699456	0.00431001	0.0025669	0.00606554	0.0143853	0.00410408	0.00369831	0.00151884	0	0.0158346	0.00618509	0.00707792	0.00928321	0.00867624	0.0134359	0.00880319	0.00339726
ARMC7	0.00793178	0.0113439	0.0117104	0.0091466	0.00750081	0.00668124	0.0091386	0.0113647	0.00945465	0.01033	0.0117462	0.0150894	0.00897286	0.0110454	0.00400222	0.0118815	0.00801726	0.014179	0.0159518	0.0077603	0.00704519	0.00363375	0.0073879	0.00775425	0.00697652	0.0101639
ARMC8	0.0967778	0.118264	0.0969758	0.0730554	0.0921605	0.076514	0.0869001	0.101173	0.0754062	0.0813213	0.0930479	0.0581043	0.0778923	0.0767439	0.0805846	0.0669845	0.0418251	0.07149	0.0611146	0.109322	0.0760249	0.0317459	0.0827308	0.0656668	0.0880977	0.0651191
ARMC9	0.110505	0.050693	0.103362	0.090544	0.0697339	0.0938712	0.0876317	0.14083	0.0526676	0.0821338	0.0586117	0.0997881	0.0349057	0.101531	0.0958712	0.192415	0.0268716	0.0118594	0.0636732	0.155196	0.054131	0.0293931	0.112703	0.0744854	0.0659683	0.0357035
ARMCX1	0.00414033	0.00593531	0.0064053	0.00438527	0.00830695	0.0103444	0.00705862	0.00232888	0.00924433	0.00394248	0.0108439	0.00861514	0.00455559	0.00563547	0.00260074	0.00216183	0.00324757	0.00343717	0.0125773	0.00407108	0.00835249	0.0105975	0.0107664	0.012201	0.00910902	0.00492799
ARMCX2	0.00240999	0.00327188	0.00327512	0.0032328	0.00717066	0.0160719	0.0071327	0.00208687	0.00705596	0.00364255	0.00197956	0.00381123	0.00227875	0.00757053	0.00336585	0.00269057	0.00117809	0.00344461	0	0.00199533	0.00890822	0.00611075	0.00641522	0.009152	0.00908241	0.00776566
ARMCX3	0.010789	0.00836288	0.0118753	0.0141884	0.0191234	0.040244	0.0212503	0.00872847	0.00990076	0.0095328	0.0116588	0.00936572	0.00871666	0.0129518	0.014211	0.00596311	0.00743565	0.0226477	0	0.00882892	0.0322458	0.0567352	0.0340474	0.0497364	0.0195302	0.0118877
ARMCX5	0.00367877	0.00112779	0.00205941	0.00418565	0.00388926	0.00729101	0.00397399	0.000920082	0.000837982	0.00152501	0.00197102	0.00069241	0.000876141	0.00154826	0.00551648	0.00513862	0	0	0	0.00145237	0.00374289	0.00601632	0.00650588	0.00705044	0.00339202	0.00301994
ARMCX6	0.000486272	0.00040673	0.000634303	0.000490071	0.00246138	0.00108202	0.00105933	7.28403e-05	0	0.00169417	0.000688963	0.000664798	0.000220387	0.000934907	0	0	0	0.00200032	0	0.00048568	0.00145632	0.00116488	0.000480223	0.00158354	0.00125528	0.000385064
ARMH1	0.0284521	0.0171783	0.0503905	0.0316174	0.0135551	0.0291299	0.0361514	0.0460367	0.00640675	0.0127278	0.0122474	0.067821	0.00457444	0.0354158	0.0163592	0.150997	0.00275005	0.00769785	0.0231749	0.0267213	0.0167683	0.00572255	0.0193152	0.0282972	0.0139628	0.00828039
ARMH2	0.000133649	4.79793e-05	2.36276e-05	0	7.94229e-05	7.55782e-05	0	0.000179379	0	0	0	0.000592753	0	0	0	0.00545424	0	0	0	0.000314041	0	0	0.00014738	1.87629e-05	0.00025412	0
ARMH3	0.119481	0.119682	0.136503	0.110665	0.117261	0.0902097	0.0971947	0.128854	0.119351	0.112578	0.122748	0.0837539	0.104411	0.123532	0.111837	0.123487	0.0922913	0.0634951	0.0863958	0.124373	0.102642	0.0254063	0.0879975	0.0851663	0.0932079	0.0985247
ARMH4	0.024178	0.0156291	0.0496203	0.063917	0.0180865	0.02048	0.0688523	0.0147195	0.0127415	0.0802156	0.0147405	0.0196843	0.0126548	0.0518784	0.0212817	0.0205285	0.0121248	0.0213368	0.0618592	0.0186661	0.0499371	0.0300044	0.0191107	0.0597562	0.0256214	0.0273339
ARMT1	0.018641	0.0117305	0.0176441	0.0154567	0.0169887	0.0329374	0.0150823	0.0155585	0.0137921	0.015764	0.0140851	0.0120256	0.0124826	0.0229464	0.0120641	0.00961483	0.0196166	0.0123663	0.0114837	0.0132002	0.0179641	0.0283341	0.0291266	0.0379158	0.0155055	0.0136652
ARNT	0.0526664	0.0488834	0.0684489	0.0526819	0.0465915	0.0375705	0.057296	0.0525214	0.0404423	0.0597241	0.0532019	0.0410924	0.0498158	0.0701987	0.0493165	0.0304667	0.0802404	0.0306056	0.0857281	0.0557969	0.0488558	0.0135163	0.0410671	0.0400625	0.0516986	0.0448366
ARNT2	0.0632457	0.0645969	0.0976311	0.149577	0.0540154	0.183139	0.115144	0.225797	0.0532825	0.0878045	0.0653341	0.039451	0.0244299	0.0577526	0.161496	0.0402155	0.0295767	0.0114883	0.0759648	0.203276	0.13357	0.0557508	0.192081	0.0766608	0.187376	0.0574935
ARNTL	0.0139545	0.0154422	0.0176586	0.0168524	0.014256	0.0256819	0.0193994	0.0248006	0.0145982	0.0043624	0.00940649	0.0137052	0.0101538	0.0128219	0.0193431	0.0132237	0.0145353	0.00327193	0.00381812	0.0349799	0.00911618	0.00675874	0.0343295	0.0120532	0.0122022	0.00319478
ARNTL2	0.0644491	0.00800803	0.0582687	0.0697052	0.0238446	0.0361609	0.0169688	0.0434159	0.00527573	0.0267474	0.00587015	0.00795462	0.00710482	0.0378049	0.0192676	0.00520595	0.156383	0.00633972	0	0.0754643	0.0226765	0.0263835	0.0606979	0.0467731	0.00933466	0.0121821
ARPC1A	0.0418987	0.0275355	0.0527943	0.0448804	0.0481699	0.137352	0.0587781	0.0444547	0.0457884	0.0386553	0.0422453	0.0306207	0.0496745	0.048513	0.0313432	0.01807	0.0640178	0.0244946	0.0544154	0.0489997	0.0507068	0.0955306	0.110926	0.112814	0.0521222	0.027358
ARPC1B	9.28511e-05	0.000149876	0.000371925	0	0.000307147	0.000250617	0.000141731	0	0	0	0	0.00177225	7.91474e-05	0.000292507	0	0	0.00303431	0	0	0.000162161	0.000349471	0.00070535	0.000252042	0.000189792	0.000731754	0
ARPC2	0.0894115	0.0416255	0.089995	0.0921256	0.0724491	0.156861	0.0856266	0.0982944	0.042595	0.0453642	0.0396407	0.0538512	0.0430711	0.0766274	0.0791432	0.0578198	0.0812967	0.105213	0.0239136	0.14015	0.0737289	0.121011	0.200782	0.133178	0.0675577	0.0383309
ARPC4	0.00773087	0.00544468	0.0100212	0.011513	0.00884373	0.0290288	0.0174396	0.00798466	0.00505733	0.00998512	0.00289879	0.00432779	0.00443169	0.00835351	0.0107862	0.00618887	0.00570363	0.0147169	0.00473067	0.00817563	0.012733	0.0268452	0.0214678	0.0293482	0.00759392	0.00679991
ARPC5	0.00637852	0.00470872	0.00695879	0.0106119	0.00291868	0.0153756	0.0138708	0.00529614	0.0178095	0.0089336	0.0182221	0.00529125	0.0278904	0.00885209	0.00403628	0.00491153	0.0128753	0.0106261	0	0.00877915	0.00537946	0.016605	0.0171861	0.0206956	0.00409021	0.00668194
ARPC5L	0.0263085	0.0165357	0.0236651	0.0380452	0.0269997	0.0760183	0.0322397	0.0250856	0.0192322	0.0202082	0.0137847	0.0190993	0.0194868	0.0272668	0.029258	0.0147014	0.040928	0.0252963	0.00381812	0.0245454	0.0405934	0.0669365	0.0649099	0.0757441	0.0331982	0.0203471
ARPIN	0.00138131	0.00414657	0.00247498	0.00225038	0.00462791	0.00243006	0.00307956	0.00181199	0.00109348	0.00532753	0.00186884	0.00461946	0.00368512	0.00194696	0.000857108	0.00448678	0.0106123	0.00213254	0	0.00185025	0.00642577	0.0018858	0.00229773	0.00281386	0.005444	0.00336566
ARPP19	0.0597002	0.0334068	0.0354685	0.0726447	0.0460244	0.129647	0.0514175	0.0380614	0.0520511	0.0392739	0.0434242	0.0498411	0.0629911	0.0400865	0.0462258	0.0257861	0.0452425	0.0693961	0.0509672	0.0450026	0.0510981	0.135917	0.123927	0.0932878	0.0505589	0.0465232
ARPP21	1.01459	0.156122	1.42673	1.2402	0.161409	1.08087	1.34914	1.41528	0.24913	0.857649	0.148634	0.116787	0.197883	1.61474	0.434156	0.128698	0.125496	0.259806	0.240209	1.3271	0.0886739	0.444005	1.07009	1.02567	0.182128	0.538703
ARR3	0.000211221	7.1205e-05	9.95243e-05	0	0	0.000279727	0	0.000584121	0	0	0	0	0	0	0	0	0	0	0	5.2657e-05	0	0.000195084	0.00028026	0.000178447	0.000289608	0.000498872
ARRB1	0.0548539	0.0350607	0.0552552	0.0431397	0.0364762	0.0625593	0.0613761	0.0548246	0.00953482	0.0186477	0.0232216	0.00492483	0.00636652	0.0429568	0.0224804	0.0183749	0.021184	0.0836277	0.0549118	0.0509568	0.0557135	0.054986	0.0535583	0.064096	0.0431952	0.0128283
ARRB2	0.00404459	0.00208213	0.0065271	0.00279943	0.00358632	0.00828676	0.00589214	0.00255933	0.00336521	0.00188546	0.00298172	0	0.00208309	0.00693958	0.00341734	0	0.00627143	0.00910844	0	0.00608297	0.00502387	0.00482298	0.00667817	0.00860983	0.00451281	0.00185175
ARRDC1	0.00274102	0.000984671	0.00315987	0.0028124	0.00365698	0.00696706	0.00507716	0.00486057	0.00112601	0.00132452	0.000780064	0.000398649	0.000839084	0.00523963	0.00263406	0.00395305	0.00525427	0	0.0194504	0.00271032	0.00415573	0.00422959	0.00439991	0.00584187	0.00339595	0.000348447
ARRDC2	0.000382344	0.000638928	0.000648636	0.000613224	0.000797853	0.00212662	0.00098809	0.000630729	0.000581935	0	0.00144232	0.00424986	0.00455689	0.00164697	0	0.00207172	0	0	0	0.000683396	0.000511579	0.00167006	0.00197856	0.00203215	0.000652163	0
ARRDC3	0.0151107	0.0181857	0.016902	0.0148549	0.0188729	0.0183334	0.0160645	0.0137823	0.0193256	0.0389939	0.02554	0.00923802	0.0202156	0.0141207	0.0273668	0.0234766	0.0279636	0.0254205	0.00752713	0.0113569	0.0162793	0.0105751	0.0143267	0.0173181	0.0250951	0.0228167
ARRDC4	0.0206843	0.00393083	0.0175313	0.00523194	0.0114127	0.00998077	0.00728532	0.00800704	0.0458229	0.0175247	0.0086527	0.00404753	0.0136278	0.0129131	0.0166258	0.00197736	0.0097579	0	0.00755215	0.00952904	0.00801559	0.0102385	0.0122472	0.0237523	0.0152531	0.00754141
ARRDC5	0.000132292	0.000783769	0.000348828	0	0	0.000187968	9.41435e-05	0.000897725	0	0	0.000782033	0.00105118	0.00052437	0.000450142	0	0	0	0.00404045	0	0.000103143	0.000113431	0.000187964	0.00012203	2.82268e-05	6.80786e-05	0.000251121
ARSA	0.00634779	0.00631408	0.0118713	0.0107029	0.0144607	0.0130741	0.014591	0.00821929	0.00700712	0.002343	0.0124691	0.00616073	0.0093757	0.0164573	0.00677464	0.00791683	0.00552708	0.00563393	0.0035307	0.00691189	0.0182843	0.0109157	0.0104991	0.0138771	0.0181218	0.00428129
ARSB	0.0194143	0.0567629	0.0458806	0.0287055	0.0343691	0.0296222	0.0352784	0.0296125	0.023025	0.0142307	0.0592818	0.018912	0.0506147	0.0746663	0.0291055	0.0142315	0.0412858	0.0981139	0.0137009	0.0244174	0.0289658	0.0226788	0.0258044	0.0411971	0.0311267	0.0496399
ARSD	0.00111063	0.00457245	0.00171479	0.00113582	0.00393687	0.0011922	0.00224979	0.00121586	0.000604407	0.000777958	0.002728	0.0148363	0.00101691	0.00291524	0.00148818	0.0162061	0.0115078	0.0239112	0	0.00112836	0.00785535	0.00203913	0.00102421	0.00165247	0.003122	0.00390432
ARSE	0.0272167	0.00703907	0.040839	0.0293188	0.032243	0.046159	0.0405211	0.046496	0.00766219	0.0201879	0.00433294	0.0117912	0.00371589	0.0373965	0.0455593	0.00958232	0.133316	0.00787389	0.0466775	0.0425443	0.0383777	0.0192155	0.0464697	0.0418596	0.0384329	0.0175302
ARSF	5.49177e-05	7.83889e-05	0.000230855	8.31971e-05	2.54598e-05	4.47217e-05	0	0.000169999	0.000231234	0	0	0	0	0	0	0	0	0	0	0.000102153	0	0	0.000187048	3.45004e-05	4.14098e-05	0
ARSG	0.000490925	0.00733809	0.000207066	0.000364977	0.0018943	0.000221558	0.00115537	0.000640454	0.00117332	0.000620588	0.00417588	0.0132078	0.00012668	0	0.00377866	0.00728357	0.0031324	0.00605469	0	0.000481035	0.00180057	0.000636565	0.000572475	0.000232136	0.00246901	0.00554988
ARSH	0.014691	0.00181396	0.0226176	0.0131624	0.0203024	0.0177335	0.0227329	0.0213248	0.00285475	0.00727739	0.00126846	0.00513498	0.00234218	0.0130254	0.0174771	0	0.0119676	0.00383013	0.00473067	0.0218441	0.0189653	0.0111738	0.0199915	0.0184417	0.0209565	0.0123028
ARSI	0.000206009	0	0.000371451	0.000143854	5.37676e-05	0.000118237	2.48617e-05	8.13947e-05	0	0	0	0	0	0	0	0	0	0	0	0	0	0	0.000241136	0.000139443	0	0
ARSJ	0.000223562	0.000637717	0.00224702	0.00189283	0.00101449	0.00129019	0.0212616	0.00254249	0.000486699	0	0.000949793	0	0.000313296	0.00441253	0	0	0.00141583	0.0109141	0	0.000205503	0.00322204	0.000484728	0.00020297	0.00116276	0.0153901	0.00294009
ARSK	0.00614148	0.0140944	0.00565222	0.00684022	0.0103622	0.00964086	0.00858834	0.00654697	0.0184807	0.00776186	0.0128286	0.00254122	0.0184115	0.0102442	0.00804107	0.0199396	0.0108607	0.0110814	0.00431526	0.0048675	0.0134014	0.00812554	0.00668135	0.00751418	0.0146935	0.0132411
ART1	0.00473012	0.0034721	0.00508769	0.0037906	0.00533802	0.00425678	0.00355108	0.003479	0.00261507	0.00437913	0.00384367	0.00546451	0.00268478	0.00344199	0.00348201	0.00351005	0.00636102	0	0	0.00333662	0.00362116	0.00100631	0.00400605	0.00360391	0.00379785	0.0042745
ART3	0.00789081	0.00273579	0.0106153	0.00233846	0.00378573	0.00773477	0.0515704	0.0112477	0.00562437	0.00222008	0.0015697	0.0025096	0.00125534	0.00648739	0.00425782	0.00323142	0.0013725	0.0035526	0.00737283	0.0460994	0.00477795	0.00394312	0.0305504	0.00739609	0.00313585	0.00513002
ART4	0	0	0	0.000645847	0	0	0.000137311	0	0	0	0	0	0	0	0	0.000271109	0	0	0	0	0.000251907	0.000152411	0	0	0	0
ART5	2.7695e-05	0	0.000268033	0	0.000221436	2.99229e-05	0	0	0	0	0	0	4.24281e-05	0.000369444	0	0	0	0	0	3.93883e-05	0	0	0	0.000114782	9.84836e-05	0
ARV1	0.0423122	0.0230958	0.0460509	0.0405248	0.0524275	0.0604823	0.0404425	0.0262601	0.0371157	0.0243935	0.0309929	0.023387	0.0394379	0.0609409	0.0424961	0.0223514	0.013056	0.0525187	0.0201402	0.0346466	0.0609652	0.0649112	0.0601063	0.0883293	0.0511362	0.0281201
ARVCF	0.0184294	0.0304775	0.0232206	0.0246226	0.0136757	0.0212791	0.022408	0.020666	0.0257224	0.0276083	0.0217444	0.0291159	0.0111411	0.0253309	0.0161268	0.0447671	0.026492	0.0163518	0.0298856	0.0144982	0.0167807	0.0154728	0.0169321	0.0211701	0.0178426	0.0255877
ARX	0.00078581	0.0220261	0.000356451	0.000502974	0.0775249	0.00054997	0.000741682	0.00115188	0.00282441	0	0.00984953	0.00169626	0.00168415	0	0.0648231	0.0483693	0	0.0039984	0	0.000933763	0.0939043	0.00275706	0.00102107	0.000452791	0.0432039	0.00671103
ASAH1	0.0348155	0.0422763	0.0405506	0.0331416	0.0528931	0.0357497	0.0254188	0.0250189	0.019668	0.0174495	0.0463734	0.0354534	0.045981	0.0506644	0.0308578	0.0409226	0.0741296	0.0391651	0.00572564	0.026649	0.0333724	0.0355288	0.0404356	0.066161	0.0341308	0.0189819
ASAP1	0.077301	0.28657	0.129446	0.438133	0.243899	0.151873	0.1105	0.228549	0.242507	0.0844181	0.279596	0.161598	0.202954	0.127583	0.227348	0.137091	0.184641	0.199958	0.263647	0.462935	0.279604	0.065312	0.295679	0.0856784	0.217776	0.468857
ASAP2	0.0455553	0.185871	0.583781	0.215026	0.0886991	0.191328	0.409237	0.256528	0.0363461	0.239511	0.12686	0.14489	0.0403853	0.352871	0.0819097	0.094825	0.216036	0.0527865	0.116085	0.479917	0.111174	0.138088	0.353722	0.413191	0.0986731	0.0620453
ASB1	0.00622516	0.00498579	0.00456446	0.00951875	0.00694763	0.00746235	0.0106204	0.00605627	0.00524792	0.00567069	0.0066118	0.0075939	0.00529683	0.0106901	0.00918578	0.00221229	0.0072075	0.00382073	0.00494744	0.00315066	0.00879126	0.00753253	0.00377547	0.00995217	0.00927846	0.00535447
ASB11	0.000335294	0.000628922	0.000319492	0.000406582	0	6.43105e-05	9.41435e-05	0.000770807	0.00130476	0	0.00136932	0.00178823	0.00135124	0.00021966	0	0.000374254	0.00247536	0	0	0.000497875	0	0	0.000151602	6.89055e-05	3.93453e-05	0
ASB13	0.00826528	0.00302618	0.00694373	0.00963453	0.0161273	0.0196356	0.0140595	0.00610219	0.00304468	0.00431554	0.0046946	0.00309992	0.00394668	0.0109664	0.0153958	0.00400378	0.013205	0	0.00589679	0.00769615	0.0227249	0.0157663	0.0148472	0.0199789	0.0148522	0.00594483
ASB14	0.000860239	0.00026346	0.00115666	0.000992962	0.00043603	0.00190036	0.00113636	0.000594417	0	0.000501539	0.00057525	0.0235785	0.000472558	0.000699391	0	0.0831402	0	0	0	0.000990445	0.000605821	0.00171779	0.00134453	0.00114834	0.000364814	0.00113332
ASB15	0.0130993	0.00495571	0.0100131	0.00988528	0.0161845	0.0178923	0.00890257	0.0103646	0.00182048	0.0119566	0.00311412	0.00817827	0.00672455	0.0194123	0.0105355	0.00963929	0.00843299	0.00185629	0.0215091	0.0125255	0.014038	0.0152461	0.0178896	0.0152706	0.0183409	0.00417783
ASB16	8.1523e-05	0	5.51703e-05	0	0	7.99818e-05	0	0	0	0	0	0.000926586	0	0	0	0	0	0	0	3.17962e-05	0	0.000174806	0	5.7899e-05	0	0
ASB17	6.74105e-05	0	0.000136134	0	0.000102466	0	0	0.000149582	0	0	0	0	0.00019358	0	0	0	0	0	0	0.000113154	0.000226897	0.000189832	0	9.33093e-05	0	0
ASB18	0.00620367	0.000924078	0.00689983	0.0111305	0.00635888	0.0160221	0.00943416	0.0139519	0.000129766	0.00451326	0	0.000406611	0.000794064	0.00512181	0.0123343	0	0	0.00311703	0	0.00694059	0.00672519	0.0063009	0.00937631	0.0073999	0.00712904	0.000506081
ASB2	0.000169241	0	2.33293e-05	0.000358917	0.000984805	0.000541722	0.000659844	0.000704986	0	0.000184573	0	0	0	0.000559474	0.00033891	0	0	0	0	0	0.000758083	0.000156792	6.73374e-05	0.000290722	0.00229803	0
ASB3	0.111612	0.257016	0.125271	0.11119	0.0925064	0.0900409	0.122275	0.118495	0.106555	0.122011	0.257725	0.105637	0.146139	0.115771	0.0990646	0.312247	0.12813	0.145595	0.108296	0.131549	0.089598	0.0846984	0.110601	0.0924605	0.104097	0.111944
ASB4	0.000763549	0.000227574	0.000210449	0.000102368	0.000146089	0.000393134	0.000668314	0.00015856	0.000359266	0	0.000218457	0	0.000735698	0	0.00185528	0	0	0.00311104	0	0.000346919	0.000440225	0	0.000449121	7.49896e-05	0.000320555	0.000827037
ASB5	0.000158692	0.000867884	0.000407334	0.000107702	0.000347297	0.000317363	0.000917765	0.000430107	0	0	0.000698988	0	8.30121e-05	0.000789693	0	0.00172977	0	0	0	0.000424511	0.000225815	0.000228426	0.000555023	0.000278021	0.00017376	0.000355859
ASB6	0.00180173	0.00191798	0.00178918	0.00221389	0.00179677	0.00566421	0.0026049	0.00174691	0.00226951	0	0.00196589	0.000533486	0.000532858	0.00145719	0.00378133	0	0	0	0	0.00140737	0.00401487	0.00581919	0.00471694	0.0065579	0.00264945	0.000436792
ASB7	0.0193586	0.0195486	0.0235013	0.0180279	0.021534	0.0146173	0.0211759	0.0175897	0.0230883	0.0248706	0.030968	0.0271944	0.0173723	0.0213849	0.0151073	0.0150647	0.0220885	0.0259761	0	0.0160805	0.017443	0.00503184	0.0152316	0.0169457	0.0157763	0.0218994
ASB8	0.00964744	0.0106397	0.0107782	0.0134662	0.00963261	0.0254116	0.0156417	0.00945193	0.00884851	0.00772478	0.0139135	0.00799549	0.00767686	0.0115488	0.00531366	0.00999752	0.0111553	0.00472399	0.0314668	0.0094141	0.0195205	0.0171983	0.0197221	0.0258977	0.0140222	0.00501697
ASB9	0.000196971	0.00025568	0	0	0	4.12564e-05	0	0	0.00126112	0.000682372	0.000818034	0.00239166	0.0014211	0	0	0.00341288	0.0776492	0	0	4.84973e-05	8.95554e-05	0	0.000113114	2.86007e-05	0.000332969	0
ASCC1	0.0376695	0.0390169	0.0274166	0.0302171	0.0325585	0.01912	0.0334648	0.0313552	0.0282318	0.036111	0.0451457	0.0281595	0.0324307	0.0302891	0.039756	0.0268333	0.031286	0.0314217	0.0350076	0.0249069	0.0249552	0.00663726	0.0164195	0.0204318	0.0333252	0.0313177
ASCC2	0.0219679	0.0163403	0.0398468	0.0243168	0.023869	0.0334252	0.0288395	0.0361043	0.0151029	0.0150534	0.0213009	0.0171415	0.0150701	0.0309544	0.0159633	0.0170752	0.0026134	0.00368991	0.0111382	0.033474	0.0256385	0.0134434	0.0341983	0.028285	0.0224772	0.0187498
ASCC3	0.166128	0.129796	0.217329	0.165285	0.293627	0.187789	0.161645	0.191385	0.176656	0.188294	0.157543	0.300421	0.1543	0.203468	0.212546	0.102202	0.184826	0.282542	0.0850371	0.195623	0.186033	0.163469	0.207659	0.229606	0.218031	0.192817
ASCL1	5.847e-05	0.00457214	4.48807e-05	0.00283048	0.00645283	0.000818441	0.00141667	0.000282547	0.00245805	0	0.00332265	0.000787465	0.00021222	0.00180605	0.00203466	0	0	0	0	0.000551097	0.00114259	0.000433738	0.00125511	0.000162513	0.00440459	0.0107729
ASF1A	0.00344246	0.00604259	0.00337876	0.0037813	0.00593643	0.00451061	0.00322766	0.00345789	0.0197765	0.00439971	0.00970283	0.00460538	0.0105516	0.00396248	0.00215603	0.00409583	0.0103917	0.014139	0	0.00315155	0.00570608	0.00416405	0.00607373	0.00587425	0.00695002	0.00492012
ASGR2	0.00221897	9.71945e-05	0.00141503	0.00118098	6.83632e-05	0.000511582	0.00251528	0.00121274	0	0	0	0	0.000148665	0.00197707	0	0	0	0	0	0.0020146	0.00109418	0.000501171	0.00250679	0.00151549	0.000880758	0
ASH1L	0.352356	0.30109	0.335664	0.337497	0.311963	0.341841	0.323583	0.314855	0.242774	0.307053	0.292296	0.331192	0.249234	0.325128	0.264391	0.24362	0.289602	0.285937	0.338962	0.342651	0.282658	0.255913	0.372635	0.346331	0.324977	0.274724
ASH2L	0.0384884	0.0357921	0.0413968	0.0336649	0.0518458	0.0402305	0.0389926	0.0382641	0.0280529	0.0466704	0.030585	0.0237802	0.0390379	0.0383397	0.0343836	0.0392904	0.0358017	0.033047	0.0135846	0.0379389	0.0412679	0.0254549	0.0386282	0.0469297	0.0461266	0.0390117
ASIC1	0.0148333	0.00317332	0.0108834	0.0190971	0.0172417	0.0191903	0.0163427	0.0170074	0.0202001	0.0240733	0.00837936	0.00362548	0.0118331	0.0214932	0.0254458	0.00364411	0.001555	0.00393213	0	0.0128726	0.0250033	0.00871363	0.0160063	0.0133682	0.0410385	0.0633055
ASIC2	0.125909	0.027207	0.249684	0.277406	0.24352	0.296681	0.505222	0.429575	0.0773336	0.0765882	0.0328563	0.0960572	0.0264306	0.244924	0.172745	0.0266886	0.0262064	0.0293662	0.0606198	0.219888	0.191319	0.0571373	0.22002	0.149056	0.424692	0.284
ASIC3	0.0168475	0.0177508	0.014094	0.0113574	0.0148339	0.00843261	0.0127939	0.0128865	0.0153722	0.02026	0.0170647	0.0183517	0.0137447	0.0169227	0.0174796	0.0115009	0.0135941	0.00267861	0.0110146	0.0143996	0.0125306	0.00424374	0.0117205	0.00840606	0.0169558	0.0121467
ASIC4	0.000875315	0.000467536	0.000334895	0.000491	0.00147991	0.000181856	0.000471497	0.000187184	0.00200095	0	0.00173975	0.000679463	0.000626356	0	0.00136469	0	0	0	0	3.25637e-05	0.00442742	0.000366696	0.000264763	0.000100552	0.0243001	0.00723812
ASIC5	0.000577258	8.41776e-05	0.000163282	0.00011832	0	0.000240958	0.00251035	0	0	0	0	0	0.000148302	0	0	0	0.00337599	0	0	0.000557402	6.87888e-05	0.000203255	0.000271999	0.00016498	0.000401147	0
ASIP	0.000637089	0.000860763	0.000712187	0.000488122	0.00062033	0.000312288	0.00109076	0.000923732	0.000651586	0	0.000856919	0	0.000584231	0.000550665	0.000846453	0.00231175	0	0	0	0.000529742	0.000578274	0	0.00047684	0.000898693	0.000625918	0.000250133
ASL	0.0434857	0.0369493	0.0321252	0.0430142	0.0558221	0.0502169	0.0457184	0.035808	0.0184982	0.0610868	0.0317744	0.013372	0.0192646	0.0425018	0.0644036	0.118483	0.0248508	0.0137024	0.0379267	0.0304968	0.085106	0.0477587	0.045478	0.0519535	0.0643829	0.0214974
ASMT	0.000126658	0	0.000104167	0.00020626	0.000300671	0.000369794	0.0004723	5.8837e-05	0	0	0	0	0.000287743	0.000133526	0	0	0	0	0	0.000118886	0.000361147	0	2.09994e-05	0.00022254	0.000127598	0
ASMTL	0.00412793	0.00499426	0.00624164	0.00621311	0.00376541	0.00651822	0.00597952	0.0085605	0.00315403	0.00712278	0.0037027	0.00072978	0.00339031	0.0115226	0.00392769	0.00287637	0.00329833	0	0.00755455	0.00460072	0.00460765	0.00295051	0.00535263	0.00623731	0.00591572	0.0046652
ASNS	0.0198636	0.00457366	0.0145333	0.0273515	0.0344925	0.0374907	0.0255484	0.0151076	0.00321691	0.021147	0.00439289	0.00688596	0.0047199	0.0231879	0.0150658	0.00535978	0	0.00512482	0.0224935	0.0139318	0.0505484	0.029393	0.031293	0.0348252	0.0476857	0.00817055
ASNSD1	0.0150277	0.00940353	0.0117189	0.0156281	0.0206118	0.0306597	0.0205165	0.0112827	0.00962142	0.0144617	0.00918133	0.0120993	0.011977	0.0130162	0.0180107	0.00858982	0.0248057	0.017219	0.00501274	0.0109379	0.0255366	0.0317327	0.0270402	0.0336312	0.0179332	0.0122631
ASPA	0.00955197	0.0394692	0.00723664	0.00838618	0.00937049	0.00667449	0.00869541	0.0100627	0.204862	0.0183833	0.283226	0.0341216	0.52339	0.00820772	0.00805744	0.0318548	0.0244698	0.022427	0.0208602	0.0081677	0.00790609	0.0152759	0.00611022	0.00556942	0.00816453	0.0448172
ASPDH	0.000136224	0	0.000413278	0	0	0.000460222	9.73004e-05	0.000140118	0	0	0	0	7.76071e-05	0	0	0	0	0	0	0.000190987	0.000191464	0.000208205	0.000183591	9.20232e-05	0	0
ASPG	2.54412e-05	0	0	7.52999e-05	0.00024872	0	0	0	0	0.00127477	0	0	0	0	0.0030878	0	0.0021507	0	0	0	0.000338387	0	0	2.76569e-05	0.00271312	0
ASPH	0.178426	0.0957926	0.30424	0.0914732	0.290034	0.0848018	0.0666104	0.0922121	0.0939694	0.16135	0.0645689	0.0659213	0.0287098	0.259862	0.196454	0.0733704	0.0940054	0.0832105	0.140569	0.12371	0.106606	0.0880163	0.115854	0.258994	0.140714	0.114463
ASPHD1	0.00273204	0.00131479	0.00943384	0.00980124	0.00719122	0.01586	0.00784949	0.011925	0.000393952	0.00307028	0.00273305	0.000536018	0.000709827	0.0102652	0.0214022	0	0	0	0.0137641	0.0147226	0.00793688	0.00752996	0.0163274	0.0107071	0.00439134	0.00231436
ASPHD2	0.0187058	0.00232295	0.0107738	0.0128223	0.00705141	0.0144758	0.0168871	0.00790225	0.00440489	0.00590502	0.00160301	0.00132076	0.00369102	0.00653832	0.0091263	0	0.00251513	0.00685909	0	0.0105157	0.0099747	0.0140425	0.020532	0.022609	0.00990662	0.00505866
ASPM	0.0144089	0.00990564	0.0157544	0.0120064	0.0131797	0.0336573	0.00970181	0.0305267	0.00926764	0.00548545	0.0115826	0.00685366	0.0105941	0.0314998	0.0272753	0.0808811	0.00338021	0.0273731	0	0.0337287	0.00842686	0.0148307	0.051225	0.0149563	0.00888279	0.0247143
ASPN	0.00026453	9.12974e-05	0.0012761	0.000214383	0.000250781	0.000383441	0.000965573	0.000689699	0	0	0.000417505	0.00323321	0.000359063	0.00182261	0.000770279	0	0.00813923	0	0	0.000345581	3.23726e-05	0.000229281	0.000347054	0.000196856	0.000390595	0.00113455
ASPSCR1	0.00626471	0.00308914	0.0148808	0.0104512	0.00686599	0.01474	0.0165206	0.0100051	0.00519367	0.00131661	0.00475003	0.00175433	0.00486315	0.0156362	0.00599196	0.00154118	0.00686164	0.00236644	0.00842061	0.010566	0.010865	0.0203966	0.0124013	0.0205084	0.0110328	0.00146833
ASRGL1	0.0425213	0.0589732	0.0658748	0.0438785	0.0587569	0.0604924	0.0660847	0.057179	0.0345254	0.0503761	0.0432195	0.0363969	0.0325372	0.0525727	0.0558101	0.0515028	0.0271602	0.0431372	0.0690572	0.0618387	0.0683696	0.0414353	0.0621506	0.0640301	0.0625516	0.0455603
ASS1	0.000337575	0.00356926	0.00084003	0	0.00441035	0.00794475	0.00351454	0.00293186	0	0.000814062	0.00335814	0.0342828	0.000626865	0.000471301	0.00214495	0	0	0	0	0.00186689	0.0104364	0.00252884	0.00398578	0.000873987	0.0313059	0.000539479
ASTE1	0.00628909	0.00584388	0.00311333	0.00472807	0.00620967	0.00434839	0.00664121	0.00242762	0.00425153	0.0073626	0.00528981	0.00700609	0.00542571	0.00709983	0.00670273	0.00428683	0.0120281	0.00366407	0.00460457	0.00537764	0.00525411	0.00274015	0.00444467	0.00391637	0.00556763	0.00613099
ASTN1	0.286104	0.334584	0.409351	0.379784	0.361592	0.228311	0.296731	0.283209	0.144236	0.255664	0.220606	0.0343227	0.0360049	0.331574	0.282568	0.111221	0.0401487	0.0820722	0.347656	0.389501	0.277045	0.129329	0.321768	0.293903	0.239668	0.206299
ASTN2	0.01028	0.0288242	0.0103768	0.227019	0.552806	0.123762	0.163126	0.156669	0.245482	0.00690058	0.0283011	0.00984469	0.0135543	0.0133259	0.0567378	0.021718	0.0247482	0	0.414124	0.0270389	0.399665	0.0166774	0.0272588	0.0093845	0.0944281	0.516197
ASXL1	0.102379	0.0732736	0.107526	0.109049	0.113709	0.0996445	0.0891617	0.115451	0.0668275	0.0995378	0.0837947	0.0875071	0.0736139	0.104535	0.123286	0.0789542	0.0731039	0.087192	0.115334	0.10549	0.107653	0.0350612	0.0927225	0.0811172	0.120555	0.0672521
ASXL2	0.0987145	0.1985	0.107963	0.05662	0.0917936	0.0691096	0.0986513	0.0874097	0.0987549	0.0619304	0.173527	0.0716981	0.0940772	0.0960847	0.081683	0.132982	0.128413	0.15394	0.0594085	0.0910926	0.075885	0.035361	0.0693729	0.0758866	0.0680956	0.0921541
ASXL3	0.105856	0.0111932	0.0864639	0.119827	0.0416737	0.028037	0.118711	0.0397511	0.224349	0.212295	0.0371472	0.0194535	0.0731983	0.141473	0.0418814	0.0106055	0.0114292	0.0455265	0.0687126	0.0298252	0.0795041	0.0187164	0.0266052	0.053523	0.0687335	0.0648079
ASZ1	0.000104876	0	5.41851e-05	0	0.000614875	0	0	0	0	0	0	0	8.57656e-05	0	0.000761689	0	0	0	0	0.000321863	8.28155e-05	0.000144168	6.75668e-05	7.57109e-05	0.000682569	0
ATAD1	0.047386	0.0527806	0.0527958	0.0636898	0.0756584	0.0986921	0.0775165	0.0497747	0.0749013	0.0492913	0.0567981	0.0470275	0.0431246	0.0669715	0.0594021	0.0357523	0.0703629	0.048614	0.0858651	0.042625	0.093839	0.0698954	0.0822999	0.101811	0.0788651	0.0502774
ATAD2	0.0161769	0.0355569	0.031183	0.0507299	0.0177054	0.0273085	0.0328046	0.0367999	0.023478	0.0147212	0.0207915	0.011225	0.00788555	0.0254732	0.0726869	0.0133381	0.0226735	0.0536101	0.0206837	0.00756236	0.0138942	0.0113355	0.00839755	0.0248767	0.0152775	0.0452065
ATAD2B	0.095831	0.115779	0.0835395	0.0698607	0.0835354	0.0595917	0.0750254	0.0932661	0.101717	0.0999053	0.113868	0.0849582	0.0980556	0.0971698	0.0727721	0.12619	0.106134	0.147773	0.104554	0.079751	0.0679406	0.024881	0.061995	0.0572756	0.0874366	0.10533
ATAD3A	0.0247391	0.00703384	0.0264282	0.0190228	0.0150898	0.0244328	0.0171304	0.0264038	0.0140414	0.0123472	0.00476092	0.012494	0.00437179	0.0191824	0.0224012	0.00742827	0.00348134	0.0136123	0.0147716	0.0229454	0.0176264	0.01182	0.020931	0.0226971	0.0165694	0.00419842
ATAD5	0.0128086	0.00663473	0.0101969	0.00965435	0.0116075	0.0115376	0.00897396	0.0101833	0.00551114	0.017519	0.00601692	0.00427295	0.00814242	0.00980142	0.00666524	0.0125967	0.0101357	0.0126993	0.017463	0.0101532	0.011045	0.00694357	0.0125504	0.00943882	0.0102986	0.0162705
ATAT1	0.0214448	0.0429959	0.0281512	0.0268778	0.036029	0.0500974	0.036007	0.0339391	0.063451	0.0667064	0.0652311	0.0420554	0.0784208	0.0387679	0.0227902	0.0410227	0.0440259	0.0600333	0.0270892	0.0266854	0.0320459	0.0430633	0.0403537	0.0510377	0.0322703	0.0426028
ATCAY	0.0795131	0.0325729	0.115736	0.12241	0.0999746	0.131949	0.117408	0.0859363	0.119089	0.0519099	0.0307995	0.0111757	0.0121226	0.118618	0.0941896	0.0074155	0.0158114	0.0312034	0.0751168	0.0998883	0.120208	0.0948494	0.125569	0.153052	0.102097	0.136862
ATE1	0.131419	0.109864	0.148411	0.126598	0.119071	0.129911	0.151419	0.134758	0.0950595	0.119998	0.130692	0.269272	0.116901	0.133431	0.125409	0.100856	0.0866296	0.124017	0.122137	0.123527	0.124662	0.0878536	0.130892	0.144397	0.129857	0.103426
ATF1	0.049925	0.0453666	0.0540575	0.0548545	0.0464146	0.0387246	0.0514394	0.0573523	0.0386211	0.0458826	0.0425575	0.0659167	0.037574	0.0438489	0.0488184	0.0492855	0.0462449	0.0476186	0.0437155	0.0493888	0.0435644	0.0143202	0.0391061	0.0351892	0.0435654	0.0384941
ATF2	0.07673	0.0745408	0.0876462	0.0824508	0.0880586	0.0961022	0.105279	0.0755811	0.0712551	0.0873816	0.0784495	0.069393	0.0710331	0.0951184	0.0881383	0.0793893	0.0967959	0.0499231	0.113554	0.0825212	0.098239	0.0822001	0.0970744	0.119812	0.0899916	0.0680573
ATF3	0.000681676	0.00090923	0.000609054	0.000944366	0.000198339	0.000660349	0.000161464	0.000735207	0	0	0	0.000976144	0.000352869	0.00656563	0	0.00649206	0.016024	0.00237483	0	8.55949e-05	0.00127365	0.00134395	0.000445554	0.00096797	0.000866459	0
ATF4	0.0179817	0.0252303	0.0163397	0.0327297	0.0418919	0.0698963	0.0566083	0.018508	0.0370122	0.017929	0.0297932	0.030398	0.0327508	0.0237869	0.0385136	0.0318573	0.060973	0.0351334	0.0531241	0.0163794	0.0491252	0.0568956	0.0415488	0.0587195	0.0494648	0.0278902
ATF5	0.00212165	0.000858224	0.00209248	0.00220813	0.00186458	0.00299507	0.00244492	0.00125303	0.00382902	0.0018218	0.00239322	0.00295382	0.00210365	0.00159048	0.00083211	0	0	0	0	0.00181607	0.00203335	0.00173114	0.00209393	0.00311773	0.00269857	0.00117957
ATF6	0.104696	0.0813741	0.170508	0.11307	0.120243	0.145298	0.0921101	0.1282	0.0905964	0.0671697	0.109933	0.0958012	0.107917	0.168978	0.0867886	0.0751768	0.124271	0.115955	0.107903	0.0924824	0.123619	0.0886952	0.0946251	0.192991	0.115215	0.100152
ATF6B	0.0124108	0.00752531	0.021926	0.0105326	0.0142887	0.0246808	0.0166326	0.0124553	0.01088	0.00698206	0.00838262	0.00568858	0.00720137	0.0182486	0.0122389	0.00452038	0.0032719	0.00979996	0.0144573	0.0119193	0.0183608	0.0105007	0.022123	0.0198521	0.0162877	0.00892494
ATF7IP	0.0933052	0.199291	0.073242	0.0735259	0.0965484	0.0764096	0.0700221	0.0684108	0.174263	0.126363	0.22006	0.13756	0.201657	0.0696763	0.109487	0.114514	0.201211	0.203283	0.137359	0.0597513	0.0889278	0.0577432	0.0718937	0.0779872	0.116382	0.18008
ATF7IP2	0.00505853	0.000664852	0.00309481	0.00601035	0.0116713	0.00138698	0.0011622	0.00436865	0.0014684	0.00395025	0.00159723	0.00905839	0.00128307	0.00863087	0.0130837	0.00249752	0	0.0168764	0	0.00418631	0.00199309	0.000670293	0.00246252	0.0016303	0.00355357	0.0031432
ATG10	0.0459401	0.0320091	0.0590912	0.0333225	0.0289275	0.0241892	0.0457644	0.0387462	0.0403071	0.0662162	0.0447499	0.0922506	0.0433013	0.0588434	0.0433528	0.0658739	0.0287209	0.0691102	0.0330365	0.040258	0.0268203	0.00834453	0.0274125	0.037038	0.0293916	0.051418
ATG101	0.00437163	0.00340231	0.00431333	0.00883777	0.00697969	0.0184891	0.0114094	0.00769547	0.00389014	0.00283765	0.00457485	0.00650646	0.00375549	0.00530102	0.00793685	0.00440042	0.00415405	0.00910539	0.0103319	0.00453323	0.00834869	0.0160933	0.0142013	0.0146486	0.00734131	0.00304727
ATG12	0.0269746	0.0232487	0.0194367	0.0292196	0.0440028	0.0722172	0.0409147	0.020929	0.024484	0.0208406	0.0181841	0.0305173	0.0234102	0.0299762	0.0541957	0.0287207	0.0136571	0.0326097	0.0222783	0.0176004	0.048553	0.0722332	0.0493531	0.0748171	0.0530436	0.0229
ATG13	0.0226214	0.0146073	0.0296906	0.0314562	0.0220006	0.0273497	0.0288728	0.0233398	0.0146643	0.0114764	0.0211972	0.0224353	0.0210319	0.0231163	0.0353958	0.0180962	0.0151433	0.00695456	0.0112209	0.0289093	0.0296804	0.0256163	0.0298623	0.0279654	0.0280755	0.0143659
ATG14	0.0367099	0.0520008	0.0341798	0.0356576	0.0380934	0.0482514	0.0326146	0.0376896	0.045868	0.0382903	0.0507462	0.0412374	0.047696	0.0391139	0.0445184	0.0366905	0.0587661	0.0253826	0.0389798	0.0390657	0.0419144	0.0270385	0.0437641	0.0395509	0.0441419	0.0405836
ATG16L1	0.0287897	0.0232066	0.0409678	0.035187	0.0399208	0.0384163	0.043275	0.0366048	0.0292512	0.036094	0.0294172	0.0261921	0.0280041	0.0361364	0.0259505	0.0261067	0.0236862	0.0279859	0.0251843	0.0370732	0.0371882	0.0190391	0.0346497	0.036093	0.0382476	0.0264043
ATG16L2	0.00347981	0.00449714	0.00597245	0.00515361	0.00167352	0.00504242	0.00677875	0.00716393	0.0020205	0.00141266	0.00163519	0	0.00350332	0.0103288	0.00124629	0.00723465	0	0.00280624	0	0.00576044	0.00355335	0.00142958	0.00440121	0.00389887	0.00338868	0.00249564
ATG2A	0.0181225	0.0114942	0.0321189	0.0218087	0.0228009	0.0342785	0.0267094	0.0273372	0.0142823	0.0051645	0.00769031	0.00833426	0.0118374	0.0328666	0.0233227	0.00888539	0.0104837	0.00244783	0.00390126	0.0227586	0.0322329	0.0221835	0.0245437	0.0285058	0.0245325	0.00528218
ATG2B	0.0942867	0.0437209	0.104365	0.0792982	0.0800739	0.0954271	0.0859088	0.107899	0.0420921	0.0681842	0.0456106	0.0535494	0.0461971	0.0997571	0.0785461	0.0432966	0.0372311	0.0324387	0.0460173	0.0956297	0.0898024	0.050201	0.0926869	0.0904514	0.0858032	0.0464594
ATG4A	0.0067494	0.00414026	0.01156	0.00728456	0.00744044	0.00600207	0.00686121	0.00830068	0.00656243	0.0031255	0.00724857	0.00457748	0.00559541	0.00588848	0.0112286	0	0.00929764	0	0.00959331	0.00848857	0.0079172	0.002202	0.0072212	0.0087438	0.00801295	0.00378554
ATG4B	0.00746458	0.00524901	0.0104569	0.00829897	0.00809666	0.0142566	0.0125777	0.0111606	0.00653257	0.00485784	0.00941029	0.00520199	0.0059424	0.00892667	0.00535924	0.00945405	0.00911052	0	0	0.00758525	0.0115376	0.0109091	0.0145488	0.0171438	0.0110031	0.0048834
ATG4C	0.107381	0.0874115	0.126152	0.105173	0.109567	0.0956604	0.123643	0.131237	0.0818091	0.0909698	0.169126	0.0732428	0.25938	0.131081	0.10256	0.0822148	0.0536759	0.085445	0.0672079	0.113294	0.120156	0.0469705	0.0905588	0.0910109	0.0958716	0.0965271
ATG4D	0.00260936	0.00237973	0.00637268	0.00244655	0.00307402	0.00542446	0.00392299	0.00805558	0.0022298	0.000967325	0.00202833	0.00453475	0.00157754	0.00669668	0.000439516	0	0.00155928	0	0.00501274	0.00420627	0.00508117	0.00246037	0.00405411	0.00448313	0.00454453	0.002262
ATG5	0.0624507	0.0703934	0.07843	0.066657	0.0626259	0.0746973	0.0827604	0.0840409	0.0600976	0.0741036	0.0712247	0.067001	0.0498544	0.065491	0.0676336	0.0569105	0.086085	0.0921383	0.080054	0.0703242	0.0969507	0.0533931	0.0697958	0.0785372	0.0847241	0.0734778
ATG7	0.109397	0.153531	0.155184	0.10626	0.0944189	0.0854554	0.122585	0.142603	0.0928591	0.0812052	0.15843	0.159502	0.0919108	0.138086	0.0836305	0.1993	0.112918	0.203953	0.0688625	0.140303	0.101959	0.0320566	0.101632	0.0886008	0.0980965	0.084894
ATG9A	0.0125096	0.00488572	0.0156646	0.0138576	0.0165405	0.0341542	0.0204488	0.0129228	0.00310237	0.00500906	0.00414071	0.000932866	0.00537167	0.0145863	0.0242601	0.00277181	0.00215487	0	0.00746131	0.0158216	0.0185771	0.0214268	0.0272364	0.031998	0.0153181	0.00274278
ATIC	0.0260745	0.012888	0.0227023	0.0452645	0.0472751	0.0596377	0.068811	0.0225468	0.0182364	0.0225251	0.0116148	0.0146198	0.0155147	0.0321961	0.0261184	0.0208053	0.0251488	0.0175488	0.00796475	0.0235452	0.0354088	0.0351238	0.046239	0.0470041	0.0406563	0.0192964
ATL1	0.198199	0.0677123	0.231239	0.309221	0.237806	0.445387	0.308574	0.237035	0.360577	0.134957	0.100632	0.0525088	0.139576	0.236602	0.23831	0.0365596	0.054098	0.082593	0.157628	0.223914	0.279455	0.317426	0.384781	0.453369	0.261054	0.122047
ATL2	0.0430405	0.176267	0.0529567	0.0614319	0.0658782	0.0667918	0.0606699	0.0542778	0.0935335	0.0499622	0.107505	0.050595	0.0627548	0.0728547	0.0584697	0.0347952	0.126757	0.0511675	0.0397164	0.0426165	0.0525507	0.042816	0.0534053	0.0584889	0.057666	0.0380983
ATL3	0.037886	0.0713431	0.0348064	0.032165	0.0366097	0.0470895	0.0360169	0.0362142	0.0434674	0.0296711	0.0723667	0.0458327	0.0730531	0.0428081	0.0413837	0.0636426	0.09399	0.0554193	0.050494	0.032928	0.0325061	0.0316458	0.0349102	0.0451112	0.0297121	0.0489902
ATM	0.0875249	0.0656623	0.0886848	0.0844019	0.0716318	0.0856794	0.078365	0.0888496	0.0733505	0.115137	0.0781861	0.0643109	0.0786076	0.0793769	0.079692	0.0648281	0.0775753	0.0795986	0.0530936	0.0867679	0.0880891	0.0448135	0.0820963	0.079278	0.0853995	0.0836814
ATMIN	0.0290861	0.0311644	0.0346886	0.0357911	0.0532335	0.0668841	0.0384469	0.0297909	0.037215	0.0220148	0.043037	0.0179249	0.0434041	0.0277893	0.0452807	0.0148454	0.0288408	0.0389848	0.0186779	0.0230929	0.0585639	0.0693543	0.0463607	0.079725	0.0508745	0.0293338
ATN1	0.0439415	0.0428442	0.0386991	0.0540988	0.0681842	0.0859769	0.0568932	0.0439703	0.0252976	0.0377336	0.0558545	0.0402066	0.0385689	0.0410636	0.0528686	0.0460377	0.0665442	0.0401253	0.0689791	0.0390274	0.0695873	0.103523	0.0771326	0.0847286	0.0645537	0.0323642
ATOH7	0.000225479	0	0	7.53796e-05	0.000188584	6.27723e-05	0	0.000255273	0	0	0	0	0	0	0	0	0	0	0	4.15217e-05	3.0276e-05	0.00029341	0.000172196	2.52234e-05	0.000129222	0
ATOH8	0.000557317	0.00164714	0.000172859	0.000172879	0.00130559	0.000973057	0	0.00134324	0.00524135	0	0.000906962	0	0.000361159	0	0.000887027	0.00191672	0.001555	0	0	0.000622279	0.000123042	0.000529135	0.000389228	0.000133382	0.00111456	0.00234932
ATOX1	0.00283463	0.00455764	0.00277785	0.00464872	0.00647828	0.0120797	0.00763738	0.0044557	0.00689548	0.00291218	0.00724911	0.0108004	0.00546403	0.003034	0.0102187	0.00475538	0.0210157	0.0149859	0	0.00341736	0.00760771	0.0147554	0.0078587	0.0132646	0.00855453	0.00475894
ATP10A	0.00725359	0.00765255	0.00644254	0.11082	0.00813415	0.014935	0.00856903	0.0233972	0.00389771	0.0106853	0.00539198	0.0139646	0.00267612	0.0124429	0.0048333	0.0739739	0.653422	0	0	0.0221165	0.00581169	0.00445295	0.0214444	0.00465145	0.00800886	0.0123754
ATP10B	0.00664886	0.215636	0.00401776	0.00621068	0.0101356	0.00409166	0.00978874	0.00414186	0.156348	0.00954083	0.205862	0.022473	0.142182	0.00309318	0.00800547	0.0451433	0.00982894	0.0030844	0.00650083	0.00480075	0.00588337	0.00665365	0.00606278	0.00303669	0.00640672	0.241317
ATP10D	0.0514511	0.0154255	0.0512627	0.0497794	0.0302722	0.0498814	0.0288577	0.0623988	0.0151416	0.0577354	0.0107016	0.0296658	0.010843	0.0470511	0.0617232	0.00435484	0.0843178	0.145656	0.0138934	0.0520873	0.0397863	0.0105357	0.0393366	0.0402204	0.0517572	0.0351903
ATP11A	0.200392	0.0796006	0.25708	0.159296	0.102739	0.129388	0.0992261	0.183175	0.0812142	0.0803656	0.103615	0.0590462	0.0848757	0.152531	0.10748	0.0526089	0.154811	0.223342	0.0753596	0.243128	0.0983004	0.0658482	0.176474	0.172979	0.0919257	0.071136
ATP11B	0.10224	0.113068	0.130751	0.09436	0.132837	0.109592	0.149484	0.140506	0.0988563	0.106694	0.0986588	0.102548	0.10452	0.13265	0.120466	0.154568	0.153543	0.135933	0.148252	0.124304	0.13637	0.0617136	0.106578	0.10238	0.142419	0.101221
ATP11C	0.0574605	0.025011	0.0778614	0.0303762	0.0662575	0.0503982	0.0387791	0.0448216	0.020051	0.147745	0.0151958	0.128927	0.0144057	0.0504818	0.204975	0.0489535	0.0416371	0.133914	0.00859519	0.0287288	0.0107984	0.0475508	0.0373805	0.0961304	0.0249232	0.0305038
ATP12A	0.000187097	0	0.000200883	0.000104314	7.51312e-05	0.00158241	0.000222959	0.00125721	0	0	0.00131587	0	0	0	0	0	0	0	0	0.000254432	0.000398086	0.000512247	0.000555117	0.000294527	0.00209478	0
ATP13A1	0.0167907	0.00760127	0.0217564	0.01534	0.0132574	0.0212986	0.0157204	0.0158977	0.0107014	0.00535137	0.00941233	0.00823088	0.00638111	0.0202618	0.0110118	0.00892337	0.00694918	0.00298532	0.0253064	0.0190089	0.0196318	0.0082286	0.0188863	0.0206939	0.0150252	0.00531
ATP13A2	0.0232133	0.0066711	0.0472733	0.0266861	0.0439093	0.0413015	0.043508	0.0243042	0.00455153	0.00756891	0.00750401	0.00605227	0.00485232	0.0349991	0.0384872	0.00862223	0.0123812	0.00423101	0.0180932	0.0247253	0.0581338	0.0524257	0.0300181	0.0641001	0.0419876	0.00434149
ATP13A3	0.11028	0.0629322	0.111441	0.105383	0.0788399	0.0831206	0.101845	0.10804	0.0713904	0.0804142	0.0860383	0.062489	0.0744799	0.121884	0.0925409	0.058747	0.0735515	0.0798213	0.065975	0.114384	0.0860476	0.0492395	0.101122	0.0901049	0.104807	0.0607235
ATP13A4	0.00573598	0.488924	0.00503066	0.00490412	0.00426392	0.0054266	0.00371442	0.00580558	0.0144659	0.00694648	0.347566	0.20864	0.00866146	0.0147777	0.00504693	0.0492213	0.0218437	0.0218457	0.00752713	0.0083669	0.00445331	0.0103773	0.00648607	0.00479262	0.00600366	0.00372655
ATP1A1	0.1766	0.0272044	0.108073	0.192837	0.228696	0.330206	0.153381	0.0987579	0.021968	0.0421311	0.042895	0.0769558	0.0379691	0.121001	0.200258	0.0719293	0.046277	0.0680032	0.0562729	0.0583931	0.217991	0.225722	0.220418	0.29861	0.225535	0.0422365
ATP1A2	0.00516668	0.181715	0.00460954	0.00449018	0.00401233	0.00742157	0.00477949	0.00357525	0.0181542	0.00615257	0.167179	0.00914071	0.00771869	0.00490067	0.00757343	0.0625462	0.116524	0.025496	0.0107985	0.00597709	0.00424967	0.0204554	0.00314808	0.00353711	0.00563218	0.0334767
ATP1A3	0.222377	0.0495083	0.337869	0.308023	0.391951	0.624042	0.348772	0.237024	0.0507387	0.117338	0.0566689	0.0421002	0.0465217	0.316444	0.277416	0.0483433	0.0660763	0.0580243	0.108917	0.244768	0.512531	0.567579	0.556833	0.715708	0.419962	0.0506899
ATP1A4	8.79377e-05	0.000346774	0.000192821	6.82245e-05	0	0	0.0010756	0.00030414	0.000494953	0	0	0	8.37669e-05	0	0.000424747	0.00398508	0	0.00301293	0	0.00014081	0	0.000183288	0.000118091	0.000210119	0	0
ATP1B1	0.892324	0.285509	0.724374	0.831474	1.02367	1.79414	0.971227	0.746266	0.243565	0.414274	0.251587	0.589507	0.319742	0.835123	0.727921	0.613433	0.272503	0.745305	0.237684	0.773737	1.43759	1.62596	1.63027	1.75326	1.21814	0.337122
ATP1B2	0.0141311	0.0722261	0.00487209	0.0138609	0.0840905	0.0456265	0.0346794	0.00731362	0.00570193	0.00988981	0.057957	0.00922026	0.00435701	0.0168932	0.0701715	0.00483019	0.0180017	0.0138497	0.0170162	0.0120515	0.0552516	0.0291605	0.0456529	0.013983	0.0729182	0.0119018
ATP1B3	0.0649537	0.021517	0.094547	0.0440729	0.0533805	0.0641259	0.0605318	0.0845247	0.0266047	0.0445809	0.0274226	0.0226656	0.0327295	0.0628163	0.0479779	0.0146607	0.0310751	0.00960411	0.0471867	0.0809528	0.0434331	0.0206714	0.0591438	0.0547861	0.115514	0.0311076
ATP1B4	4.38711e-05	7.39163e-05	4.38121e-05	0	0	0	0	0	0	0	0	0	0	0	0	0	0	0	0	0	2.73458e-05	0	0	0	0	0
ATP23	0.0310892	0.0305201	0.0325498	0.034832	0.0388324	0.0432441	0.0330099	0.0292241	0.0240057	0.0369581	0.0272993	0.0331179	0.0264241	0.0358119	0.0334016	0.0310185	0.0441996	0.0357859	0.0214092	0.0367256	0.0378523	0.0293924	0.0424824	0.0416055	0.0373577	0.0326758
ATP2A1	0.00142335	0.00167108	0.00149125	0.00138392	0.00108187	0.000878387	0.000392152	0.00205136	0	0.00549782	0.00302637	0.00105525	0.00132933	0	0.00071276	0	0	0	0	0.000511489	0.00118218	0	0.000854647	0.000960327	0.00176209	0
ATP2A2	0.240015	0.148618	0.257765	0.266999	0.243285	0.469204	0.395008	0.268289	0.135156	0.140333	0.140922	0.109553	0.0895019	0.272116	0.221143	0.124852	0.072588	0.120659	0.0892282	0.322751	0.279623	0.334897	0.542584	0.389772	0.224799	0.114342
ATP2A3	5.52552e-05	0.000101846	0	0.000124252	0	0.000684061	0	0.000614627	0	0	0	0	0.000241542	0	0	0	0.00650236	0.013305	0	0.000227547	0	0	0.000162617	8.14706e-05	0	0.00038384
ATP2B1	0.743577	0.268323	0.720808	0.664085	0.376288	1.02769	0.71203	0.634754	0.226487	0.482896	0.230445	0.221516	0.219749	0.599588	0.403868	0.167278	0.2656	0.616979	0.2942	1.1387	0.309793	0.95268	1.48101	1.07066	0.285084	0.33337
ATP2B2	0.0985668	0.135336	0.185161	0.297155	0.171025	0.207722	0.225038	0.180285	0.0258409	0.0386741	0.105307	0.334987	0.0277887	0.0653233	0.140183	0.0542774	0.0382141	0.044661	0.078229	0.187814	0.236018	0.120034	0.220865	0.194078	0.199644	0.0716109
ATP2B3	0.0357334	0.00951892	0.0563275	0.0391058	0.0289332	0.0624125	0.0354713	0.0265065	0.00495067	0.0216993	0.00628975	0.0827398	0.0039482	0.0333161	0.0397129	0.00719143	0.00155928	0.017675	0.0474568	0.0467912	0.0465869	0.0474181	0.0711867	0.0798337	0.0413061	0.00540529
ATP2B4	0.155143	0.0714172	0.0985512	0.145381	0.0108993	0.195016	0.179921	0.0766174	0.0135578	0.0449765	0.0489201	0.062866	0.0172907	0.110304	0.0330576	0.0579392	0.0386483	0.0620273	0.0194326	0.0573948	0.0237347	0.14909	0.127363	0.23727	0.0170504	0.0543805
ATP2C1	0.17126	0.218369	0.375153	0.371781	0.286301	0.394192	0.474992	0.33378	0.176047	0.324287	0.194227	0.514946	0.19102	0.443808	0.163236	0.122099	0.132046	0.165706	0.445024	0.306851	0.264096	0.247107	0.352064	0.371799	0.291124	0.18444
ATP2C2	0.000980758	0.000726944	0.00371905	0.00202887	0.000917524	0.00335501	0.000906337	0.00332451	0	0.00253548	0.000995549	0.00120066	0.000607295	0.00799022	0.00159642	0	0	0.0385126	0	0.00160699	0.000892755	0.00190157	0.00196982	0.00180032	0.000661031	0.00145027
ATP4A	0.000387652	0.000817995	0.000754756	0.000329726	0.000565348	0.000672477	0.000665477	0.000155951	0.000900632	0	0	0	6.7843e-05	0.000609924	0.00165315	0	0	0	0	0.000866074	0.00134148	0.00128329	0.000736385	0.000967913	0.00143041	0
ATP4B	1.77865e-05	0	0.000107478	0	0	0	0.000122316	0	0	0	0	0	0	0	0	0	0	0	0	0.000116446	2.78348e-05	0	0	0	0	0
ATP5F1A	0.0437515	0.0412721	0.0363709	0.0678992	0.0916742	0.201505	0.109557	0.0325473	0.0585834	0.0236253	0.0368282	0.0753256	0.0384088	0.0442438	0.0612868	0.0499236	0.0489754	0.0283821	0.063996	0.0263992	0.144449	0.165261	0.14907	0.197359	0.0959954	0.0410606
ATP5F1D	0.00898383	0.00600751	0.0104324	0.0146514	0.0142361	0.0351853	0.0219569	0.00753548	0.00285298	0.00584709	0.0105894	0.00455235	0.00661079	0.0164835	0.026917	0.0109253	0.00598494	0.00350542	0.0101364	0.00731609	0.0242799	0.0417224	0.0300497	0.0389522	0.0186327	0.00343923
ATP5IF1	0.0132814	0.0114692	0.0122766	0.0194777	0.0192323	0.0331162	0.0268107	0.014228	0.0195986	0.0132259	0.0120721	0.0163631	0.0142954	0.0185845	0.0129926	0.0145828	0.0311738	0.0132553	0	0.0117011	0.0282748	0.0306066	0.0245969	0.0324933	0.0247888	0.00992786
ATP5MC1	0.0101429	0.00929206	0.00778357	0.0183366	0.0193258	0.0485061	0.0208826	0.00901277	0.0127723	0.00872348	0.00751759	0.0376612	0.010004	0.00900774	0.0127659	0.0170162	0.015321	0.0232159	0.0298766	0.00607941	0.0325904	0.0432332	0.03014	0.0451678	0.0203225	0.00757501
ATP5MD	0	0	0	0	0	0	0	0	0	0	0	0	0	0	0	0	0	0	0	0	0	0	3.25764e-05	3.05559e-05	0	0.000277346
ATP5PB	0.0395832	0.0461229	0.0287177	0.046432	0.0590641	0.088975	0.0552609	0.0355178	0.0399281	0.0366105	0.0476808	0.0693958	0.0402748	0.0425686	0.0511732	0.0350125	0.052341	0.0555415	0.0345157	0.0321915	0.0774265	0.0711652	0.0747033	0.0927799	0.0616775	0.0371686
ATP5PF	0.00525473	0.00591899	0.00484967	0.00650154	0.010554	0.018596	0.00892383	0.00478449	0.00507733	0.0053097	0.00651822	0.0123744	0.00641408	0.00382463	0.00886994	0.017543	0.0107815	0.014547	0.00606874	0.0034363	0.0150345	0.0178113	0.0128963	0.0208196	0.0126992	0.00604524
ATP5S	0.00428216	0.00612562	0.00365468	0.00748824	0.00895743	0.0136295	0.00642353	0.00542783	0.004281	0.00412377	0.0117719	0.00642546	0.00741928	0.0057135	0.00905598	0.00562027	0.0106649	0.0103609	0	0.00440172	0.00912567	0.0147833	0.0111706	0.0118143	0.00802245	0.0048303
ATP6AP1	0.036412	0.0209263	0.0305351	0.0628362	0.122712	0.193132	0.094194	0.0323477	0.0297115	0.0258073	0.0313147	0.0203758	0.0338977	0.0579491	0.122995	0.00681585	0.0230895	0.0258791	0.0533515	0.0269649	0.143727	0.143321	0.12919	0.186648	0.126092	0.0216309
ATP6AP1L	0.00054293	0.000132615	0.000902675	0.00099747	0.000270909	0.000609496	0.0172214	0.000445855	0.000162398	0.00138411	0.000813856	0.000297993	0.00025065	0.000260768	0.00159215	0.00204952	0	0	0	0.000393805	0.000482251	0.000574179	0.000344711	0.000924384	0.00128437	0
ATP6AP2	0.0392045	0.0384822	0.0474594	0.0589315	0.0999443	0.104131	0.0948765	0.04429	0.0385992	0.0311666	0.0256542	0.0827347	0.0289421	0.0764676	0.110822	0.0296428	0.0387968	0.0445138	0.0474694	0.0417613	0.0974775	0.0656063	0.0847183	0.109234	0.0963247	0.0310993
ATP6V0A1	0.228572	0.155559	0.398475	0.346345	0.380822	0.492489	0.394946	0.387219	0.108589	0.206855	0.160142	0.155308	0.154432	0.350028	0.31752	0.0972092	0.0982973	0.15297	0.209803	0.390445	0.433452	0.341499	0.462151	0.511282	0.402644	0.13514
ATP6V0A2	0.0223786	0.0179507	0.0429614	0.0255412	0.0225405	0.0354602	0.0176428	0.0367877	0.175514	0.0139166	0.0169688	0.0264266	0.0163531	0.0396246	0.0153214	0.0271038	0.0249348	0.0334216	0.0314938	0.0405002	0.027152	0.0181025	0.0462624	0.040562	0.0294715	0.0211717
ATP6V0A4	0.000687997	0.0011536	0.000771789	0.000315856	0.0068884	0.000372789	0.00155013	0.000565008	0.00294289	0.000973697	0.00223274	0	0.00125376	0.00033142	0.0572543	0.00231889	0.00247536	0.0554886	0	0.000519401	0.00132736	0.000698891	0.000614446	0.000579058	0.00232213	0.000664398
ATP6V0B	0.0122161	0.00930014	0.0113924	0.018822	0.0342661	0.0543618	0.0245464	0.0101552	0.0185953	0.0143192	0.0127179	0.00734601	0.0173392	0.0266566	0.0257503	0.00255357	0.0042196	0.0177685	0.0112046	0.0117368	0.0367761	0.0543259	0.0403841	0.0700537	0.039392	0.0130843
ATP6V0C	0.0300689	0.0145955	0.036743	0.0525087	0.0942224	0.133033	0.0707525	0.0318971	0.0155929	0.0158553	0.0119561	0.0177835	0.0186758	0.0565866	0.0821014	0.0104452	0.0095182	0.00244783	0.0408051	0.030295	0.100694	0.129495	0.104567	0.154297	0.0990176	0.0122678
ATP6V0D1	0.0539535	0.0256218	0.0605795	0.0870894	0.0908164	0.187513	0.113315	0.0479637	0.0349894	0.029254	0.0387315	0.0446472	0.0365813	0.0687223	0.0631164	0.0174982	0.0435608	0.0427525	0.0233577	0.0573645	0.104545	0.155018	0.169055	0.195015	0.0894797	0.0335367
ATP6V0D2	8.45695e-05	0.000806063	6.22777e-05	0.000569621	0.000128303	8.31677e-05	0.000497275	9.38543e-05	0	0	0.000820562	0	0	0.00180063	0.00237245	0.00256721	0	0	0	8.96096e-05	0.00044401	0.000205025	0	0.000139556	0.000910907	0.00038891
ATP6V0E1	0.0147523	0.0148779	0.0180781	0.0167335	0.0251952	0.0104249	0.0149366	0.0138353	0.0243985	0.00782015	0.0188718	0.0308521	0.0162027	0.022012	0.0122422	0.0075059	0.025853	0.0429318	0.00840997	0.014408	0.0187382	0.00352027	0.0124073	0.0125152	0.0188916	0.0187641
ATP6V1A	0.126363	0.0620965	0.145129	0.186256	0.192114	0.323821	0.215763	0.120889	0.0595123	0.0714359	0.0636054	0.067827	0.0564707	0.14103	0.204296	0.0535787	0.0897395	0.0829206	0.0989594	0.0891541	0.237549	0.295109	0.229663	0.388857	0.212154	0.0517415
ATP6V1B1	1.18283e-05	0	0	0	0	0	0	0	0.000426322	0	0	0.00118511	0	0.000653213	0.00106569	0	0	0	0	5.36291e-05	0.000130491	0	0	4.0661e-05	0	0
ATP6V1B2	0.0758343	0.0512353	0.121365	0.13641	0.209736	0.380312	0.222699	0.0904579	0.0529404	0.0511591	0.0572273	0.0479688	0.050451	0.134775	0.171287	0.0483368	0.0557256	0.0710337	0.0998656	0.0751187	0.258537	0.41372	0.279578	0.494751	0.226481	0.0592136
ATP6V1C1	0.0731368	0.0476323	0.0708465	0.0959362	0.117626	0.187323	0.130114	0.0598593	0.0438246	0.0670956	0.0518972	0.0592858	0.052169	0.0916834	0.112905	0.0465118	0.0391636	0.0786223	0.0778796	0.0604615	0.141219	0.173479	0.156653	0.211567	0.124785	0.0497248
ATP6V1C2	0.000863812	0.000951955	0.000929843	0.000414805	0.000840865	0.000506372	0.000332707	0.000238288	0	0.00103704	0.0138193	0.000405405	0.0260371	0.000878683	0.000908053	0	0.00807154	0	0.00458713	0.000797891	0.000712187	0.00213174	0.000804457	0.000905748	0.00147929	0.00520574
ATP6V1D	0.0364959	0.0220141	0.0314402	0.054806	0.0424438	0.0981547	0.0627146	0.027631	0.0294536	0.0194233	0.0267645	0.0273746	0.0286769	0.0475497	0.0392002	0.0281051	0.025483	0.0496405	0.0241916	0.0238948	0.0643097	0.105443	0.078145	0.126182	0.0530799	0.0221506
ATP6V1F	0.00260648	0.00116989	0.00209614	0.00356619	0.00630651	0.00988651	0.00733325	0.00136399	0.00285153	0.00294989	0.00167725	0.00054965	0.00194528	0.0025956	0.0043107	0.00147886	0.00676848	0.00648209	0	0.00146743	0.00719478	0.00882381	0.00633489	0.0102741	0.00502351	0.00137599
ATP6V1FNB	2.10655e-05	0	0.000311941	0.000127112	7.43528e-05	0.000334158	0	0	0	0	0	0	0.000102064	0	0	0	0	0	0	0.000197218	0.000259699	0.000162523	0.000215325	0.000225821	0.000419626	0.000352935
ATP6V1G2	0.00582364	0.00179804	0.00476191	0.0141548	0.00822105	0.0254528	0.0222134	0.00578542	0.000815978	0.00430953	0.00104364	0.00147039	0.00201164	0.00999085	0.00809884	0.00121181	0	0.00674473	0.0104665	0.00252785	0.0133276	0.0221558	0.0135439	0.0200195	0.00985869	0.000541658
ATP6V1G3	2.92845e-05	0.000107857	5.1361e-05	0	0	0.000163069	0.000251152	0	0	0	0.000936944	0	0	0	0	0	0	0	0	3.31988e-05	0	0	0	0.000141352	0	0
ATP6V1H	0.170785	0.195519	0.146186	0.126054	0.176838	0.152717	0.145861	0.122378	0.10132	0.115445	0.156878	0.0972489	0.0858974	0.148277	0.124376	0.0898576	0.116469	0.131891	0.202055	0.142476	0.157116	0.107762	0.175378	0.192889	0.14685	0.105091
ATP7A	0.0708217	0.060082	0.0571475	0.0477998	0.0576243	0.0477155	0.052587	0.0456618	0.0512391	0.0727502	0.06906	0.0492862	0.0543254	0.0485857	0.0533443	0.0589124	0.105427	0.0493411	0.0370361	0.0417775	0.0567356	0.0226496	0.0378364	0.0486158	0.0606668	0.0580225
ATP7B	0.0191584	0.0223535	0.0381442	0.0315033	0.035299	0.0317671	0.0425841	0.0400443	0.0154419	0.0234933	0.01654	0.034336	0.0114445	0.0289693	0.0340894	0.00951142	0.0486825	0.00294226	0.0292993	0.0315319	0.0336082	0.0118879	0.0260807	0.0241519	0.0312036	0.0236306
ATP8A1	0.917492	0.266841	0.707455	0.504967	0.467897	0.531968	0.355064	0.414113	0.200212	0.383086	0.375933	0.293115	0.427951	0.59764	0.450316	0.22242	0.129569	0.346944	0.821123	0.510506	0.320299	0.566099	0.653627	0.781375	0.352786	0.380602
ATP8A2	0.293563	0.0405113	0.441959	0.561683	0.475366	0.234269	0.454361	0.33928	0.0686578	0.259419	0.0395398	0.0675837	0.0440515	0.248005	0.322459	0.0200948	0.0342095	0.0992293	0.404423	0.331773	0.436277	0.119142	0.258215	0.342634	0.475694	0.288298
ATP8B1	0.106117	0.00641107	0.173273	0.054651	0.0423845	0.0294688	0.0697004	0.057529	0.0117157	0.0645546	0.00954494	0.00952363	0.0192825	0.0477845	0.0119468	0.00248295	0.015895	0.00235315	0.0196983	0.0223991	0.00661955	0.0132577	0.013429	0.0999234	0.0221605	0.0166847
ATP8B2	0.0487552	0.0177571	0.0767144	0.0608266	0.0537647	0.0602447	0.061321	0.0779229	0.013449	0.0294554	0.0159024	0.0223465	0.00989351	0.0568393	0.0639504	0.0168921	0.034393	0.0240188	0.0242363	0.0614642	0.0657503	0.0212074	0.0542988	0.0503674	0.0526355	0.0164822
ATP8B4	0.00129599	0.00357159	0.00112383	0.00984693	0.000755874	0.00139257	0.00174926	0.00297089	0.00238233	0.00221365	0.00458001	0.00332139	0.00443773	0.00148759	0.00180712	0	0.0232584	0.261761	0.00859519	0.00103193	0.00357518	0.000843678	0.00101666	0.00101608	0.00166878	0.0025385
ATP9A	0.118246	0.0331367	0.164162	0.185629	0.13639	0.172427	0.189966	0.152674	0.124443	0.0985833	0.100067	0.0479192	0.140901	0.169623	0.127474	0.0630774	0.0503636	0.0447821	0.152797	0.133989	0.157534	0.130938	0.166236	0.205428	0.159577	0.111713
ATP9B	0.13868	0.191221	0.137074	0.129032	0.1227	0.0931445	0.125572	0.13631	0.405231	0.163804	0.203823	0.129173	0.17066	0.110933	0.107634	0.213901	0.197418	0.222799	0.139669	0.125914	0.10104	0.0307446	0.0957593	0.0908648	0.115081	0.17265
ATPAF1	0.0285117	0.0270202	0.0302002	0.029204	0.0337853	0.0230349	0.03253	0.0268995	0.0308626	0.0305305	0.0300284	0.0216205	0.0288338	0.0293783	0.0294492	0.0233372	0.0258677	0.0240037	0.0660575	0.0298629	0.0365538	0.0181587	0.0261853	0.0272584	0.0311664	0.0278303
ATPAF2	0.00717008	0.00527165	0.0126506	0.00881179	0.0106787	0.0117436	0.00818075	0.0118593	0.00779121	0.0128209	0.00373375	0.00532732	0.00541346	0.0143479	0.0117244	0.00325329	0	0.00712668	0.00793204	0.0132629	0.0105281	0.0056734	0.0114489	0.0119868	0.00924055	0.00493516
ATR	0.137094	0.0726977	0.180741	0.126506	0.134594	0.146173	0.133014	0.19426	0.124862	0.0821926	0.0787088	0.100252	0.0700858	0.196818	0.140073	0.119827	0.0499276	0.0742413	0.0834356	0.163172	0.124712	0.0482106	0.147776	0.129691	0.131587	0.0872972
ATRAID	0.00645029	0.00864741	0.00766851	0.00414448	0.00333969	0.00721607	0.00660942	0.00487788	0.0145743	0.00185438	0.00747765	0.00751502	0.00697268	0.00794598	0.00606749	0.0115525	0.00447579	0.00361358	0	0.00799267	0.0059263	0.00262636	0.00842538	0.00635411	0.0061505	0.00498871
ATRIP	0.0105897	0.00756236	0.011659	0.00891466	0.00790184	0.014345	0.00971184	0.00930445	0.0134606	0.00822164	0.00991666	0.00424723	0.00711705	0.00993983	0.0151723	0.0121473	0.00906724	0.0215799	0	0.0118843	0.0066553	0.00750587	0.016347	0.0124944	0.0103395	0.00958347
ATRN	0.165857	0.113774	0.220026	0.183113	0.175333	0.204054	0.170656	0.209388	0.198176	0.128752	0.142266	0.104121	0.125739	0.229333	0.142287	0.0999361	0.141644	0.0918434	0.126323	0.193086	0.17624	0.123984	0.208534	0.220632	0.176972	0.112583
ATRNL1	0.975645	0.163366	1.17294	0.549754	1.04812	0.891962	0.955505	1.13963	0.300987	0.430561	0.692802	0.192239	1.03934	1.21344	0.37054	0.175085	0.337036	0.293401	0.441197	1.18918	0.656088	0.415165	0.927366	0.805655	0.385197	0.645684
ATRX	0.427525	0.374861	0.350969	0.472951	0.661861	0.589916	0.551905	0.328459	0.42563	0.560292	0.377057	0.580155	0.395934	0.394148	0.617809	0.435089	0.475593	0.442072	0.46989	0.346193	0.591791	0.555482	0.577465	0.633816	0.656379	0.435593
ATXN1	0.0358862	0.0268537	0.0291387	0.031692	0.0631315	0.0616879	0.0457199	0.0376147	0.00822074	0.0116032	0.0216138	0.049336	0.00763577	0.0272382	0.0653079	0.0843398	0.0299237	0.0526197	0.0238827	0.0374937	0.0447246	0.0501122	0.0484421	0.0407473	0.0499746	0.0185891
ATXN10	0.169497	0.164828	0.210815	0.218514	0.176835	0.230453	0.204985	0.230477	0.14372	0.142125	0.160526	0.143263	0.151564	0.206778	0.178596	0.150693	0.127407	0.131886	0.161562	0.208052	0.239276	0.151189	0.212302	0.227581	0.199267	0.199383
ATXN1L	0.0039354	0.00112722	0.00461949	0.00576032	0.00476834	0.00836216	0.00567059	0.00336932	0.0014623	0.00174381	0.00574388	0.000832163	0.00266197	0.00354244	0.00369176	0.00269625	0.0017485	0	0.00670055	0.00468323	0.00293307	0.0067603	0.00644206	0.00670752	0.00285412	0.00113344
ATXN2	0.187151	0.209392	0.241214	0.205802	0.224421	0.172656	0.197293	0.216861	0.163445	0.173658	0.203927	0.275474	0.165768	0.230422	0.191847	0.367949	0.176197	0.172689	0.163761	0.198359	0.21002	0.0883906	0.171707	0.18657	0.196324	0.141791
ATXN2L	0.0432986	0.0178525	0.0591344	0.0505289	0.0572733	0.0675168	0.0590531	0.0575192	0.0328631	0.0259369	0.0271033	0.0212193	0.0248379	0.0529892	0.0584902	0.0156902	0.0305648	0.0291758	0.0359771	0.056829	0.0531227	0.0403991	0.0644442	0.0628415	0.057845	0.0227794
ATXN7	0.053649	0.0659739	0.0788364	0.0633898	0.0695716	0.0549416	0.0749607	0.0714503	0.0449329	0.0416777	0.0602466	0.0728192	0.0559137	0.0781386	0.0775881	0.0645159	0.105309	0.0887637	0.0769292	0.0753804	0.0605379	0.0188747	0.0577452	0.0518465	0.0667718	0.0383765
ATXN7L1	0.0470724	0.0211051	0.0551587	0.0463296	0.0352281	0.0394988	0.0476445	0.0549535	0.0169551	0.0346103	0.0220134	0.0226719	0.0174215	0.0374395	0.0429557	0.0400351	0.0261756	0.0290716	0.0103118	0.0556668	0.0259826	0.0163089	0.0547061	0.0372221	0.0400037	0.0179221
ATXN7L2	0.0130383	0.00424304	0.0191484	0.0104123	0.0128258	0.0122269	0.0104413	0.0151587	0.00632589	0.00708573	0.00487178	0.0107961	0.00332474	0.0210679	0.00740168	0.00485658	0.00429801	0.00678738	0	0.0150138	0.00705337	0.00417472	0.0126378	0.0121557	0.00946391	0.00432748
ATXN7L3	0.0174464	0.0152262	0.0156832	0.0266648	0.0269631	0.0467961	0.0271557	0.0165766	0.0132749	0.0229974	0.0200804	0.0137468	0.0137895	0.0244537	0.0220222	0.0152888	0.0128259	0.0171731	0.0125311	0.0126053	0.0411117	0.0603492	0.0325745	0.0503028	0.0312045	0.0111939
ATXN7L3B	0	0	0	0	0.000102554	0.000129828	7.08544e-05	4.32677e-05	0	0	0	0	0	0	0	0	0	0	0	6.24398e-05	4.84682e-05	0.000493833	0.000123654	0.000174955	0.000168964	0
AUH	0.115663	0.113887	0.12238	0.12577	0.139744	0.0978128	0.127138	0.146291	0.090133	0.098104	0.112687	0.181815	0.0925125	0.0917549	0.141641	0.0839435	0.127348	0.122727	0.0856842	0.118366	0.14171	0.0409994	0.0939909	0.0899986	0.133572	0.098918
AUNIP	0.00148326	0.00217961	0.00294592	0.00545713	0.000719236	0.00314507	0.00331538	0.0040594	0.00034968	0.00703015	0.00264999	0.000194047	0.000890487	0.00229958	0.00145309	0.0026699	0	0.00664981	0	0.0042826	0.00175489	0.000705943	0.00325041	0.00371535	0.00248344	0.0065141
AUP1	0.00448562	0.00327449	0.00623638	0.00392224	0.00641082	0.0103037	0.00628945	0.00439081	0.00316866	0.00434951	0.00483246	0.00275145	0.00330197	0.0151071	0.00262592	0.00188863	0	0	0.0115032	0.00554095	0.00700217	0.00549034	0.00867281	0.00995132	0.0042099	0.00118597
AURKA	0.00388229	0.00319052	0.00719264	0.00165265	0.00366017	0.0036513	0.00267573	0.0024882	0.00316968	0.00659903	0.0026278	0.00268515	0.00382001	0.00512914	0.0023998	0.00235778	0.00332261	0.00768821	0	0.0026524	0.0035111	0.00198105	0.00303176	0.00661581	0.00269999	0.00713842
AURKAIP1	0.00511818	0.00349962	0.00437424	0.00700983	0.0107308	0.0182787	0.0100517	0.00262187	0.00565993	0.00383121	0.00423462	0.00832372	0.00420086	0.00515055	0.00631379	0.00223187	0.00588243	0.00587907	0	0.00379168	0.014402	0.0199754	0.0137161	0.019662	0.00970011	0.00423965
AURKB	0.00151744	0.000406222	0.000132536	0.00116764	0.000390573	0.000207346	0	0	0	0.00526641	0	0	0.000843495	0	0.000457403	0	0.00111703	0.00298532	0	0.00103532	0.000334934	0.000428069	0.000642904	3.63214e-05	0.000646158	0.00136453
AURKC	0.00105691	0.00103334	0.00140463	0.000532614	0.00146814	0.00183	0.00150019	0.00131784	0.000397206	0.000769468	0.000546276	0	0.000159029	0.00276996	0.000729936	0	0	0	0.00680547	0.00100994	0.000534021	0.000529259	0.000947174	0.00111236	0.00124035	0.000818117
AUTS2	0.240668	0.0598102	0.0587234	0.162248	0.0486578	0.0519036	0.0271791	0.0854647	0.0514589	0.201884	0.0596275	0.0380445	0.0488923	0.0563141	0.0216561	0.0262618	0.100372	0.102233	0.0199213	0.079475	0.0564709	0.0179909	0.0636473	0.036783	0.0596574	0.0189482
AVIL	0.000462554	0.00163117	0.00191623	0.000794154	0.00616506	0.000935549	0.00108888	0.00156507	0.000446997	0.000811485	0.00180541	0.0227756	0.000191563	0.00101551	0.000813842	0.000840062	0.00673998	0	0	0.000965337	0.000546001	0.000523586	0.000897828	0.000406526	0.000264221	0.00155166
AVL9	0.0322252	0.0369295	0.0303339	0.0398217	0.0448365	0.0397803	0.0561124	0.0376636	0.0203773	0.0343015	0.033478	0.0322796	0.0308311	0.0409835	0.040255	0.0285506	0.0411768	0.0232183	0.030328	0.0343761	0.0447072	0.0273722	0.0387003	0.035405	0.0459823	0.0221393
AVPI1	0.00135843	0.00175338	0.00150543	0.00361639	0.0049328	0.00499696	0.00303049	0.00128648	0.00153528	0.00322518	0.00155943	0.00358665	0.00195416	0.00427976	0.00273239	0	0.00361827	0.00363863	0	0.00111702	0.00539972	0.00458894	0.0026898	0.00487041	0.00365919	0.00118959
AVPR1A	2.87867e-05	7.73614e-05	0.00023801	0.000282178	0.0017823	0.00417004	0.00463726	0.00160593	0.000483292	0	0	0	0.000210385	0	0.0117579	0.00258205	0	0	0	7.05196e-05	0.00143296	0.000395163	0.000335253	0.00014163	0.00348915	0
AVPR2	8.53939e-05	0	0	0	0	0	0	0	0	0	0	0	0	0	0	0	0	0	0	0	0	0	0	6.78476e-05	4.41391e-05	0
AWAT2	1.81537e-05	0	0.000262806	0.000354039	0	0	0	0	0	0	0	0	0	0.000458876	0	0	0	0	0	3.86834e-05	0	0	0	5.39723e-05	3.13973e-05	0
AXDND1	0.0054065	0.0049839	0.00634174	0.006523	0.00389491	0.00717005	0.00524251	0.0056182	0.00254166	0.00683973	0.00825067	0.00296916	0.00627345	0.00798693	0	0.0176574	0.00455306	0	0	0.00628665	0.00367317	0.00496555	0.0066787	0.00737225	0.00322446	0.0038992
AXIN1	0.0338133	0.0150187	0.0461123	0.0270157	0.0145472	0.0256401	0.0270841	0.0408969	0.00858919	0.0262051	0.00825495	0.0107637	0.0141095	0.0560628	0.0183261	0.0233941	0.00771525	0.0195692	0.02681	0.0391289	0.0178257	0.00974673	0.0253619	0.0275796	0.0174377	0.013208
AXIN2	0.0315317	0.0440901	0.0129935	0.0313763	0.0177972	0.016131	0.0138781	0.018048	0.0120797	0.0291062	0.0309539	0.0231853	0.0307863	0.0142235	0.0206257	0.0301371	0.0553287	0.0805924	0.0249793	0.0259454	0.0182401	0.00748481	0.0247967	0.00987819	0.0144058	0.0137605
AXL	0.00130522	0.0111913	0.00125712	0.00141998	0.00154468	0.000750209	0.000395249	0.000572813	0.000523373	0.000491265	0.00815575	0.00567958	0.000726099	0.00175626	0.00122112	0.0012357	0.0152138	0.0237039	0	0.00095922	0.00100277	0.000557862	0.000616247	0.00146535	0.00135289	0.00173321
AZI2	0.0243165	0.0230731	0.0261577	0.0293527	0.0315515	0.0341641	0.023904	0.0308904	0.0164171	0.0262131	0.0176735	0.0170723	0.0244526	0.0182275	0.0146907	0.0426843	0.0165128	0.038848	0.0074208	0.0208295	0.0341169	0.0316573	0.0288545	0.0355777	0.0331827	0.0308233
AZIN1	0.0542897	0.0230961	0.0465197	0.0573523	0.0620012	0.0756521	0.0700857	0.0414456	0.100812	0.0483268	0.0357733	0.0396978	0.0469424	0.0549237	0.0659694	0.0594162	0.0246086	0.0618301	0.0318155	0.0374987	0.0730062	0.0851533	0.066111	0.0801076	0.0660471	0.0368807
AZIN2	0.00666244	0.00416091	0.0186975	0.0105569	0.005191	0.013487	0.017604	0.0130361	0.00447322	0.00586668	0.00519233	0.00474847	0.00246842	0.0235323	0.00437046	0.00688864	0.00598065	0	0	0.0115027	0.0130124	0.0106756	0.0123295	0.016031	0.00764827	0.00242083
B2M	0.00338264	0.00912378	0.00476289	0.00784273	0.0177752	0.0254229	0.0061003	0.00508122	0.00801955	0.00428184	0.0123962	0.0164137	0.00357535	0.00521192	0.00956728	0.10118	0.281004	0.0374721	0.0104572	0.00598126	0.0251816	0.019773	0.025079	0.0182423	0.0222589	0.00892588
B3GALNT1	0.00312162	0.00114349	0.00341568	0.00421679	0.0108061	0.0156667	0.00996158	0.00357543	0.00131578	0.00360376	0.00163203	0.00115679	0.00128546	0.00613817	0.00666461	0	0.00143552	0.0105569	0	0.00327575	0.0158308	0.0150151	0.0130134	0.0167478	0.0138404	0.00406724
B3GALNT2	0.0384572	0.021424	0.0571349	0.0283869	0.0284193	0.0205436	0.0195209	0.0365557	0.0128145	0.0529604	0.0203525	0.0237292	0.0104127	0.0310275	0.0311362	0.0194805	0.014853	0.0393387	0.0226087	0.0425979	0.0255477	0.0078606	0.025158	0.0304603	0.0334778	0.020241
B3GALT1	0.00714381	0.00204013	0.00559887	0.00670162	0.00647079	0.00957171	0.00807194	0.00398321	0.0012421	0.0111208	0.00203475	0	0.00138917	0.00527925	0.0100717	0.000465768	0	0.00408897	0	0.00592388	0.00535466	0.0122577	0.0155041	0.0177299	0.017929	0.00150612
B3GALT2	0.0062731	0.00273343	0.0116442	0.00916767	0.00686448	0.0594862	0.0414536	0.0194827	0.00548103	0.0120553	0.00348484	0.00261473	0.00224123	0.0124936	0.0152896	0	0	0.00601074	0.0388877	0.0154906	0.0170488	0.0270207	0.0477593	0.0282833	0.0192489	0.0119158
B3GALT4	0.000269809	0.00141804	0.000363752	0.00178585	0.000908723	0.00202172	0.000981113	0.00102229	0.000546081	0	0.00142099	0.000800266	0.00121551	0.00142111	0	0.000784621	0	0	0	0.000474388	0.00154208	0.000325916	0.000948566	0.00129642	0.00197769	0.000298841
B3GALT5	0.0202621	0.00271625	0.0406448	0.016997	0.0436191	0.00761718	0.00347068	0.00479592	0.00384482	0.00538304	0.0015579	0.0612442	0.00346935	0.05312	0.0140689	0.00261889	0.00217315	0.0176968	0.0121256	0.0262587	0.0388952	0.0585901	0.0373181	0.0726146	0.0136659	0.00229429
B3GALT6	0.000288678	0.000116519	0.000266023	0.000194863	0.00026975	0.0010583	0.000561806	0.000400098	0	0	0	0	0.000108713	0	0.00209831	0	0	0	0	0.000135146	0.000690051	0	0.000896746	0.00102521	0.000801505	0
B3GAT1	0.0190563	0.00395386	0.029177	0.0126348	0.00553819	0.0154878	0.0152756	0.0199094	0.00891071	0.00437917	0.0120259	0.000678373	0.0155173	0.0239159	0.00770677	0	0.00155928	0	0.00377886	0.0259237	0.00468118	0.0139963	0.0235905	0.0195684	0.0042268	0.006353
B3GAT2	0.0432657	0.139214	0.0279894	0.0267313	0.0996225	0.0115346	0.0102989	0.0146778	0.032951	0.055019	0.0910146	0.011236	0.00604134	0.0772352	0.0117795	0.00841249	0.00807769	0.00571212	0	0.0077	0.0292451	0.011424	0.00680219	0.0273512	0.0418072	0.143873
B3GAT3	0.00244721	0.00203884	0.00440498	0.00350182	0.0033319	0.0063838	0.00342596	0.0034165	0.00265559	0.00155599	0.001857	0.00236429	0.00285896	0.00532355	0.00190751	0.00188641	0	0	0	0.00457391	0.00372374	0.0049602	0.00519963	0.00584552	0.00440804	0.00301554
B3GLCT	0.0143595	0.16593	0.0677673	0.0318322	0.0342133	0.0353288	0.0337582	0.0624004	0.0409354	0.00738703	0.131145	0.0431128	0.073297	0.0152506	0.0248391	0.0436001	0.0574627	0.128561	0.0195717	0.0124799	0.0310369	0.0123244	0.0101963	0.0488091	0.013897	0.07227
B3GNT2	0.00825491	0.00217972	0.00886706	0.0169854	0.00205563	0.023771	0.00846612	0.00888448	0.00157737	0.00141699	0.000992201	0.0126448	0.0019553	0.0111061	0.00159988	0.00837039	0.0185907	0.00311104	0	0.0121773	0.00469393	0.0204285	0.0301787	0.0286666	0.00460698	0.00250569
B3GNT3	9.96213e-05	0.00013825	0	0.000191915	0.000142279	7.47097e-05	9.91583e-05	0.000288848	0	0	0	0	0.000165577	0	0	0	0	0	0	0.000199596	0.00026486	0	0	5.95062e-05	4.09834e-05	0
B3GNT4	0.00294096	0.000804371	0.00374476	0.00644625	0.005928	0.006149	0.00431414	0.00182642	0.00194598	0.000961046	0.00014334	0.00207134	0.00106396	0.00437331	0.00275795	0	0.00204279	0.0035526	0	0.0040604	0.00458913	0.00296538	0.00629299	0.00883167	0.00424523	0.000781059
B3GNT5	0	0.000150068	0	0	0	0.000226058	0	0.000151675	0	0	0.0013061	0	0.000194742	0.000164794	0	0.00250813	0.00254044	0.00140116	0	0.000218844	0	0	0.00010723	3.4959e-05	0	0
B3GNT7	0.00455981	0.00161202	0.0030305	0.00272711	0.00182752	0.00448449	0.00223255	0.00153779	0.00989826	0	0.000387164	0.000786836	0.00381801	0.00268467	0.00105018	0	0.00326094	0	0	0.00350337	0.00199619	0.0049542	0.00659208	0.00614291	0.00119232	0.0220946
B3GNT9	9.15492e-05	0.000156671	0	0	0	7.0341e-05	0	0	0.000797011	0	0.00135798	0	0.000917048	0	0	0	0	0	0	0	0.000509877	0.000228143	0	0	0.000296392	0
B4GALNT1	0.00724728	0.00129819	0.0113603	0.00770918	0.0111808	0.0158589	0.00942553	0.00817544	0.00116077	0.00527897	0.00149365	0.00140412	0.000939035	0.00918309	0.00473994	0.0363546	0	0	0	0.0112974	0.0102693	0.0146817	0.020731	0.0220826	0.0103322	0.00129461
B4GALNT2	0.000198188	0.000426835	0.000346441	6.895e-05	0	0.000162142	0.000458074	0.000244876	0	0.000502777	0	0	6.58066e-05	0.000692001	0	0	0	0	0	0.000699598	0.000398129	0	0.000217609	0.000438448	0.000272477	0.000394665
B4GALNT3	0.00153706	0.00139174	0.00374416	0.00354603	0.00208409	0.00129877	0.0024451	0.00224083	0.00373222	0.000714553	0.000788054	0.0364041	0.00115484	0.00374023	0.00371811	0.00201011	0	0.00551585	0.00650083	0.00185417	0.00260326	0.000415068	0.00231851	0.00200066	0.00199316	0.0080827
B4GALNT4	0.0112128	0.00753108	0.015533	0.01624	0.0129207	0.0186932	0.0175796	0.0131023	0.00693433	0.0107151	0.00311583	0.0083273	0.00761773	0.0102301	0.0193871	0.0116557	0.0186155	0.0039624	0.0052543	0.0121214	0.0141958	0.0147405	0.0153715	0.0160521	0.0136091	0.00430947
B4GALT1	0.00361257	0.0129565	0.000853134	0.00299304	0.0021376	0.00204957	0.00213561	0.00336928	0.00667173	0.00344641	0.0093518	0.056711	0.0046799	0.00342592	0	0.0119452	0.0776246	0.0490457	0.0168874	0.00198891	0.00317963	0.000984409	0.00134495	0.00072718	0.00603692	0.00439381
B4GALT2	0.00470212	0.00561612	0.00665815	0.00957633	0.00483194	0.00764568	0.00491792	0.0063108	0.00522862	0.0183284	0.00583873	0.00305546	0.00534747	0.0151927	0.00960276	0.0056239	0.0117399	0	0.00850689	0.00714534	0.00637531	0.0110623	0.00873883	0.00846897	0.00711879	0.00575907
B4GALT3	0.0154165	0.00746785	0.0191001	0.0213009	0.0219453	0.0431289	0.0242616	0.013539	0.00739593	0.00887668	0.0057533	0.00191796	0.00439041	0.0167852	0.0185301	0.00913544	0.0102433	0	0.0139743	0.0163133	0.0267763	0.0284014	0.0380012	0.037949	0.0220616	0.00610926
B4GALT4	0.0131995	0.00697639	0.0153614	0.00774992	0.0187795	0.0138591	0.0100447	0.0133285	0.00729673	0.0101835	0.0100942	0.00832447	0.00923525	0.0130171	0.0152379	0.0156079	0.00629121	0.00502305	0.0216464	0.0214331	0.0104302	0.00641285	0.0181356	0.0127374	0.0102158	0.00965008
B4GALT5	0.0271949	0.013425	0.0195224	0.0179127	0.0126184	0.0285839	0.0226884	0.0269267	0.00411449	0.0251801	0.0149468	0.00732386	0.00821738	0.0273157	0.0250293	0.00268477	0.0558509	0.0219478	0.0232772	0.0207744	0.0173808	0.0136023	0.020937	0.0216139	0.0162097	0.0134561
B4GALT6	0.120012	0.0330432	0.112585	0.160979	0.112892	0.15935	0.125826	0.0951714	0.0213883	0.0748272	0.0221343	0.268414	0.0257127	0.103599	0.115549	0.0622981	0.0314646	0.110656	0.074201	0.10191	0.160853	0.197874	0.153377	0.182778	0.133142	0.0639845
B4GALT7	0.00215982	0.00118955	0.00529248	0.00162627	0.00322553	0.00431441	0.00170074	0.00196665	0.00149375	0.000363986	0.00102371	0.00103238	0.00149566	0.00525681	0.00309387	0	0	0	0	0.00325139	0.00450994	0.00403946	0.00373707	0.00465544	0.00275087	0.00132752
B4GAT1	0.0206363	0.00792279	0.0171448	0.034247	0.0479026	0.0847579	0.0512677	0.0124317	0.00554265	0.00253675	0.00817317	0.00337797	0.00470421	0.0208065	0.0387343	0.0158962	0.00953361	0.00385388	0.015155	0.0148075	0.0547037	0.054699	0.0596072	0.0777586	0.0477154	0.00644096
B9D1	0.0109362	0.00610409	0.0139683	0.0108681	0.00754817	0.013329	0.0091654	0.0109694	0.00580243	0.00821475	0.00400863	0.0108741	0.00321366	0.0114289	0.00634195	0.00799401	0.0022063	0	0	0.010552	0.00747691	0.00654671	0.0116816	0.0116021	0.00691702	0.00510817
BAALC	0.07282	0.118116	0.0817014	0.0385007	0.0217075	0.0336179	0.0741341	0.0349475	0.0419622	0.0803846	0.1161	0.0328199	0.0465615	0.11957	0.0414119	0.0329191	0.0769851	0.0322146	0.0836118	0.0394423	0.047278	0.0494456	0.0400168	0.0702416	0.0343584	0.0982471
BABAM2	0.236097	0.171185	0.220225	0.189525	0.204458	0.144831	0.232789	0.222313	0.160891	0.0927167	0.175294	0.166947	0.138676	0.193774	0.221016	0.0967839	0.231054	0.216188	0.142033	0.25185	0.163244	0.0565969	0.189587	0.140853	0.181526	0.151343
BACE1	0.032161	0.00960147	0.0261721	0.0342264	0.0319746	0.0433197	0.0321569	0.0267041	0.0430272	0.0112059	0.0247549	0.0108774	0.035336	0.0180793	0.0397635	0.00891543	0.00448806	0.0151513	0.0209983	0.0233888	0.0383178	0.0349915	0.0363866	0.0376188	0.0322954	0.0124681
BACE2	0.00399107	0.00343516	0.00866365	0.00412246	2.6511e-05	0.00270278	0.000791536	0.00311685	0	0.000184573	0.00235746	0.000896501	0.000364509	0.000227949	0.00111209	0.00264646	0.0381959	0	0.00668127	0.0014039	0.000292021	0.00146988	0.00126728	0.00671602	0.00140164	0.000248376
BACH1	0.0212556	0.0222433	0.0211593	0.0187112	0.0277155	0.0444907	0.049091	0.0236399	0.0313291	0.063517	0.0345918	0.0306122	0.0402109	0.0195652	0.0519042	0.0233345	0.0433433	0.084555	0.011174	0.0136836	0.063921	0.0305065	0.0198956	0.0300861	0.0398955	0.0291694
BACH2	0.0123444	0.0471446	0.0294151	0.0346258	0.0898189	0.0169308	0.0445236	0.0228313	0.0640657	0.0624935	0.0480858	0.00247298	0.0293476	0.0277575	0.0619748	0.0106817	0.0216584	0	0.00680547	0.00658258	0.0632238	0.00661312	0.00546366	0.0214167	0.050622	0.0343725
BAD	0.000436383	0.000126192	0.000751367	0.0015236	0.000632884	0.0021521	0.00152688	0.000471852	0	0.000873691	0	0	0.000168509	0.000132771	0.00105018	0	0	0	0	0.000323536	0.00174363	0.00250841	0.00113243	0.00131831	0.000409606	0.000191327
BAG1	0.00473719	0.00628298	0.00459455	0.0055432	0.00722636	0.0102663	0.00748379	0.00400311	0.00573859	0.00292825	0.00510397	0.00218467	0.00642972	0.00708751	0.0103686	0.00986013	0.00513908	0.0227205	0.00381812	0.00527142	0.0099775	0.0106498	0.0075131	0.0103952	0.00906001	0.00748285
BAG2	0.0102904	0.0071785	0.00943869	0.0159689	0.0399554	0.0203113	0.0116316	0.00947701	0.0108993	0.0136422	0.00837223	0.00508116	0.00849987	0.0143213	0.0181565	0.0194256	0.00315098	0.014718	0	0.012199	0.0547645	0.0180038	0.0229535	0.015933	0.0245693	0.0127057
BAG3	0.000705967	0.0131479	0.00270225	0.000919904	0.00355768	0.000549916	0.000316033	0.00130016	0.00230914	0.00253135	0.0107749	0.0157	0.000895338	0.00807433	0.00847079	0.00770347	0.00374997	0.00352099	0.00556902	0.00355323	0.00506302	0.00710478	0.00774976	0.00676773	0.00482092	0.00106471
BAG4	0.0419606	0.0200374	0.0323675	0.0442531	0.0436618	0.0570361	0.0394259	0.0299228	0.0212475	0.028311	0.0211874	0.0222001	0.0214641	0.0401502	0.0413529	0.0140283	0.0257339	0.0425493	0.0179663	0.0306674	0.0377707	0.0576524	0.0621466	0.0635974	0.0417852	0.0233237
BAG5	0.0085561	0.00653381	0.00767496	0.0145605	0.0147017	0.0273186	0.0144463	0.00730009	0.0100438	0.0071126	0.0125193	0.00649511	0.00978079	0.0103025	0.00871301	0.00736679	0.00396906	0.0102625	0.0131406	0.00668291	0.0222724	0.0292217	0.0225497	0.0291134	0.0174103	0.00697175
BAG6	0.0329981	0.0275466	0.0367436	0.0474471	0.0554537	0.0634788	0.0435867	0.0270784	0.0365639	0.0274832	0.034761	0.0271827	0.0284353	0.0295731	0.041711	0.03241	0.0632423	0.025701	0.0535409	0.028507	0.0595228	0.0462591	0.0604167	0.0606389	0.0540207	0.0287001
BAHCC1	0.00421174	0.00198662	0.00541622	0.00534983	0.00348802	0.00597798	0.00538663	0.0048307	0.0159045	0.00592404	0.00716941	0.0025025	0.0115184	0.00358368	0.000792194	0.0047961	0.00425678	0	0.00476803	0.00462109	0.00481711	0.00373601	0.00404427	0.00533042	0.00614767	0.00295073
BAHD1	0.0121053	0.00604473	0.0336992	0.0120089	0.00854771	0.027787	0.0121032	0.0240642	0.00560565	0.0116321	0.00695376	0.00747342	0.00720441	0.0310612	0.00964182	0.00713114	0.0104499	0.0036513	0	0.020705	0.0114405	0.0205326	0.0262663	0.0326814	0.00918692	0.0061214
BAIAP2	0.0665795	0.00886325	0.0575584	0.0690506	0.0158401	0.113322	0.0773859	0.0656689	0.00813039	0.0112591	0.0113643	0.0207227	0.00984488	0.0516405	0.0208027	0.00966698	0.0224757	0.0212871	0.0233537	0.0683163	0.0137377	0.0729916	0.120591	0.0965867	0.014637	0.0161832
BAIAP2L1	0.00257837	0.000571675	0.000262566	0.00417956	0.000829713	0.000908225	0.0190051	0.00179547	0	0.0076264	0.000709947	0.104528	0.000556813	0.000803634	0	0.00285385	0	0	0	0.000909604	0.00125318	0.000520288	0.000245921	0.000466329	0.00128944	0.00171365
BAIAP2L2	0.000287909	0.000840512	0.00016626	0.0008545	0.000525175	0.00163883	0.00126911	0.0023799	0.00100171	0.000516498	0.000824815	0	0.000280626	0.00161632	0.00513868	0	0	0	0	0.000137905	0.000428411	0.000787301	0.000573956	0.00133292	0.000487301	0.000365859
BAIAP3	0.00413333	0.00210592	0.00634314	0.0122487	0.040817	0.0169808	0.0356833	0.00843188	0.000941371	0	0.00245284	0.00272018	0.00124436	0.0519317	0.0197254	0.0071844	0	0.00244783	0.0198626	0.00285798	0.0407305	0.00978702	0.00678178	0.0132066	0.0433432	0.000543945
BAK1	0.00383329	0.00221842	0.00496713	0.00291566	0.00363427	0.00550569	0.0036857	0.00563824	0.00752465	0.00170888	0.00179524	0.00256176	0.000763665	0.00321522	0.00212149	0.00158683	0.00838039	0	0.00634773	0.00487591	0.00542055	0.00255343	0.00507386	0.00462313	0.00347632	0.00194952
BAMBI	0.000608033	0.00173666	0	0.00103215	0.00171082	0.000651232	0.000777539	6.6755e-05	0.00135216	0.00198418	0	0.00107523	0.000350314	0	0.00260496	0.020208	0.0256336	0	0	4.23233e-05	0.00516732	0.000461191	0.000265876	0.000107609	0.00317242	0.0109647
BANF1	0.00033523	0.000659273	0.000227476	0.000871375	0.000853905	0.00108239	0.00129298	5.42867e-05	0	0.00134389	6.67326e-05	0	0.000383962	0.00053816	0	0.00132006	0.0017485	0	0	0.000281542	0.000782193	0.00273335	0.00137067	0.00211498	0.00117313	0.000335336
BANF2	4.61643e-05	8.26449e-05	0.000255837	4.46143e-05	0.00053478	0.000113287	0.000335423	0	0	0	0	0	0	0	0	0	0	0	0	0.000137717	0.000176218	0	0	0.000153452	8.54631e-05	0
BANK1	0.093597	0.0163502	0.0695114	0.0278404	0.0186097	0.157354	0.0806624	0.173105	0.0124228	0.0384283	0.0109923	0.0150715	0.0178061	0.0148317	0.0245294	0.00724884	0.0294234	0.159549	0.00556035	0.250516	0.00981893	0.0729015	0.229961	0.0611706	0.0168568	0.0279452
BANP	0.0237907	0.016101	0.0376903	0.0249638	0.021115	0.0249752	0.0307681	0.037056	0.0120438	0.0167988	0.0181147	0.0194261	0.0131256	0.0266041	0.0231624	0.0154898	0.0281107	0.0136215	0.0253342	0.0295814	0.0254724	0.00883321	0.0238693	0.0256755	0.0191921	0.0147912
BAP1	0.0056489	0.00261462	0.00848928	0.00532429	0.00708742	0.0122493	0.00844891	0.00554254	0.00425292	0.00303628	0.00312202	0.0015747	0.00284074	0.00702938	0.00339786	0	0	0	0.00847431	0.00676996	0.00832795	0.0165299	0.0112276	0.0136561	0.0064985	0.00127826
BARD1	0.00266219	0.00579205	0.00159787	0.0537042	0.00885934	0.00268797	0.0235773	0.00333437	0.00941092	0.0196945	0.0139401	0.00889119	0.0144144	0.00257625	0.0140408	0.0103327	0.0225722	0.0192479	0.016214	0.00211936	0.00547086	0.00339586	0.00122415	0.00220054	0.00509567	0.0225682
BARHL2	1.23356e-05	0	9.32702e-05	0	0	0	0	0	0	0.000206031	0	0	0	0	0	0	0	0	0.00556035	3.97838e-05	4.82984e-05	0	2.90927e-05	0	0	0
BARX2	0.000332417	0.000257661	0.000471295	0.0174987	0.000792242	0.000441794	0.00099026	0.000278346	0	0.000380198	0	0.00110264	0.000886183	0	0.00239201	0.0795794	0.00517433	0	0	0.00197403	3.95991e-05	0.000105971	0.00137282	3.73165e-05	0.000503207	0.000303818
BASP1	0.00931503	0.00363358	0.00950128	0.0199884	0.0111243	0.0432127	0.0338228	0.00714119	0.0012576	0.0114582	0.00528685	0.0124113	0.0030633	0.00704402	0.00772752	0.00285018	0.00226497	0.0201587	0.00803616	0.00638019	0.0212918	0.064504	0.0456393	0.0595358	0.0182523	0.0053148
BATF	0.000361143	0.000284429	0.000690076	0.000442823	0.000584518	0.000113008	0.000379401	0.0004465	0	0	0.000953006	0.000674197	0.000400927	0.000421696	0	0	0	0.00369425	0	0.000304487	0.000131694	0	0.000283335	0.000154952	0.000562052	0.000271596
BATF2	0.000628281	0.00240582	0.000716784	0.00110777	0.000362572	0.0007859	0.000979335	0.000883582	0	0.00150462	0.00394702	0.000592406	0.000221286	0.000841085	0.000851918	0.00237023	0.00351609	0	0.00476803	0.000595553	0.000969731	0.000618937	0.000389204	0.00118301	0.000738073	0.000875483
BATF3	0.00024582	0	0.000478807	0.000195636	0.000655523	0.000216879	0.000153629	0.000134689	0.000610364	0	0	0	0	0.00184766	0.000664558	0	0	0	0	0.000216699	0.000117252	0.000134859	0.000187852	0.000179294	0.000119807	0
BAX	0.00129739	0.00124945	0.0022518	0.00139812	0.00162464	0.00178104	0.00160627	0.00238689	0.000288801	0	0	0.000792412	0.000785161	0.00265056	0.00240339	0.00161175	0	0	0.00606874	0.000625667	0.00198702	0.00134182	0.000923194	0.00245914	0.00303569	0.00031022
BAZ1A	0.0149654	0.0261973	0.013912	0.005018	0.0101694	0.0127706	0.0105089	0.0171251	0.0591033	0.0589851	0.0192175	0.0138556	0.0179284	0.0139051	0.0218544	0.0319807	0.0489846	0.0922754	0.0599725	0.0148134	0.00688852	0.00539815	0.01112	0.0113426	0.00939786	0.0459908
BAZ1B	0.0876242	0.0747634	0.0821584	0.104338	0.105467	0.114745	0.10359	0.0795471	0.0627334	0.111877	0.0809913	0.0887262	0.0870713	0.113133	0.100967	0.0776974	0.0951269	0.123904	0.102798	0.0693757	0.107571	0.0965914	0.109735	0.106606	0.116741	0.0932473
BAZ2A	0.0570104	0.0439405	0.0804021	0.0606635	0.055818	0.0564203	0.0466876	0.0521211	0.0453757	0.0323219	0.0604587	0.055576	0.051042	0.0736349	0.0266711	0.0243376	0.0732043	0.0369441	0.0749029	0.052394	0.0552318	0.0407787	0.0573035	0.0831392	0.0611052	0.043616
BAZ2B	0.175832	0.239459	0.17083	0.184641	0.123643	0.102234	0.0829994	0.152144	0.474605	0.2539	0.417044	0.182482	0.51482	0.15465	0.147149	0.18693	0.277448	0.500459	0.281507	0.135133	0.147953	0.0700924	0.118359	0.139441	0.168754	0.222552
BBOF1	0.00985693	0.0115025	0.00844604	0.0100818	0.00946034	0.0117973	0.0101301	0.0109414	0.00817464	0.0101899	0.013312	0.0229418	0.0123434	0.0107405	0.00792322	0.0818584	0	0	0.00730213	0.0102681	0.0124037	0.00691771	0.0110421	0.00890987	0.0118033	0.00639866
BBOX1	0.00196858	0.112555	0.000832158	0.000509788	0.00186994	0.000891146	0.000752025	0.00076082	0.00268561	0.00163975	0.0753502	0.00448081	0.00164944	0.0016623	0	0.0134261	0.00445132	0.00734368	0.00662412	0.000939619	0.000817959	0.00198749	0.000687361	0.00103821	0.00156259	0.0180396
BBS10	0.00913579	0.0107342	0.0108867	0.00953739	0.00933141	0.0153359	0.0105137	0.0070323	0.00775404	0.0100342	0.0104148	0.0116501	0.0126658	0.0102783	0.00325288	0.00594944	0.00209531	0.006291	0.00539666	0.00863644	0.011511	0.0135543	0.0123908	0.0163753	0.0130057	0.00820383
BBS12	0.00144021	0.00346565	0.00227243	0.00218321	0.00317555	0.00587023	0.00431954	0.00239666	0.00263965	0	0.00637169	0.00146838	0.00126522	0.0033385	0.00142475	0.00835785	0	0	0	0.00228484	0.00376564	0.0034316	0.003886	0.00323854	0.00395483	0.00211633
BBS2	0.045061	0.22271	0.0783179	0.0618904	0.0574085	0.0701937	0.0652179	0.0933427	0.0172522	0.0364259	0.171076	0.0759567	0.0245428	0.0861823	0.0505279	0.110419	0.0420482	0.0500497	0.0325628	0.0773052	0.0681239	0.0224407	0.0656074	0.0533263	0.0750661	0.0309697
BBS4	0.0338139	0.0334186	0.0483656	0.0358643	0.0469711	0.0315876	0.0427971	0.0453172	0.0265285	0.0340464	0.0372258	0.0309779	0.0310625	0.0510955	0.0376727	0.0387525	0.0295514	0.0372156	0.0611803	0.0379468	0.0449145	0.0132722	0.0316884	0.0335818	0.0475046	0.0328878
BBS7	0.0975896	0.0351693	0.130604	0.145404	0.11111	0.109202	0.159168	0.147551	0.0570763	0.0833488	0.0448338	0.0922466	0.0379415	0.136966	0.138618	0.0777521	0.0255517	0.0402099	0.0942817	0.119356	0.124893	0.0262513	0.100343	0.0864618	0.14929	0.0494102
BBS9	0.098795	0.0822344	0.104778	0.101223	0.0964028	0.0789238	0.112898	0.126568	0.111108	0.144403	0.0927035	0.212208	0.0882585	0.138844	0.101874	0.295585	0.13765	0.0739007	0.103177	0.108823	0.0873489	0.027561	0.0792862	0.0728729	0.10374	0.118203
BBX	0.0351767	0.0759409	0.0418894	0.0526622	0.0470784	0.0749622	0.0542588	0.0560284	0.0787514	0.0187058	0.105818	0.0753428	0.114336	0.0350472	0.0651483	0.0751445	0.111069	0.0896214	0.0348208	0.0458565	0.043197	0.0477176	0.0565767	0.0514501	0.0409879	0.0852767
BCAM	0.00735198	0.00118783	0.00101959	0.000260551	0.00119604	0.000791692	0.00251699	0.00112347	0	0.00233087	0.000654849	0.00226471	0.000504978	0.000748743	0	0	0.0279445	0	0	0.0001816	0.000668472	0.000728088	9.92029e-05	0.00194348	0.00167067	0.000717381
BCAN	0.00257895	0.156398	0.00367931	0.00402953	0.0499573	0.00435558	0.00307874	0.00441833	0.239276	0.00364184	0.129678	0.0119844	0.00706529	0.000749774	0.038329	0.0477243	0.00707529	0.0103686	0	0.00377799	0.0227312	0.0115449	0.00348115	0.00279358	0.00986877	0.101626
BCAP29	0.0400872	0.0201819	0.0420586	0.0614272	0.0482499	0.0841773	0.038183	0.0586021	0.0202823	0.0261082	0.0198502	0.0346193	0.015315	0.0471699	0.0607339	0.0125026	0.0236924	0.0492182	0.0183659	0.0488745	0.0454057	0.0468796	0.0679898	0.0627486	0.0475161	0.026946
BCAP31	0.028516	0.0530165	0.0340715	0.0336315	0.05102	0.0755371	0.052406	0.0262104	0.0977321	0.033119	0.0587762	0.0394241	0.0684161	0.0386471	0.0592828	0.0360946	0.0364652	0.0442881	0.0299854	0.0270787	0.0709782	0.073102	0.067723	0.105509	0.0677841	0.038202
BCAR1	0.0525434	0.0381693	0.0785193	0.0654172	0.0530457	0.0759559	0.0647031	0.0484348	0.141182	0.0455028	0.0567966	0.0702443	0.0581839	0.0654705	0.0405607	0.047947	0.0622205	0.0688899	0.0481317	0.0512136	0.0507802	0.0764766	0.0780689	0.11357	0.064586	0.0500878
BCAR3	0.00790122	0.119473	0.00432608	0.0110103	0.0207638	0.00542219	0.0107083	0.00590608	0.00618915	0.00535945	0.093655	0.139829	0.0201177	0.00671708	0.0166683	0.146102	0.205758	0.19472	0.00621859	0.00507288	0.00764559	0.00602504	0.00635078	0.00280021	0.0121882	0.00440205
BCAS1	0.0126505	0.0375831	0.00909431	0.0136097	0.00907122	0.00679682	0.0134434	0.0102286	1.51211	0.0231424	0.276569	0.0305286	0.433388	0.00654695	0.0125125	0.052034	0.0480301	0.0652692	0.0275668	0.0106377	0.0112651	0.0404595	0.00861576	0.00694436	0.0131997	0.456208
BCAS2	0.0291472	0.0336277	0.0295741	0.0282813	0.0318018	0.0377141	0.0381288	0.0284039	0.0356042	0.0301794	0.0356593	0.0312295	0.0379221	0.035211	0.0323105	0.0149608	0.0343902	0.0569046	0.0267185	0.0276801	0.0390057	0.0274072	0.0341193	0.0388655	0.0341481	0.0316108
BCAS3	0.284273	0.388816	0.395027	0.269367	0.367978	0.260136	0.384902	0.380129	0.288767	0.273993	0.421963	0.324414	0.435274	0.393562	0.40435	0.198508	0.421173	0.247009	0.423833	0.40224	0.347911	0.119127	0.302834	0.246382	0.385957	0.351496
BCAS4	0.0016751	0.012163	0.00382671	0.00780124	0.0044283	0.00681225	0.0011402	0.00732585	0.00214829	0.000764169	0.00847582	0.020784	0.00171254	0.00182058	0.00419242	0.0174506	0.00581878	0.0268513	0.0208641	0.00501301	0.00617124	0.00360336	0.00583175	0.00537736	0.0059692	0.00221613
BCAT1	0.0735336	0.00723916	0.082313	0.0795502	0.0805258	0.0779745	0.0598037	0.0873747	0.0111624	0.0328301	0.007913	0.0432741	0.00920002	0.0513637	0.0765636	0.0124502	0.012409	0.0135875	0.0203987	0.0784756	0.0769449	0.0544806	0.0700726	0.078843	0.0657822	0.0409237
BCAT2	0.00306393	0.00524315	0.00537985	0.00317526	0.00325695	0.00407988	0.00302017	0.00576415	0.0118262	0.00144545	0.00743078	0.00287771	0.00330786	0.00350278	0.00368389	0	0.00221659	0	0	0.00479598	0.00303868	0.00189537	0.00330481	0.00391211	0.00287729	0.00281867
BCCIP	0.024204	0.0166125	0.0261123	0.023406	0.026605	0.0372692	0.0227927	0.0227569	0.0143976	0.0246661	0.0187603	0.0278816	0.0117541	0.0210719	0.029453	0.0164887	0.0137611	0.00864203	0.0213828	0.0214526	0.0372311	0.0272358	0.0302683	0.0342782	0.0366667	0.0157478
BCDIN3D	0.00442572	0.00524201	0.00387689	0.00468409	0.00518135	0.00342194	0.0019677	0.00198772	0.00472775	0.00121658	0.00547678	0.00617482	0.00490238	0.00172269	0.00380006	0.000326073	0.0061039	0.0037699	0.00556902	0.00336348	0.00267578	0.00225243	0.00440507	0.00576234	0.00395329	0.00334089
BCHE	0.0715576	0.00690189	0.0884561	0.00455109	0.00953255	0.0193613	0.00669254	0.0230439	0.0131572	0.0357303	0.00735879	0.00837488	0.0136547	0.0256134	0.00526237	0.0112236	0.038035	0.0151105	0.0113863	0.0340121	0.028369	0.0254628	0.0309264	0.077706	0.0408747	0.0348074
BCKDHB	0.142343	0.10729	0.206389	0.12369	0.214698	0.134897	0.159894	0.202181	0.139525	0.107766	0.113704	0.406475	0.150148	0.204035	0.241779	0.0960263	0.0672926	0.0729426	0.125869	0.156441	0.199794	0.046175	0.118471	0.138078	0.18344	0.131306
BCKDK	0.0101041	0.00583944	0.010028	0.0140652	0.0141279	0.0306478	0.01882	0.00802934	0.0170148	0.00700474	0.0128318	0.0185613	0.00728345	0.0130559	0.0133834	0.00716291	0.0105481	0	0.00668768	0.00789442	0.0177469	0.0251769	0.0228519	0.0287147	0.0157139	0.00809465
BCL10	0.00299483	0.00424754	0.00328419	0.00537364	0.0061336	0.00838286	0.00479499	0.00382274	0.00703961	0.00434655	0.00503308	0.00359509	0.00534405	0.00291112	0.00646429	0.00102514	0.00206678	0.0110426	0	0.00294831	0.00561769	0.00517884	0.00562087	0.00486211	0.00577266	0.0029778
BCL11A	0.338044	0.0278498	0.346486	0.420944	0.123348	0.243533	0.316189	0.294109	0.0266436	0.314002	0.0272617	0.0328286	0.0309255	0.0234361	0.239333	0.0376735	0.0357109	0.0718831	0.451726	0.431688	0.181075	0.102956	0.367373	0.244874	0.132698	0.0279267
BCL11B	0.155874	0.0119123	0.0507283	0.0196213	0.0615357	0.21401	0.199409	0.195658	0.0108305	0.106737	0.0136184	0.0112633	0.0117817	0.00380205	0.123431	0.00839536	0.00680266	0.026355	0.0312144	0.162532	0.0289447	0.0683327	0.174687	0.0344003	0.0269236	0.0269971
BCL2	0.0112836	0.153497	0.0252723	0.0759888	0.0835294	0.0355687	0.0647765	0.0407256	0.0167449	0.123312	0.139106	0.0727188	0.0682565	0.0408708	0.075144	0.113146	0.127904	0.147071	0.0254163	0.0413107	0.0537329	0.0182681	0.0395865	0.0196222	0.0674362	0.0564242
BCL2A1	4.30504e-05	8.31382e-05	0	0	0	0	0	0	0	0	0.000673654	0	0	0	0	0	0	0	0	0	0	0	0	0	0	0
BCL2L1	0.0262128	0.0276117	0.0570633	0.0334171	0.0341107	0.0443158	0.0428607	0.0405878	0.0182119	0.0177682	0.0275376	0.105526	0.0221336	0.0290169	0.0316532	0.0331446	0.086284	0.0542954	0.028841	0.0476998	0.0286411	0.0287704	0.0411861	0.0492375	0.0300995	0.0152569
BCL2L11	0.0153245	0.0182498	0.0029793	0.00380893	0.0113886	0.0116168	0.0480407	0.0116483	0.00168993	0.00324345	0.0106955	0.00212576	0.0025188	0.000360303	0.0640515	0.0134743	0.0119005	0.0105217	0.00536031	0.00314174	0.0340413	0.00553363	0.00429145	0.00209619	0.0203038	0.00400449
BCL2L12	0.00014248	0.00188959	0.000450898	0.000347855	0	0.000413379	0.000354353	0.000382359	0.00170922	0	0.00171535	0.00280085	0.000370182	0	0	0	0	0	0	0.000176779	0.000520771	0.000203036	0.000355707	0.000244373	0.0003648	0.000334599
BCL2L13	0.0540615	0.0491623	0.0732432	0.0658556	0.0710612	0.0627458	0.0642045	0.074703	0.0495886	0.0500671	0.0416488	0.0459454	0.0298256	0.0771861	0.0587619	0.0386531	0.042789	0.0459409	0.0380207	0.070678	0.0826831	0.0318424	0.0598939	0.0615486	0.0704758	0.0541638
BCL2L14	0.000748216	0.000411331	0.000801524	0.00021284	0	0.000628173	0.000450199	0.00111337	0.000235409	0	0.000749411	0.000925696	0.000264398	0	0	0.00172998	0	0.0030844	0	0.000643482	0.000279701	0.000371196	0.000242536	0.000957042	0.000530823	0.00122047
BCL2L15	9.19315e-05	0.000307957	0.000153253	8.84054e-05	0	0.000578606	0.000237128	0.000239171	0	0	0.000901144	0	0.000139629	0.000235836	0	0	0	0	0	8.28848e-05	0.00011083	0	0	9.6065e-05	0	0
BCL2L2	0.00169062	0.000590296	0.0028347	0.00287019	0.00518318	0.00398332	0.00191492	0.00211915	0.000822122	0.000510661	0.000167733	0.00220036	0.000547795	0.00311599	0.00114962	0	0	0	0	0.00167371	0.00329902	0.0043254	0.00294063	0.00374406	0.00378172	0.000313558
BCL3	5.71922e-05	0.000172726	0.000659071	0	0.000197971	0.000260528	0.00140056	0.000211255	0.000679527	0	0	0	0.000655027	0.00456788	0	0.00135292	0	0	0	0	0.000277337	0	0.000177928	0.000308396	0.00021412	0
BCL6	0.0191885	0.0167553	0.00489431	0.00538655	0.0145587	0.0362241	0.00133267	0.0170531	0.00193247	0.00605475	0.0207888	0.00527219	0.00327428	0.0336985	0.0201758	0.0101473	0.00262178	0.00785379	0	0.0175559	0.0179387	0.0115605	0.0381374	0.0052253	0.0128863	0.0149635
BCL6B	2.28884e-05	0	0	0	0	0	0	0	0	0	0	0	0	0	0	0	0.0158226	0	0	3.38674e-05	0	0	0	0	0	0
BCL7A	0.024841	0.00888855	0.0169427	0.030419	0.021119	0.032526	0.0219012	0.0116913	0.0483166	0.0295643	0.0242908	0.00708237	0.0311233	0.0141108	0.0168589	0.00659296	0.0155629	0.00271157	0.0165445	0.0184855	0.0218513	0.0374309	0.0427821	0.0398225	0.0175785	0.0185723
BCL7B	0.0190785	0.0134526	0.0266117	0.0243312	0.0226488	0.0385065	0.0280145	0.0232186	0.0150917	0.0146426	0.024999	0.0223229	0.0174199	0.0246062	0.0217763	0.011336	0.0165928	0.0254526	0.033824	0.0202581	0.0264392	0.0280666	0.0322087	0.0387651	0.0256952	0.0155784
BCL7C	0.00469556	0.00927215	0.00698672	0.00586127	0.00770068	0.00331938	0.00563856	0.00360852	0.0106924	0.00990122	0.0111195	0.00409136	0.00638217	0.00625494	0.00757273	0.0120321	0.0129048	0.0039984	0.0111259	0.00556275	0.00740707	0.0024637	0.00342779	0.00350023	0.00939922	0.00820852
BCL9	0.0409627	0.06297	0.0500426	0.0544686	0.0440637	0.0496606	0.0420495	0.050264	0.0482359	0.059246	0.0635925	0.0363284	0.0379262	0.0715235	0.0344317	0.0398631	0.0510377	0.0359392	0.0224384	0.0464447	0.0894797	0.0303036	0.0537163	0.062788	0.0449438	0.043193
BCL9L	0.00859904	0.00715085	0.00591255	0.0067466	0.00749443	0.0129114	0.00999421	0.00623096	0	0.00413631	0.00114838	0.0110608	0.00137043	0.00642187	0.0134195	0.0106211	0.00380099	0.00251236	0	0.0048017	0.00926009	0.00800641	0.00536151	0.00716566	0.0110405	0.00551698
BCLAF1	0.138981	0.104538	0.100687	0.15334	0.162162	0.249453	0.16014	0.0932082	0.145935	0.122964	0.123027	0.117223	0.144862	0.11079	0.152905	0.113516	0.150947	0.15993	0.170568	0.0968232	0.172484	0.208169	0.227712	0.258157	0.179751	0.129833
BCLAF3	0.048582	0.0415482	0.0919796	0.0349515	0.0521104	0.0305515	0.0318969	0.0586194	0.0172041	0.0604021	0.0444177	0.0275229	0.0323357	0.071966	0.0377358	0.0428201	0.025536	0.0431786	0.0281966	0.0644762	0.0480553	0.0138174	0.0436508	0.0541124	0.044547	0.0332119
BCO1	0.000236169	0.000338832	0.000284173	0.00108665	0	0.000325579	0.00188478	0.000672508	0	0.000777178	0.000981078	0	0.00239154	0.00043125	0	0	0	0	0	0.00032669	0.000209257	0.000147174	0.000522639	5.47208e-05	0.000476077	0.000518825
BCO2	0.000786186	0.00413576	0.0012424	0.000334216	0.000962674	0.00126734	0.00196475	0.0010606	0.000956438	0.00136692	0.00347245	0.005172	0.00154503	0.000759731	0.00150175	0.00357274	0.00553358	0.0726176	0.00254181	0.000816039	0.00102732	0.000891872	0.00137538	0.00120208	0.00136804	0.00165856
BCOR	0.00433997	0.00261155	0.00430346	0.00721061	0.00927349	0.00598151	0.00645032	0.00218	0.0267498	0.00348522	0.00740378	0.013611	0.00881636	0.00495041	0.00392353	0.0182263	0.0260641	0.0134724	0.00556035	0.00637442	0.00682296	0.00614258	0.00804313	0.00567354	0.00726327	0.00514877
BCORL1	0.00849099	0.00884987	0.00834882	0.0100546	0.00955026	0.0121769	0.0127195	0.00867281	0.00698883	0.00973283	0.0138751	0.00596565	0.0120117	0.00568554	0.00123354	0.00494376	0.00667259	0.0177982	0	0.00731859	0.0135056	0.00786341	0.0116452	0.00987008	0.0104596	0.0113822
BCR	0.0820755	0.0438373	0.0476384	0.0910141	0.0664118	0.0853138	0.0984987	0.0812599	0.0209878	0.0594918	0.0433251	0.0471939	0.0236817	0.0410948	0.067393	0.0373996	0.0975938	0.0284393	0.0544503	0.0842179	0.0731055	0.071947	0.0886405	0.0555772	0.0713869	0.0318303
BCS1L	0.00377492	0.00281157	0.00389339	0.0058155	0.00643246	0.00914476	0.00573097	0.00361753	0.00493494	0.00351021	0.00490661	0.00355294	0.00232086	0.00437685	0.00403984	0.000783361	0	0	0.00381812	0.00351761	0.00814841	0.0090647	0.00631827	0.00925937	0.00601165	0.00427694
BDH1	0.0181415	0.0304786	0.0208166	0.0201209	0.0189539	0.0120841	0.0140519	0.0238709	0.0148663	0.0189459	0.021867	0.0112513	0.0112432	0.0250432	0.0253911	0.00562049	0.00442608	0.00807185	0.0223949	0.0258292	0.0193234	0.00292714	0.0185165	0.0129665	0.0249469	0.0119139
BDH2	0.00308191	0.0217764	0.00264769	0.000784148	0.00511573	0.00179504	0.00222764	0.00320528	0.00585433	0.00320901	0.0129015	0.0162618	0.00323399	0.00421455	0.00208933	0.0147181	0.00343129	0.0039984	0.00431526	0.00247808	0.00761409	0.00179787	0.00249983	0.0015679	0.00413984	0.00678401
BDKRB2	0.000190081	0.000748718	0.000553936	0.000364706	0	0.000451583	0	0	0	0	0	0.102247	0.000285858	0.000211137	0	0.0672119	0	0	0	0.000211373	0.000791049	0.000178691	0.000184346	9.31279e-05	0.000327681	0
BDNF	0.0392367	0.00292808	0.0248962	0.0195591	0.00140647	0.0221155	0.00187926	0.0153357	0.00171697	0.0168913	0.00136676	0.00347	0.00206184	0.0540375	0.000677274	0.00732941	0.00328122	0.00591253	0	0.0123597	0.00181459	0.0213111	0.0187673	0.0378928	0.00123214	0.00262293
BDP1	0.190714	0.133114	0.17575	0.215762	0.230418	0.266505	0.234215	0.197384	0.155501	0.165042	0.127574	0.142284	0.150333	0.184694	0.230074	0.119165	0.163812	0.156899	0.192781	0.157886	0.260278	0.209308	0.217713	0.228286	0.242359	0.142502
BEAN1	0.00308207	0.0011427	0.00229008	0.00419844	0.0114732	0.00379471	0.00968376	0.00394549	0.000385856	0.0055636	0.00197933	0.000687643	0.000845821	0.00348379	0.0141684	0.00188709	0	0	0	0.00259498	0.0184749	0.00234091	0.00452764	0.00227486	0.0230438	0.00466972
BECN2	0	0	7.35399e-05	0.000184667	0	6.8586e-05	0	0	0	0	0.000380268	0	7.19764e-05	0	0	0	0	0	0	0.00024806	0.000163284	0	2.37292e-05	6.27393e-05	0.000107795	0
BEGAIN	0.00764663	0.000297807	0.012683	0.00389448	0.00452301	0.00571676	0.00209556	0.00814939	0.00105275	0.00580212	0.000584031	0.00678443	0.000175003	0.00805666	0.0012098	0.00322556	0.00704956	0	0	0.0105183	0.00508568	0.00441646	0.00887541	0.0054165	0.00447744	8.4225e-05
BEND2	0.000212956	0.000345944	0.000317172	0.000143444	8.71677e-05	0.000172699	0	0	0.000445953	0	0	0.00059345	0	0.000595083	0	0	0	0	0	0.000304793	0.000224141	0	0.000295087	0.000117827	2.79699e-05	0
BEND3	0.00448336	0.00170522	0.00566936	0.00263056	0.00272746	0.00211047	0.00378442	0.00248617	0.00301073	0.00937008	0.000872921	0.0013772	0.00263493	0.00372808	0.00117294	0.00263143	0.00176495	0.00654285	0.00653119	0.00371847	0.00281975	0.00180593	0.00321128	0.00295658	0.00252603	0.00237552
BEND4	0.00783714	0.0035145	0.0117398	0.0100567	0.0354824	0.0124226	0.00725448	0.0167323	0.0181346	0.00232804	0.0150553	0.00372681	0.0190657	0.0100063	0.023846	0.00776447	0	0.00593259	0.00556902	0.0217984	0.0269482	0.0046715	0.0170058	0.00846517	0.0464817	0.0366564
BEND6	0.07093	0.0252898	0.0631447	0.0801134	0.0883885	0.0822174	0.0797747	0.0579409	0.032	0.0424931	0.0236998	0.021025	0.0198736	0.0728616	0.067898	0.026775	0.0161329	0.0321938	0.043064	0.060356	0.145085	0.102176	0.0808499	0.104886	0.100238	0.0495826
BEND7	0.00444288	0.0308402	0.00772726	0.0060139	0.0219357	0.00551966	0.00415377	0.00995291	0.00279548	0.010268	0.0218358	0.0280102	0.00147795	0.0209066	0.00523063	0.0175237	0.0269839	0.00300736	0.0117874	0.0018413	0.0176818	0.0035109	0.00330579	0.00662981	0.0155016	0.0297262
BEST1	0.000134926	0.000282253	0.000409027	0.000102447	0.000170092	0.000428027	0.000383234	0.00117917	0	0	0.00118317	0.00170949	0.00213903	0.00023559	0.00137933	0	0	0	0	7.27118e-05	0.000493495	0	0.000370861	0.000405038	0.00113351	0
BEST2	0.000267448	0.000176208	9.84961e-05	0	0.000136637	0	0	0.000828793	0.000601961	0	0	0	5.59907e-05	0	0	0	0	0	0	0	0.000477939	0	0.000141162	9.13015e-05	0.000421617	0
BEST3	0.000293004	0	0.000314401	0.000115834	0.000155986	9.93758e-05	8.68057e-05	0.000183657	0	0	0	0	0	0	0	0	0	0	0	0.000241974	0.000534174	0	0.000142759	0.000202237	0.000762251	0.000747815
BET1L	0.000544196	7.20052e-05	0.000450807	0	0.000382989	0.00100432	0.000245321	7.59996e-05	0	0	0	0	0.000593587	0.0012178	0	0	0	0	0	0.000360082	0.00034486	0.00183113	0.000769291	0.0011097	0.000816296	0.000272773
BEX3	0.00581204	0.00246802	0.00389945	0.00863233	0.0142341	0.0222805	0.0115199	0.00370784	0.000590039	0.00351633	0.00244739	0.00235264	0.00201297	0.00988745	0.0107204	0.000587036	0	0.0113696	0	0.00311223	0.0179324	0.0314185	0.0208821	0.0258517	0.0144436	0.00324023
BEX4	0.00609352	0.00378281	0.00261059	0.00759208	0.00946136	0.0171516	0.012014	0.00223732	0.00883125	0.00558017	0.00703177	0.00683473	0.00922305	0.00495196	0.00802261	0.00506707	0	0.0111391	0.0121284	0.0021408	0.0141705	0.01568	0.0124496	0.0171777	0.0134465	0.00342718
BEX5	0.0112776	0.00636924	0.00696128	0.0156859	0.0216235	0.0469986	0.0199931	0.0056986	0.00411092	0.00932736	0.0058859	0.00187201	0.00546576	0.0138851	0.0195528	0.00363881	0.00470387	0	0.00381812	0.00611538	0.0291481	0.0471955	0.0356194	0.0463747	0.0262447	0.00558791
BFAR	0.0196008	0.0189652	0.0292871	0.0216255	0.0370264	0.0347404	0.0346429	0.0228876	0.0223414	0.0228815	0.0261591	0.019738	0.0211418	0.0359728	0.0359816	0.011332	0.033379	0.0236705	0.0144255	0.017956	0.0332104	0.018977	0.0276419	0.038377	0.0314685	0.0212645
BFSP1	0.0296052	0.00922718	0.0364426	0.0299344	0.038691	0.0296007	0.026494	0.0316764	0.0138739	0.0295341	0.0175595	0.0139907	0.0168085	0.0442215	0.0363657	0.0849846	0.0200095	0.0103609	0.0292704	0.0359369	0.0400751	0.019647	0.0322812	0.0298934	0.0355592	0.0222982
BFSP2	0.000596218	0.000443621	0.000795312	0.00136331	0.000266134	0.000955193	0.000519706	0.000159417	0.00159764	0.000523824	0	0	0.000359173	0	0	0	0.00148112	0	0	0.000720921	0.000334933	0.000136058	0.00043641	0.00073607	0.000420095	0.000491213
BGLAP	2.32392e-05	0	0.000201558	0	0	0	0.000367195	0	0	0	0	0	0.000133826	0.000269086	0.00202672	0	0	0	0	0	0	0	8.81337e-05	0	0	0
BGN	5.66236e-05	0.00017705	0	0.00148825	0.000384838	8.44967e-05	0	0	0	0	0.00124031	0.00166546	0.000265806	0	0.0012439	0.000499711	0.0683914	0	0	0	0.000430143	0	0	0	0.000453642	0.000562119
BHLHA15	0	0	0	0	0	0	6.65199e-05	0	0	0.000567528	0	0	0	0	0	0	0	0	0	0	0	0	0	0.000107838	0	0
BHLHB9	0.0172425	0.0120044	0.010206	0.0233733	0.0487072	0.0432765	0.0326656	0.00847652	0.0106374	0.02217	0.00806921	0.00766873	0.011302	0.0192736	0.0367334	0.0124027	0.0107031	0.0220388	0.028315	0.0108641	0.0548628	0.0540016	0.0470469	0.0446421	0.0523991	0.0237383
BHLHE40	0.00822459	0.0180229	0.00957133	0.0118996	0.00544784	0.221956	0.00678868	0.0660397	0.00359495	0.00704317	0.0175826	0.0107971	0.0051998	0.00337887	0.00612855	0.0207328	0.10043	0.0355878	0	0.0332996	0.00392365	0.0487413	0.120294	0.0127557	0.00408503	0.00751807
BHLHE41	0.032989	0.0437476	0.00150797	0.0105053	0.0205285	0.00292686	0.00426646	0.00190803	0.0125051	0.00553139	0.0478605	0.0166376	0.0551953	0.00578566	0.0169521	0.0764307	0.0228751	0.0942591	0.00614269	0.00244849	0.00914993	0.00895933	0.00244719	0.00443056	0.00963882	0.0199999
BHMT	0.00603176	0.221677	0.00452621	0.00668628	0.0114313	0.00509004	0.00683194	0.00508782	0.0127868	0.0147552	0.170393	0.015339	0.0128286	0.00282296	0.00523048	0.0209402	0.0122974	0.0678943	0.0375979	0.00425692	0.0062637	0.0331176	0.00395177	0.00358485	0.00658267	0.0284612
BHMT2	0.00563256	0.146835	0.00384099	0.0113379	0.0123501	0.00392023	0.00504722	0.00188567	0.00276614	0.006709	0.108042	0.00528719	0.00320498	0.00655637	0.0410786	0.0129462	0.0105332	0.0120368	0.0140583	0.00292772	0.00202246	0.0089757	0.00340372	0.00610327	0.00456743	0.00697716
BICC1	0.240409	0.115509	0.222427	0.180279	0.119705	0.151618	0.483869	0.232924	0.0605995	0.316707	0.0947485	0.0875291	0.0512776	0.233251	0.111872	0.0978816	0.105756	0.0570953	0.0854565	0.330002	0.122545	0.0379081	0.236796	0.134394	0.11475	0.149002
BICD1	0.191368	0.114263	0.285184	0.170138	0.144314	0.1653	0.198585	0.197622	0.0199282	0.149063	0.0989062	0.115919	0.0398043	0.227332	0.128205	0.31874	0.198114	0.0801181	0.0929057	0.176197	0.150652	0.13204	0.158037	0.244313	0.129778	0.033945
BICD2	0.0110492	0.00738738	0.0179999	0.0104216	0.00711498	0.0123214	0.0107799	0.0124364	0.0202437	0.00519674	0.0127393	0.00798307	0.00782683	0.0130714	0.00349785	0.00949069	0.00832468	0.0114925	0.00833628	0.0106986	0.00816624	0.0139278	0.0108856	0.0141276	0.00900434	0.00429536
BICDL1	0.089895	0.0145431	0.173319	0.141007	0.139738	0.110138	0.147287	0.182234	0.022032	0.0423691	0.022358	0.144975	0.0319755	0.161658	0.144734	0.042417	0.0187966	0.0199586	0.115117	0.162323	0.130703	0.0271162	0.115658	0.0951671	0.124248	0.0690421
BICDL2	0.000118291	0.000125934	0	0.000284987	0	0.000312526	0.000276318	0	0	0	0	0.000643066	0	0	0	0	0.00351609	0	0	3.59556e-05	0	0.000184654	0.000276807	0.000310486	0	0
BICRA	0.0157796	0.012178	0.0186781	0.012102	0.0134268	0.0104913	0.0158726	0.0189381	0.01929	0.0209228	0.0158874	0.0140243	0.0117549	0.0140406	0.0162601	0.0104597	0.0108072	0.00676997	0.0221252	0.0123326	0.0143754	0.0049651	0.00925561	0.0109701	0.0142433	0.0132811
BICRAL	0.0721444	0.125862	0.07717	0.0854283	0.0985196	0.0588428	0.0898898	0.0890939	0.0892063	0.125625	0.140666	0.0761835	0.130574	0.0769051	0.0874507	0.116523	0.0966571	0.0862176	0.130384	0.0715674	0.0912387	0.0267794	0.0538573	0.0602164	0.109095	0.112254
BID	0.00895968	0.0144842	0.01349	0.0147017	0.0242313	0.0106272	0.00929518	0.01305	0.00795389	0.0114022	0.0122411	0.0254004	0.00365384	0.0153799	0.00963807	0.0113738	0.0307804	0.00658593	0.0121347	0.010571	0.027748	0.00842068	0.0104784	0.0131073	0.0312044	0.0125387
BIN1	0.0452989	0.0180706	0.102532	0.0470821	0.0415282	0.0559129	0.0529562	0.064192	0.0825611	0.0330316	0.0673656	0.0137599	0.135582	0.0619109	0.0340543	0.0123412	0.0158139	0.0375866	0.017143	0.0594513	0.0437891	0.0487931	0.0533243	0.0851949	0.0370056	0.02459
BIN2	0.000382554	0.00196467	5.20548e-05	0.00033281	2.81652e-05	0.000379503	0.000870949	0	0.00111767	0.00136934	0.0038178	0	0.00137554	0.000566805	0.00286118	0	0.00596335	0.135554	0	0.000149095	0.000425796	0.000628082	0.000202427	0.00024914	0.000406077	0.00137531
BIN3	0.0265585	0.0122464	0.0328877	0.025239	0.012629	0.0156725	0.01684	0.0277516	0.0084492	0.0162442	0.012196	0.0151916	0.0134652	0.0261753	0.0148024	0.0201217	0.0204588	0.0212854	0.0159907	0.0314787	0.0136511	0.00821952	0.0204992	0.0184109	0.01321	0.0133106
BIRC2	0.0199517	0.0159967	0.0212321	0.0200995	0.0288994	0.0335058	0.022845	0.015755	0.0185795	0.0160494	0.0133849	0.0171409	0.0169389	0.0183031	0.0201829	0.014286	0.0457819	0.00988677	0.00476803	0.0145972	0.0334664	0.0270104	0.0267599	0.0349688	0.0282866	0.0147671
BIRC3	0.000350401	0.00130722	6.44832e-05	7.18685e-05	0.000195099	0.000161332	0	0	0.000490156	0	0.000562449	0.00346167	0.000303603	0	0	0	0.00563317	0.00986888	0	0.000193256	0.00023929	0.000144801	0.000283788	4.85305e-05	0.000583806	0.000837327
BIRC5	0.000452709	0.000965503	0.000283652	0.000889808	0.000562717	0.00094284	0.000299199	8.27694e-05	0.00193394	0.000817527	0.00197842	0	0.00241468	0.000694715	0.000723954	0.00363016	0	0	0	0.000330274	0.00120107	0.00143052	0.000961582	0.000636212	0.00154457	0.00458622
BIRC6	0.264384	0.229793	0.326468	0.262269	0.279548	0.316522	0.293473	0.306555	0.426848	0.238545	0.305236	0.202782	0.331124	0.345775	0.271878	0.154607	0.234939	0.246722	0.236906	0.290189	0.304468	0.189725	0.302273	0.317759	0.282658	0.215767
BIRC7	0.00010214	0	6.56809e-05	4.683e-05	0	8.13069e-05	0	0.000221063	0	0	0	0	0	0	0	0	0	0	0	2.00561e-05	0.000173246	0	4.16147e-05	0.00015744	0.000292156	0.000283362
BLCAP	0.00147764	0.000281677	0.00146115	0.00180676	0.00240833	0.00444949	0.00238914	0.00160641	0.00126499	0.000771764	0.00113566	0.000297993	0.000109453	0.000770831	0.00138678	0	0	0	0	0.0018201	0.00287234	0.00483901	0.0037749	0.00563981	0.00357954	0.000322245
BLK	0.00017553	0.000166676	0.000105358	0.000209905	0.000114896	0.000148895	0.000892482	8.23483e-05	0.000445433	0.00059479	0	0	0.000283755	0.00148304	0.00043398	0	0	0.00366407	0	0.000204678	0.000164245	0	0.000568188	9.58549e-05	0.000193493	0.000393604
BLM	0.0279208	0.0437972	0.0441211	0.0169408	0.101385	0.0344879	0.0308467	0.0346739	0.0322981	0.0813181	0.0482338	0.0175948	0.0346394	0.0746576	0.0611241	0.0273085	0.0214407	0.0237086	0.0357256	0.0273816	0.0670456	0.0211125	0.0290098	0.0387177	0.045557	0.226099
BLMH	0.0406072	0.034662	0.0485948	0.0399775	0.0295153	0.0453817	0.0363457	0.0464078	0.0261474	0.0293526	0.0324128	0.0266478	0.0219023	0.0344776	0.0333743	0.0278799	0.0411715	0.0300116	0.022342	0.0392176	0.0295921	0.02395	0.0475307	0.0484894	0.0330221	0.0369507
BLNK	0.00130545	0.0023412	0.000528056	0.00125928	0.000611801	0.000503263	0.000542679	0.000887337	0.00210174	0	0.00236293	0.0033061	0.00306058	0.00178211	0.000605676	0.00269224	0.00370935	0.134559	0	0.0010311	0.00122525	0.00143069	0.00127496	0.00117	0.00127534	0.00283595
BLOC1S2	0.00766376	0.00492883	0.00449169	0.00807292	0.0138083	0.0179722	0.00993266	0.00525502	0.00796142	0.00705633	0.00948593	0.00622946	0.0111332	0.00665323	0.00759735	0.00233634	0.00855445	0.0112423	0.00819336	0.00498483	0.0188338	0.0179294	0.0125966	0.0177689	0.014432	0.00677265
BLOC1S3	0.000142061	7.90651e-05	5.53752e-05	0	0	0.000104268	0.000115611	0	0	0	0	0	3.86507e-05	0	0	0.00179266	0	0	0	4.37266e-05	0.000151499	0.000487298	0.000510671	0.00031832	2.70749e-05	0
BLOC1S4	0.000457575	0.00027754	0.000426324	0	0.000577953	0.00106233	0.0006213	0.000312129	0.00053871	0	0	0.000548462	0.000265238	0.000583406	0.00043398	0	0	0	0	0.000789015	0.000738002	0.00248136	0.00145334	0.00171959	0.000775636	0
BLOC1S5	0.0501705	0.0505129	0.0581042	0.0494398	0.0539196	0.0417159	0.0453395	0.0596945	0.0613111	0.0557615	0.060272	0.0638261	0.0507818	0.0677124	0.0492542	0.0325883	0.0358102	0.0382473	0.0457075	0.0578028	0.0558943	0.0215694	0.0445514	0.0401169	0.0571776	0.0552124
BLOC1S6	0.0112345	0.00830112	0.014845	0.0161162	0.0163366	0.0287854	0.0212967	0.0197688	0.0119067	0.0161348	0.00757707	0.00554844	0.00899174	0.0169085	0.0103567	0.00264703	0.0246359	0.00619538	0.0158285	0.0125319	0.0159789	0.0233323	0.0206911	0.0229216	0.0160895	0.0102021
BLVRA	0.0617639	0.0602238	0.0837077	0.0686759	0.0595417	0.0700124	0.0684688	0.0786159	0.0346951	0.0639954	0.0687724	0.0290067	0.0509466	0.0844353	0.0584386	0.0270543	0.0258233	0.0375525	0.082422	0.0673664	0.0636418	0.0311912	0.0596209	0.0642615	0.0703016	0.0529874
BLVRB	0.00258574	0.00113432	0.00280798	0.0016557	0.00559129	0.00460085	0.00565884	0.00270951	0.000319282	0.0012818	0.00206091	0.0025615	0.000692382	0.0033	0.00230647	0.00149941	0.00573358	0.00628428	0	0.00248476	0.00555784	0.00293933	0.003294	0.00472198	0.0052806	0.00159315
BLZF1	0.0405602	0.0300211	0.0423165	0.0435561	0.0540361	0.0788252	0.0550625	0.0495568	0.0284983	0.0415444	0.0317139	0.0303285	0.0362983	0.0435758	0.0467045	0.0349819	0.0271012	0.0463858	0.0419153	0.0348718	0.0599745	0.0505968	0.0580087	0.0706246	0.0557045	0.0291068
BMF	0.000927494	0.000518827	0.000550344	0.00114911	0.00239824	0.000818137	0.00114134	0.00112666	0.00790781	0.00372223	0.00642223	0.0111392	0.0143819	0.000339407	0	0.0042281	0.0181405	0.0176289	0	0.000613504	0.00188548	0.00168165	0.000845566	0.00108922	0.00459832	0.00268491
BMI1	0.00464624	0.00466121	0.00330439	0.00578188	0.0078738	0.0105864	0.00601948	0.00349847	0.00657249	0.00126767	0.00628956	0.0054171	0.00769336	0.00251071	0.00405875	0.00626704	0.000973557	0.00668164	0	0.00294326	0.00696478	0.00742639	0.00600123	0.00758675	0.00735127	0.00729568
BMP1	0.0376399	0.0131243	0.0261863	0.0225821	0.00292569	0.0286664	0.00745376	0.0367129	0.0201214	0.00827486	0.0146566	0.00205957	0.030144	0.0074048	0.00281304	0.0166884	0.0263017	0.00314123	0.013178	0.0574746	0.00260349	0.00536369	0.0406941	0.0154481	0.00608597	0.00892247
BMP10	7.13907e-05	8.76265e-05	9.51963e-05	0	0.000259383	0.000268471	0	0	0	0	0	0	0	0.000219821	0	0.00227219	0	0	0	3.71335e-05	3.35518e-05	0	0.000146476	1.85419e-05	6.90061e-05	0
BMP2	0.00404033	0.00580954	0.00260067	0.00647956	0.00818592	0.00754368	0.00446338	0.0037641	0.00643251	0.00482981	0.00622189	0.00822362	0.00271897	0.041738	0.0652656	0.00575083	0.00376373	0.00391223	0	0.00536438	0.0060634	0.00748892	0.00841159	0.00547266	0.0153373	0.0135677
BMP2K	0.0727081	0.287137	0.0807859	0.0882927	0.0509419	0.0588993	0.0717765	0.0889737	0.217229	0.0757828	0.261837	0.088973	0.180788	0.0766389	0.0526305	0.139377	0.115214	0.408841	0.0561267	0.0752157	0.0651052	0.0328953	0.0587262	0.0569412	0.0671382	0.0780881
BMP3	0.0149024	0.00144617	0.0274779	0.016815	0.0352178	0.00722592	0.00391982	0.00726266	0.00154089	0.00818745	0.000815522	0.00160446	0.00226019	0.00704685	0.0169096	0	0.00226497	0.00651515	0	0.00275376	0.0358496	0.00648845	0.00410166	0.0209682	0.042175	0.00772035
BMP4	0.000200293	0.000549571	0.000296763	9.76042e-05	0.000190338	0	5.53388e-05	0	0.00638506	0.000345492	0.00180528	0.00495972	0.00189737	0.00173206	0	0	0.032898	0	0	0.000129324	0.000907291	0	0.000363284	0.000123395	0.000845418	0.0178612
BMP5	5.17463e-05	0.000330661	0.000408424	0.000173861	0	4.40629e-05	0	0	0	0	0	0	0.000231867	0	0.000753826	0.00116451	0.00983981	0	0	2.07614e-05	2.93947e-05	0.000206601	0.000172464	0.000109489	0.000147845	0.000645929
BMP6	9.53124e-05	0.000504181	0.000646151	0.00404916	0.00634462	0.000413834	0.000798355	0.000469802	0	0.000854045	0	0.00940892	0.000408165	0.00184556	0.0402654	0.0498977	0.0175151	0	0	0.000190984	0.00345375	0.000388228	7.265e-05	0.000426159	0.00553636	0.000311788
BMP7	0.00156118	0.0224845	0.00223964	0.00341687	0.0123059	0.0160146	0.000828807	0.00545599	0.00612183	0.00238244	0.0172671	0.0299031	0.00902779	0.000858758	0.00361492	0.00755105	0.00129738	0.00480437	0.00851782	0.00198222	0.00408634	0.00404704	0.00294488	0.00389836	0.00201022	0.082464
BMPER	0.0397779	0.019371	0.0279174	0.259519	0.0595983	0.0437917	0.291511	0.069547	0.0449808	0.0375239	0.0160629	0.267402	0.00871755	0.0943969	0.0229086	0.0200364	0.00179884	0.00566965	0.329301	0.102426	0.0413448	0.0133366	0.0595531	0.0147088	0.0605021	0.136458
BMPR1A	0.0338067	0.0643004	0.0409021	0.0305548	0.0239209	0.0276909	0.0294681	0.037939	0.0359417	0.0248567	0.0672747	0.0539474	0.0467723	0.0245566	0.0246166	0.0822066	0.0126726	0.0184226	0.0607897	0.0354113	0.0251014	0.0122686	0.0278864	0.0257824	0.0284693	0.0398451
BMPR1B	0.00770967	0.483044	0.00715519	0.00580429	0.0166123	0.0371905	0.0129986	0.0470863	0.025874	0.0153967	0.344502	0.0210464	0.00925533	0.015907	0.00689989	0.0258838	0.0262731	0.0275948	0.0209934	0.0139692	0.010811	0.0122262	0.0112901	0.00557686	0.0104728	0.0419478
BMPR2	0.157368	0.157208	0.205344	0.195883	0.0855105	0.177021	0.217666	0.173014	0.143143	0.191799	0.173909	0.0876263	0.127639	0.194466	0.152777	0.133637	0.274808	0.180035	0.159495	0.171467	0.169735	0.125322	0.1759	0.191235	0.174907	0.176098
BMS1	0.0448566	0.04041	0.0465036	0.0524476	0.0460158	0.0703148	0.0511342	0.0397311	0.0509251	0.0545012	0.0540806	0.0438821	0.0519145	0.0410327	0.0405973	0.060633	0.0399638	0.0827758	0.0498531	0.0330592	0.0587423	0.0538085	0.060659	0.0753823	0.058814	0.0531841
BMT2	0.0961464	0.0674422	0.0835997	0.0986335	0.0849368	0.0805716	0.0948871	0.116335	0.0747131	0.0554219	0.052021	0.076297	0.0289295	0.0929347	0.118627	0.0916568	0.0991931	0.0798244	0.0710715	0.105577	0.0522728	0.0217252	0.0795123	0.056953	0.0734038	0.0761017
BMX	8.98457e-05	0.000135466	0.000363073	0	0.000231927	0.000403808	0.000105345	0.00020754	0.000453098	0.00108666	0.000761309	0	6.99598e-05	0.00144292	0	0	0.00257233	0.00334008	0	0.000226058	0.000141176	0.000187412	0.000151663	0.00025947	0	0.000319559
BNC1	9.43378e-05	8.89767e-05	0.000149066	0	0	5.24588e-05	0.000183886	0	0	0	0	0	0.000103125	0.000350086	0	0	0	0	0	0.000373013	0.000264049	0	0.00016679	0.000121782	8.20858e-05	0.000231629
BNC2	0.00248021	0.00875028	0.00214267	0.00279864	0.00299364	0.00142389	0.00340099	0.00274551	0.00485861	0.00765538	0.0159264	0.0117333	0.00998144	0.00406759	0.00689953	0.0863245	0.125688	0.631322	0.00659906	0.00266257	0.00300262	0.00346859	0.00166692	0.00158917	0.00331776	0.010735
BNIP1	0.0136643	0.0136809	0.0140197	0.0112913	0.0128851	0.0169462	0.010637	0.0119561	0.0112301	0.0102361	0.0103772	0.0128134	0.0104811	0.0151194	0.00900656	0.00981538	0.0147692	0.0150558	0.0144532	0.0145807	0.013476	0.011052	0.0147691	0.0179727	0.0164453	0.0104576
BNIP2	0.0218975	0.041417	0.0235893	0.0180176	0.0217964	0.028176	0.023833	0.0229148	0.0359295	0.0237574	0.0376746	0.0220071	0.0335168	0.0288261	0.0186873	0.0280561	0.0866478	0.0195112	0.0329159	0.0197568	0.0213314	0.0217036	0.0272803	0.0216512	0.0199316	0.0197017
BNIP3	0.0111807	0.0104176	0.0106421	0.014153	0.0175546	0.0267547	0.0173454	0.00814597	0.020906	0.0047961	0.0160357	0.00612514	0.0353325	0.0141079	0.0117034	0.00879422	0.00266021	0.0196522	0	0.00825946	0.0239395	0.0348429	0.0253051	0.0345749	0.0203281	0.011436
BNIPL	0.0099551	0.00328094	0.0161123	0.0137773	0.0095429	0.00864742	0.01533	0.0121971	0.00338265	0.00798215	0.00872754	0.00721581	0.00557763	0.0134796	0.00631377	0.00207172	0.00601927	0.00228429	0.00785819	0.0122077	0.0101443	0.00219939	0.0108014	0.0102135	0.0109196	0.00422521
BOC	0.00194162	0.0760666	0.0207771	0.00163202	0.00920054	0.0071107	0.00463013	0.00834663	0.0186228	0.00554233	0.0598736	0.0312081	0.00359947	0.0290876	0.00195394	0.0172333	0.00461313	0.00222243	0.00794138	0.049613	0.0156219	0.0057267	0.0341691	0.0117624	0.00432279	0.00302282
BOD1L1	0.131869	0.124065	0.129474	0.165023	0.218721	0.245896	0.187014	0.129476	0.135064	0.142755	0.146945	0.10877	0.15811	0.140539	0.192364	0.0958744	0.196873	0.123386	0.170282	0.119208	0.262839	0.194554	0.210872	0.231973	0.252654	0.108189
BOLA1	0.00330356	0.00288747	0.00200443	0.00391367	0.00557244	0.00585202	0.0037368	0.00188151	0.00224579	0.00174766	0.00607199	0.00436962	0.00507576	0.00360702	0.00471603	0.00230913	0.00273387	0.00390237	0	0.00302658	0.0051108	0.00623696	0.00627875	0.00687719	0.0044477	0.00310591
BOLA3	0.00577497	0.00868666	0.00405024	0.00619119	0.00559458	0.0113454	0.00799745	0.00407993	0.00714027	0.00594224	0.00642986	0.010337	0.00549264	0.00399933	0.00425305	0.00692994	0.0126559	0.00363863	0	0.00569226	0.00936983	0.0125562	0.00877168	0.010242	0.00897552	0.00424672
BOLL	0.000205712	0.000180709	0.000524465	0.00023419	0.000959862	0.000460076	0.00074862	0.000293429	0.00072447	0	0	0.00116116	0.000432589	0.00137073	0	0	0.00322119	0	0	0.000239075	0.000221239	0	0.000111153	0.000269886	4.22703e-05	0.00112948
BOP1	0.00184909	0.00206607	0.00309779	0.0011308	0.00335687	0.00458584	0.00344426	0.00288016	0.00358532	0.000578944	0.00288131	0.00114874	0.00121225	0.00394509	0.000901446	0.00459345	0	0	0	0.00161851	0.00260667	0.0049454	0.00344331	0.00543009	0.00249094	0.00109265
BORA	0.00565494	0.0151995	0.00931946	0.00474785	0.00449175	0.00764168	0.0070731	0.0063185	0.00872282	0.0056888	0.0144698	0.00309214	0.00688898	0.00889548	0.00602184	0.00422263	0.00370045	0	0	0.00619512	0.00577689	0.00114996	0.0054132	0.00562117	0.00410482	0.00757609
BORCS5	0.0941555	0.0520153	0.11661	0.0864921	0.0798927	0.0741084	0.0811544	0.104553	0.081028	0.0643135	0.0675404	0.0619784	0.090185	0.10372	0.0814181	0.0395537	0.0626121	0.0414337	0.104764	0.107457	0.0825488	0.0411806	0.0852428	0.0838211	0.0802202	0.0616431
BORCS6	3.16844e-05	0	6.28258e-05	0	0	0.000392052	6.93201e-05	4.32677e-05	0.000621616	0	0	0	0	0	0	0	0	0	0	1.99556e-05	0.000169314	0.000401941	0.000104134	0.000287912	0.000155162	0
BORCS8	0.0105286	0.0103638	0.00880728	0.0126569	0.0201607	0.0286444	0.0190193	0.00860507	0.00870955	0.00878937	0.00847614	0.00867296	0.00888643	0.0127608	0.0184197	0.0103247	0.006487	0.0136552	0.018922	0.00860978	0.0248371	0.0350447	0.0269756	0.029587	0.0193234	0.00580528
BPGM	0.00807346	0.00627488	0.00666162	0.00977884	0.00990518	0.00806024	0.0120141	0.00611618	0.00456739	0.0104346	0.00679055	0.0205841	0.00875592	0.00548479	0.00512457	0.0132745	0.00540045	0.00647498	0	0.00451271	0.0104003	0.00615759	0.00762541	0.00935084	0.00982301	0.0133378
BPHL	0.0153892	0.0142993	0.0199801	0.0151268	0.0206439	0.0196758	0.015567	0.0180843	0.0194255	0.0125867	0.016746	0.0160677	0.017716	0.0258001	0.016893	0.0130841	0.0169358	0.0105564	0.0268984	0.0191563	0.0212461	0.0102459	0.0201333	0.0208901	0.0167969	0.0148272
BPI	0.000357184	0.000432375	0.000338219	7.68095e-05	0.000109603	0.000360913	0.00017175	0.00118713	0	0	0.00141471	0.00048157	0.000651052	0	0	0	0.00578374	0.0450206	0.00726349	0.000365722	0.000360827	0.000170198	0.000356072	0	0.000133288	0.00105395
BPIFA1	3.85609e-05	0	0	0	0.000216009	0.00022711	5.37674e-05	0	0	0	0	0	0	0	0	0	0	0	0	3.19311e-05	0.000158892	0	0	0.000113871	0	0
BPIFA2	2.40727e-05	6.7811e-05	0	0	0	0.000105375	0	0	0.000283854	0	0	0	8.30952e-05	0	0	0	0	0	0	4.40854e-05	0	0.000218693	3.97926e-05	4.23613e-05	0	0
BPIFA3	8.1247e-05	0	0	0	0	0.000113194	0	0	0	0	0	0	0	0	0	0	0	0	0	2.56037e-05	0.000105255	0	3.67208e-05	4.51107e-05	0	0
BPIFB1	0.00011236	0.000334643	0.000235148	7.66113e-05	0.00049997	0.00061273	0	0.000107703	0	0	0.000183562	0.000199631	0.000102064	0	0.000851918	0	0	0	0	0.000824067	0.000184625	0	0.000697622	0.00054365	0	0
BPIFB3	5.67221e-05	0	0.000170831	0.000273055	0.000261303	5.88479e-05	0.000109991	0.000220508	0	0.000666289	0	0.000894845	2.36226e-05	0	0	0	0	0	0	0.000105683	0.000527388	0.000177539	0	0.000165489	0.000143663	0
BPIFB4	0	0.000139294	0	0.000132153	0.000280778	0	0	0	0	0	0	0.0018716	0	0	0	0	0	0	0	4.71772e-05	0	0	2.05284e-05	0	0	0.000366308
BPIFC	0.000589228	0.0013844	0.000937096	0.00100153	0.000821863	0.00023569	0.00145494	0.000886549	0.000679527	0	0.00332765	0.00212573	0.000851437	0.00157877	0.00177051	0.00426634	0	0	0	0.000334098	0.00138186	0	0.000549514	0.000514463	0.00100645	0.000989868
BPNT1	0.0162137	0.0164058	0.0204724	0.0235837	0.0308112	0.0419571	0.0268727	0.0173976	0.0504031	0.0168429	0.022864	0.084626	0.0232476	0.0233588	0.0260543	0.011554	0.00308698	0.00399321	0.00570728	0.0187874	0.0337902	0.0312516	0.0381938	0.043999	0.0318046	0.0244976
BPTF	0.285792	0.252096	0.239904	0.26106	0.228019	0.270046	0.254979	0.224523	0.281133	0.34806	0.274072	0.316851	0.264253	0.238337	0.216343	0.272446	0.231158	0.272071	0.280535	0.245823	0.230915	0.220642	0.294626	0.276029	0.245346	0.295783
BRAF	0.139109	0.144691	0.193346	0.161721	0.130053	0.137061	0.142377	0.180896	0.147937	0.11986	0.141546	0.120408	0.127871	0.18958	0.134531	0.0975208	0.102484	0.0680968	0.113865	0.176959	0.103896	0.070719	0.138413	0.154713	0.11716	0.128611
BRAP	0.0443594	0.0288193	0.0477311	0.0399778	0.0418888	0.0460101	0.0421091	0.0433454	0.0458279	0.0332418	0.0479351	0.0262867	0.0492642	0.043469	0.0292852	0.0392003	0.0521951	0.0490794	0.0126211	0.0417783	0.0475316	0.026952	0.041023	0.0447676	0.0386098	0.0291496
BRAT1	0.0142105	0.0090166	0.0221408	0.015542	0.0131215	0.0176908	0.0182828	0.014922	0.0170904	0.00576047	0.0177444	0.00751096	0.00923009	0.0273139	0.0159531	0.00717135	0.0040025	0.00876652	0.00730213	0.0194166	0.0165834	0.00828303	0.0149721	0.0152607	0.0163999	0.00935783
BRCA1	0.00202466	0.00497591	0.00655923	0.00343497	0.00241771	0.003317	0.00388221	0.00420574	0.00596599	0.00478514	0.00528683	0.00183736	0.00816109	0.0114507	0.00206591	0.0184793	0.0056754	0.0123858	0.0052543	0.0048694	0.00438453	0.0035324	0.00541651	0.0065631	0.00434498	0.015623
BRCA2	0.0117085	0.0196877	0.0261184	0.0133223	0.00966618	0.0195996	0.0153519	0.0166888	0.0105624	0.0388672	0.0141384	0.0163386	0.0112941	0.0249532	0.0163011	0.0112562	0.0189895	0.0135468	0	0.0161503	0.0076594	0.00974135	0.0154868	0.0218364	0.00624867	0.0302673
BRD1	0.0200489	0.0119611	0.0221392	0.0211943	0.0187552	0.0187549	0.016563	0.0154619	0.0170303	0.0161502	0.0138601	0.0146475	0.0116036	0.0241358	0.0191331	0.0114338	0.0238116	0.0163084	0.0449097	0.0182158	0.0173642	0.0110325	0.0203429	0.020024	0.017486	0.0129462
BRD2	0.0767474	0.0762812	0.0818558	0.0839963	0.0989142	0.156972	0.0759171	0.0646451	0.0922375	0.0711648	0.0997424	0.073824	0.0858507	0.0860739	0.117594	0.0667009	0.126878	0.118534	0.0623677	0.069534	0.112093	0.182945	0.168649	0.195238	0.097408	0.06624
BRD4	0.0759267	0.0487368	0.0815369	0.0825275	0.0676519	0.106621	0.0779684	0.076143	0.0503608	0.052902	0.0538512	0.0497481	0.0548506	0.0715487	0.0676144	0.0388678	0.0678712	0.0487125	0.0422826	0.0781292	0.0793584	0.0814223	0.116244	0.114864	0.0727322	0.0411802
BRD7	0.0508602	0.0535247	0.0436064	0.0540788	0.0437474	0.0645561	0.055845	0.0409059	0.0759761	0.0763679	0.0652977	0.0480457	0.0731678	0.0341874	0.0451002	0.0579025	0.0650582	0.0746277	0.0604491	0.0478174	0.043614	0.0530497	0.0725664	0.0608802	0.0471739	0.0808618
BRD8	0.111343	0.118001	0.107237	0.100243	0.101603	0.106895	0.107489	0.0900783	0.0914669	0.0899125	0.12237	0.102518	0.0939001	0.0982136	0.110209	0.15242	0.0821129	0.0737301	0.0864244	0.116735	0.0987627	0.0648189	0.127464	0.121605	0.098433	0.0822448
BRD9	0.0266233	0.0119147	0.0404638	0.0181323	0.0143407	0.0261418	0.0313644	0.0287854	0.0100141	0.0135463	0.00994557	0.00649113	0.00876722	0.0366312	0.0186935	0.0155573	0.0131607	0.0170325	0.0220157	0.0256412	0.0167437	0.0201764	0.0251219	0.0340531	0.0150225	0.00664126
BRDT	1.32247e-05	7.56657e-05	6.45544e-05	0.000279993	0.00029001	3.39327e-05	0.000465891	0	0.00127725	0	0	0	0.000212195	0	0	0	0	0	0	0.000268163	0.000341262	0	6.77779e-05	0.000200514	8.86037e-05	0
BRF1	0.0213645	0.00892734	0.0271012	0.0164417	0.0111052	0.0211153	0.0185467	0.0233995	0.010591	0.0141214	0.0112261	0.0142075	0.00916027	0.0203533	0.0170777	0.0101465	0.00917812	0.00706311	0.00448526	0.0261978	0.0148165	0.00714192	0.0203287	0.0157393	0.0154023	0.0064095
BRF2	0.00212869	0.00034383	0.00229751	0.00259656	0.000833438	0.00420299	0.0037095	0.00174725	0.00118626	0.00151036	0.0015724	0	0.000669751	0.00110486	0.00120509	0	0	0	0	0.0027458	0.00251426	0.00441113	0.00399411	0.00430928	0.00151169	0
BRI3	0.00209414	0.00196443	0.00171007	0.00219944	0.00199363	0.00111214	0.00222114	0.00178062	0.00109699	0.00253247	0.00100786	0.00715574	0.00149585	0	0.000850888	0	0.00217315	0.00317205	0.00494744	0.0022301	0.00217833	0.00105234	0.00146862	0.00189176	0.00199593	0.00236523
BRICD5	0.000170454	0	0.000360244	0.000471395	0.00050622	0.000491013	0.000501376	0.000748641	0.000752792	0.000500615	0	0	0.000225554	0.000406502	0	0	0	0	0.00840997	0.000791901	0.000611458	0.000329601	0.000483121	0.000299555	0.00046599	0
BRINP1	0.277298	0.172143	0.321285	0.212117	0.0614123	0.186352	0.122127	0.218689	0.0658377	0.127459	0.108989	0.0337843	0.0294138	0.278442	0.0461552	0.0332137	0.0311525	0.0289625	0.0508563	0.299313	0.083717	0.0984399	0.261465	0.23396	0.140605	0.164913
BRINP2	0.00444549	0.0648141	0.138146	0.0760567	0.0712527	0.0275391	0.0395052	0.0323424	0.124117	0.00243213	0.038983	0.00813948	0.00606177	0.147453	0.0359684	0.00472184	0.00545531	0.0068572	0.0341453	0.0807655	0.0342107	0.0251538	0.0748725	0.0770002	0.0197431	0.015839
BRINP3	0.19143	0.263898	0.128384	0.198213	0.0389581	0.268937	0.626529	0.430204	0.146995	0.249138	0.175332	0.0321995	0.0340333	0.181908	0.0272606	0.0505678	0.038825	0.0587058	0.0330283	0.126535	0.507127	0.044635	0.0932881	0.0893076	0.338565	0.830485
BRIP1	0.0112117	0.00986048	0.0177649	0.0091088	0.00910367	0.0135691	0.0103647	0.0147441	0.0061681	0.00561188	0.0121425	0.00638274	0.00777358	0.0169008	0.00532666	0.0183572	0.00503925	0.0224515	0.00878674	0.0173082	0.00865696	0.00442637	0.00975767	0.0097914	0.0123218	0.0216907
BRIX1	0.0185083	0.00996479	0.015594	0.0209439	0.0227876	0.037466	0.0228271	0.0177873	0.0228332	0.0184709	0.00811092	0.013992	0.020113	0.0194588	0.0221609	0.0256072	0.0211005	0.0105646	0.00558646	0.0181199	0.0285414	0.0253356	0.0333292	0.0376707	0.023375	0.0135451
BRK1	0.0242132	0.0184168	0.0311034	0.0192929	0.0172252	0.0254198	0.0248741	0.0281908	0.0189209	0.0256693	0.0207271	0.0137135	0.0137002	0.0235789	0.0182898	0.019029	0.0268898	0.0272563	0.0193002	0.0344214	0.021092	0.0169265	0.0322626	0.026936	0.0205778	0.0191106
BRMS1	0.00106513	0.00117519	0.00159269	0.00102318	0.000848191	0.000962658	0.000432016	0.000170872	0	0.000576457	0.00121822	0	0.000904682	0.00155618	0.00138119	0.00227376	0.00455627	0	0	0.000919946	0.000686369	0.000792095	0.000796529	0.00159074	0.000715397	0.000545103
BRMS1L	0.0399624	0.0329647	0.0380104	0.0546176	0.121693	0.109145	0.112572	0.0439268	0.0315195	0.0490947	0.0326143	0.0403522	0.0428662	0.0434845	0.0913414	0.015033	0.0357346	0.0561011	0.188449	0.0333133	0.0811788	0.0807221	0.0811826	0.0795685	0.0762674	0.0478725
BROX	0.0390844	0.0392019	0.035943	0.0376538	0.0400209	0.0677184	0.0495434	0.0355028	0.0725449	0.046453	0.0613135	0.0445662	0.0923213	0.0401467	0.0423979	0.0423231	0.0527044	0.032036	0.0136698	0.0377362	0.0511083	0.0772617	0.0633066	0.0692801	0.0408568	0.0404262
BRPF1	0.0152664	0.00389563	0.0187544	0.00899906	0.00555971	0.0132109	0.00673165	0.010099	0.00192098	0.00660027	0.00387024	0.000600143	0.00366229	0.011018	0.00341489	0.00895323	0.00455168	0.00758486	0	0.017191	0.00546674	0.012094	0.0228779	0.016832	0.00581663	0.00359898
BRPF3	0.0163089	0.0125224	0.0203295	0.0305418	0.0113633	0.0178118	0.0171425	0.0121111	0.0133322	0.0111449	0.0194548	0.0109883	0.0117019	0.0185806	0.00425127	0.00404953	0.00161727	0.0145893	0	0.0157469	0.0155321	0.0170841	0.0179456	0.019789	0.0216899	0.0107056
BRS3	0.000145542	0.000217666	6.70563e-05	9.85246e-05	0.000401913	0.0123673	0.000425263	0.0041337	0	0.000796385	0	0	0.000127573	0	0	0	0	0	0	0.000298463	0.000297339	0.000732107	0.000579241	5.64943e-05	0.000105242	0
BRSK1	0.0303716	0.0146581	0.0554822	0.040405	0.0348812	0.0463148	0.039929	0.0381926	0.0166842	0.0182194	0.0188883	0.00688148	0.0262784	0.0487649	0.0300811	0.00262097	0.00490148	0.0108618	0.015348	0.0441245	0.0388083	0.0474612	0.0450993	0.0502877	0.034058	0.00941957
BRSK2	0.0121563	0.00366641	0.0224382	0.0222313	0.0140404	0.0222638	0.0194244	0.0141115	0.00713099	0.0061478	0.00636376	0.00225166	0.00341904	0.0232386	0.0161546	0.0042436	0	0.00388281	0	0.0143741	0.0188921	0.0152977	0.0174546	0.0217109	0.0173927	0.00360564
BRWD1	0.247813	0.137465	0.323234	0.23789	0.207443	0.217478	0.239093	0.242741	0.166192	0.194376	0.134492	0.186595	0.166007	0.272901	0.233826	0.147643	0.222819	0.224079	0.18965	0.268871	0.219048	0.132478	0.235269	0.251873	0.219373	0.147415
BRWD3	0.131666	0.106087	0.13164	0.0878395	0.111796	0.0750834	0.10986	0.10888	0.11352	0.129754	0.111723	0.0839284	0.0975929	0.115507	0.101795	0.0672505	0.0969074	0.0844541	0.0734353	0.113238	0.0946404	0.0309503	0.0843993	0.0855945	0.10183	0.120104
BSCL2	0.0513396	0.0430093	0.0682034	0.0767552	0.0583062	0.0696377	0.060002	0.0611405	0.0518368	0.0564982	0.0447971	0.03703	0.0405798	0.0557742	0.0507498	0.0287998	0.0410874	0.0319709	0.0554832	0.0712469	0.0677649	0.0372154	0.0735727	0.068481	0.0701873	0.0384834
BSDC1	0.0429764	0.035568	0.0466069	0.0504952	0.051442	0.0572766	0.051838	0.0454782	0.036655	0.0319626	0.0373449	0.0379499	0.0392871	0.0507054	0.0518922	0.0224606	0.0400172	0.0211477	0.0569041	0.0460165	0.0557311	0.0372092	0.0478729	0.0525537	0.0564642	0.0258682
BSG	0.00593263	0.0041103	0.00627387	0.0171303	0.00694036	0.0191402	0.0149876	0.00533257	0.0047356	0.00137636	0.00497839	0.0146695	0.00329937	0.0110626	0.00682739	0.00588835	0.0366367	0	0	0.00573996	0.0129228	0.0173655	0.0147063	0.0177415	0.00754923	0.00280691
BSN	0.0537277	0.0119229	0.0815052	0.0547136	0.0594586	0.144796	0.0781736	0.0596267	0.00449	0.0175482	0.0110361	0.00815588	0.00921496	0.080072	0.0411437	0.00678326	0.00978132	0.00556624	0	0.0466007	0.0721447	0.193875	0.101384	0.206971	0.0495291	0.0121154
BSND	0	6.23153e-05	0	0	0	0	0	0	0	0	0	0	2.27373e-05	0	0	0	0	0	0	0	0	0	3.51749e-05	0	0	0
BSPRY	0.000989545	0.00254441	0	0.00250282	0.000706574	0.000556084	0.00247556	0.000927726	0	0.00138853	0.00188032	0.000570364	0.000564154	0.00083746	0	0	0	0	0	0.000268374	0.00124282	0.000736026	0.000204435	6.93762e-05	0.00146972	0.000924271
BST1	0.0167939	0.00886208	0.0284874	0.0206561	0.0146255	0.028495	0.0175066	0.0340262	0.00612354	0.00847738	0.0135083	0.00853244	0.0118445	0.0246474	0.0121668	0.00389174	0.0131888	0.00267861	0.021069	0.032194	0.0166275	0.0164588	0.0288161	0.0242057	0.0175126	0.0063555
BST2	6.32075e-05	0.000511466	0	0	0	0.000230399	0	0	0	0	0.000183562	0	0	0	0	0.00267297	0.0118705	0.00385388	0	3.25933e-05	0	0	3.56413e-05	0	0	0.000251518
BTAF1	0.114778	0.0794456	0.134825	0.120609	0.10547	0.105562	0.107541	0.123136	0.0926161	0.117913	0.0971773	0.08763	0.0887824	0.141137	0.0959727	0.0683851	0.113457	0.174681	0.106301	0.112995	0.103177	0.0466283	0.107013	0.102244	0.107694	0.098103
BTBD1	0.0241405	0.0237388	0.0436873	0.0581517	0.0527197	0.0857908	0.0582477	0.0314293	0.04704	0.0161187	0.0332152	0.0252952	0.0427193	0.0404726	0.04924	0.0328749	0.0365777	0.108976	0.0356827	0.0285184	0.0440675	0.0846525	0.0644806	0.0915513	0.0365986	0.0243371
BTBD10	0.0893315	0.0458621	0.105428	0.10945	0.058387	0.133416	0.11305	0.11951	0.046178	0.072496	0.041182	0.0405467	0.0346609	0.10633	0.0773039	0.0302348	0.045482	0.0619817	0.0701366	0.095362	0.0627597	0.0769934	0.11387	0.118622	0.0608177	0.0427056
BTBD11	0.0145298	0.0703563	0.00528636	0.00914934	0.255909	0.00409828	0.0152792	0.00518162	0.00941638	0.012905	0.0466209	0.0911107	0.0092051	0.0203331	0.178205	0.0230375	0.0114498	0.0177954	0.112873	0.00386232	0.247249	0.00568138	0.00388011	0.00552974	0.202417	0.0326966
BTBD16	0.000455505	0.000432944	0.000589076	0.000585399	0.000700959	6.79795e-05	0.000332589	0.000208485	0.000303207	0.00120227	0.000634183	0.00118119	0.00115031	0	0	0.00232354	0.00610455	0	0	0.000259744	0.000516297	0	0.000324477	0.000107014	0.00074929	0.000191778
BTBD17	2.80344e-05	0.00444712	0.000201002	0	0.000724897	4.7023e-05	0.000436101	0	0	0	0.00544912	0.00164754	6.74677e-05	0	0	0	0	0.00388281	0	0.000112326	0.00053402	0.000460579	4.87173e-05	0.000177661	0.000718126	0.000815575
BTBD18	0	5.02055e-05	0	0	4.51612e-05	0	0.000212297	0.000176626	0	0	0	0	1.01639e-05	0	0	0	0	0	0	2.82443e-05	0	0	0.000120576	0.000184824	0	0
BTBD19	0.00098804	0.00091139	0.000444842	0.00109975	0	0.00106563	0.000226467	0.000449401	0.000826409	0.00165732	0.00240942	0.000633342	0.000789134	0.00178947	0	0.00152251	0	0	0	0.000385505	6.15102e-05	0.000627302	0.000663741	0.00065312	0.000823447	0.000566926
BTBD2	0.00513878	0.0039225	0.00677596	0.00537478	0.00603909	0.00960254	0.00930683	0.00545221	0.00128444	0.00508021	0.00681794	0.000614031	0.00239473	0.0101309	0.00811028	0.00437941	0.00846166	0	0.0127814	0.00466035	0.0101877	0.0138742	0.00837293	0.0104841	0.00819021	0.00282103
BTBD3	0.382553	0.108174	0.211752	0.131798	0.0670094	0.506536	0.200184	0.244522	0.0850843	0.137451	0.153022	0.0828241	0.195593	0.0947006	0.161683	0.0952685	0.119677	0.140585	0.221378	0.212122	0.0698255	0.511251	0.404037	0.380431	0.117718	0.116317
BTBD6	0.00146772	0.00124892	0.00232212	0.00400408	0.00358859	0.00626465	0.00246377	0.00115967	0	0	0.00406927	0.000808927	0.00106315	0.00125046	0.000770279	0.00177765	0.00961335	0	0	0.0017351	0.00459422	0.00813045	0.00533696	0.00727624	0.00254102	0.00144815
BTBD7	0.022519	0.0375741	0.0264843	0.0249004	0.0298731	0.0219646	0.0339767	0.029704	0.0457847	0.0437984	0.0307009	0.0305073	0.0266935	0.0324044	0.0281363	0.0311797	0.0531111	0.0675622	0.0461938	0.0213409	0.0246108	0.0111964	0.0179643	0.0209588	0.0287797	0.0383581
BTBD8	0.0782646	0.0661781	0.137633	0.189091	0.358351	0.131339	0.154097	0.0866521	0.0941992	0.0823186	0.142751	0.0776606	0.22561	0.123524	0.121003	0.050406	0.0360647	0.0825497	0.0738124	0.145277	0.297552	0.150552	0.204938	0.220834	0.16849	0.12593
BTBD9	0.453165	0.253547	0.391657	0.367845	0.189108	0.236856	0.349683	0.378209	0.19596	0.409531	0.251141	0.332446	0.182513	0.335028	0.273833	0.25759	0.307217	0.304663	0.178954	0.424173	0.13426	0.0910551	0.289012	0.243862	0.174043	0.283812
BTC	0.0235832	0.00242231	0.00161722	0.00805889	0.0505411	0.00290458	0.013149	0.00429705	0.00351044	0.00613413	0.000898318	0.00355131	0.00251203	0.00416923	0.0478256	0.0235444	0	0.00654062	0.0237141	0.00321798	0.0143955	0.00275517	0.00603506	0.00216738	0.0470625	0.00861451
BTD	0.00542437	0.0154794	0.0076582	0.00620191	0.0100945	0.00774431	0.0064696	0.00543597	0.018226	0.00585778	0.0168984	0.0141429	0.0135387	0.00512945	0.00544617	0.0108064	0.0140172	0.0130378	0.00782183	0.00513794	0.00899756	0.00433156	0.00643253	0.00849111	0.0107331	0.0128001
BTF3	0.00354343	0.00319392	0.00273557	0.00365491	0.00360528	0.00638808	0.00527482	0.00286205	0.00181797	0.00443892	0.00537829	0.00703728	0.0047738	0.0084101	0.00335301	0.00389327	0.00660038	0.0105506	0.00741276	0.00228271	0.00526111	0.00683833	0.00548016	0.00713289	0.00596217	0.00547886
BTF3L4	0.0268848	0.0229039	0.0199066	0.025938	0.0260862	0.0252267	0.0264624	0.0253982	0.029906	0.0390625	0.0225864	0.0118655	0.0274027	0.0186951	0.0379421	0.028496	0.0201215	0.0215654	0.0274007	0.0211857	0.0231152	0.0215961	0.0254259	0.0233103	0.0262173	0.0312864
BTG1	0.00303716	0.00272708	9.35444e-05	0.00146883	0.00158425	0.00125392	0.000115223	0.000439008	0.00186431	0.0012056	0.00463649	0.000490827	0.0010412	0	0.00198371	0.00186296	0.0180381	0.0036012	0.00668768	0.000241651	0.00152631	0.00155031	0.00131837	0.000587727	0.00225521	0.00133647
BTG2	0.000315069	0.000526798	0.000166018	0.00120464	0	8.22689e-05	0.000272122	9.48887e-05	0.00202858	0	0.000676993	0	0.000325959	0.000183985	0	0	0	0	0	4.6682e-05	0.000268486	0	9.18421e-05	0.00016474	0	0
BTG3	0.015798	0.00378596	0.00141886	0.0121991	0.00589262	0.00591185	0.00209181	0.00349382	0.00615625	0.00876883	0.00289309	0.00661295	0.00239714	0.00155465	0.00550846	0.0107276	0.0156116	0.00177063	0	0.00339638	0.00185738	0.00296321	0.00446611	0.00218595	0.00273405	0.0152314
BTG4	0.000379569	0.000119574	0.000260366	0.00237451	0.00253229	0.00101906	0.00433345	0.00221749	0	0	0	0.00091777	0	0.000183424	0	0	0	0	0	0.00254225	0.00124102	0.000197315	0.00169596	0.000211484	0.00121505	0
BTK	0.000251992	0.000475041	9.86991e-05	0	0.000204704	9.98747e-05	0.000314776	3.18831e-05	0.000569355	0.000436543	0.00101128	0	0.000975139	0.000352414	0.00114331	0.00419532	0	0.02612	0	0.000484136	0.000135297	0.000209134	5.71069e-05	0.000135344	0.00024867	0.00135228
BTLA	8.8693e-05	0.000201352	2.67056e-05	0	0.00019348	7.04484e-05	0	0	0.000282106	0	0.00149222	0	0.000864431	0	0	0.00195891	0	0.00737582	0	0.000156043	0	0	3.23954e-05	4.2097e-05	0.000108486	0
BTN1A1	0.000448441	0.000539581	0.00187477	0.00112655	0.0010591	0.000826153	0.000362898	0.00156889	0	0.000402417	0.000521797	0.00206747	9.3079e-05	0.00132893	0	0	0	0	0	0.000846762	0.0014031	0.000431411	0.000737861	0.00183535	0.000659407	0
BTN2A2	0.00210226	0.00128641	0.00448831	0.00272243	0.00514332	0.00384202	0.00343744	0.00312816	0.00305767	0.00126325	0	0.00112499	0.000434517	0.00611942	0.00634144	0	0.0189051	0	0	0.00251939	0.00368442	0.00324892	0.00338753	0.00497459	0.00597077	0.00131347
BTNL2	4.48453e-05	6.40079e-05	0	0	0	0	0.000228191	0	0	0	0	0	0	0	0	0	0	0	0	0	0	0	0	0	0	0
BTNL9	0.000372451	0.00141119	0.000235398	0.000559712	0.000412649	0.000296755	0	0.000556029	0.000308747	0	0.00232047	0.000495353	0.000899432	0.00059101	0.000760321	0.00145532	0.172908	0.0838518	0	0.00038705	0.00058071	0.000341372	0.000157096	0.000425712	0.000792283	0.00173771
BTRC	0.233616	0.129609	0.165178	0.172055	0.165666	0.205872	0.192339	0.20442	0.126731	0.162268	0.149208	0.114824	0.121132	0.145339	0.148403	0.155893	0.185004	0.128879	0.125204	0.197995	0.186636	0.119136	0.185128	0.164832	0.171363	0.137754
BUB1	0.00120222	0.000564971	0.00297244	0.00036239	0.000135853	0.00173726	0.0012265	0.00139063	0.000859324	0.000614391	0.000586185	0.00140834	0.000684925	0.00041237	0	0	0.00170612	0.0101712	0	0.000914718	0.000246646	0.00123567	0.000641003	0.00151743	0.000638179	0.00902969
BUB1B	0.00571404	0.0036812	0.00434485	0.0166344	0.00953414	0.0105733	0.0110419	0.00513528	0.00333234	0.0187289	0.00355987	0.00251585	0.00361383	0.0101988	0.0112139	0	0.00924696	0.0130212	0.00858404	0.00347389	0.00743825	0.00659428	0.00627174	0.00742514	0.00809553	0.0205579
BUB3	0.0236142	0.0230042	0.032636	0.0281707	0.0306193	0.0327874	0.024436	0.0254039	0.0186763	0.0204243	0.0299173	0.0266493	0.0306028	0.0306061	0.0290303	0.0163469	0.0219302	0.0141439	0.0147857	0.0227888	0.029218	0.0232433	0.0306939	0.0423286	0.0328711	0.024771
BUD13	0.00711452	0.0112668	0.00851755	0.0055592	0.00795211	0.00755977	0.00712487	0.0051574	0.00249892	0.00728741	0.0127082	0.00654491	0.00477654	0.00835477	0.0113172	0.0137173	0.0173835	0.0073542	0	0.00763824	0.00936187	0.00468893	0.00859099	0.0106788	0.00752756	0.00626102
BVES	0.0213944	0.0163153	0.0339426	0.013792	0.00254179	0.00748887	0.0121349	0.00784726	0.00514151	0.0316861	0.0131091	0.00212228	0.00288139	0.0057459	0.00097816	0.00602584	0.00355213	0.00360532	0.0607311	0.00135304	0.00374856	0.00743235	0.00130562	0.029251	0.00269643	0.0323833
BYSL	0.00502416	0.00280175	0.00625279	0.00466106	0.00545535	0.00867104	0.00377938	0.00360395	0.00668604	0.0022335	0.00526909	0.00346091	0.00288495	0.00333818	0.00457214	0	0.00190902	0.00637265	0.00539666	0.00499404	0.00556277	0.00552091	0.00745329	0.00683782	0.0056949	0.00250577
BZW1	0.0342023	0.024682	0.0253783	0.0510717	0.0673723	0.120226	0.0994123	0.0258539	0.042346	0.0335713	0.0245745	0.0254211	0.0360295	0.0340366	0.0520854	0.0318212	0.061384	0.079904	0.0194093	0.0225406	0.0860138	0.0913591	0.0883234	0.106031	0.0720797	0.0281841
BZW2	0.0626826	0.0377533	0.0369532	0.071239	0.0495654	0.0880541	0.043209	0.0643801	0.066528	0.0690355	0.0588743	0.0777198	0.0799651	0.0567053	0.0593899	0.0340703	0.0238679	0.0346221	0.0282653	0.0487652	0.0697787	0.0433087	0.0681651	0.0596762	0.0742241	0.059298
C10H12orf45	0.00575359	0.00411647	0.00382139	0.00731718	0.0106078	0.0131624	0.00748477	0.00271258	0.00326896	0.00464482	0.00423666	0.00275852	0.0151756	0.0071184	0.00357613	0.0107447	0	0	0.00395381	0.003881	0.0102427	0.0157831	0.00941357	0.015028	0.0110127	0.00696492
C10H12orf56	0.08694	0.0362194	0.0445033	0.0122476	0.0185622	0.0523855	0.0388837	0.0665838	0.0126654	0.0217948	0.0276815	0.0174159	0.0136671	0.00933066	0.0603011	0.0509999	0.0172395	0.0306657	0.063173	0.111585	0.0113557	0.0126501	0.078497	0.0339805	0.0206947	0.0221834
C10H12orf66	0.00956929	0.00541521	0.0106285	0.00992521	0.00744999	0.0196072	0.0150503	0.0107647	0.0103211	0.00913277	0.00699194	0.00360451	0.00896942	0.00950873	0.00783641	0.00538528	0.0102161	0.0165716	0	0.0128656	0.00983539	0.0138201	0.0178362	0.0181155	0.0109135	0.00729648
C10H22orf23	0.000661025	0.00246737	0.000573083	0.000885601	0.000164424	0.00117276	0.000517632	0.000948492	0	0	0.00134553	0.00423121	0.000738277	0.000384125	0	0.0154508	0	0	0	0.000998573	0.00119654	0.000428244	0.00098883	0.000850603	0.00117316	0.000789615
C10H2orf40	0.00100349	0.000266603	0.00027223	0.00490617	0.00110023	0.000616646	0.00766269	0.000296589	0	0	0	0.0383298	0.00041528	0	0	0	0.00915385	0	0.00819315	0.000332214	0.00150021	0.000532342	0.000567084	0.000102685	0.00217117	0.000271129
C10H2orf42	0.00762893	0.00527707	0.00977364	0.00971071	0.00747479	0.014236	0.0120573	0.00673597	0.0075445	0.0115721	0.00814895	0.00372725	0.00862043	0.00679899	0.010279	0.00981557	0.0136099	0.00300736	0.0129164	0.00857307	0.0107457	0.0127568	0.0156268	0.017232	0.0089926	0.00770478
C10H2orf49	0.0162272	0.0167349	0.019323	0.0184934	0.0221988	0.0259659	0.0258583	0.016095	0.0228876	0.0186794	0.0242878	0.0175549	0.0272934	0.0214609	0.0232818	0.0214194	0.0227137	0.0288868	0.0198319	0.0184493	0.0266325	0.0222499	0.0272098	0.0303101	0.0266682	0.0157923
C10H2orf73	0.00249197	0.00518959	0.00293215	0.00285031	0.000320392	0.00245907	0.00194633	0.00250988	0.00112643	0.00403033	0.00472996	0.007195	0.000441509	0.003656	0.000847812	0.0602972	0.00376373	0	0	0.00263126	0.00154183	0.00163801	0.00240982	0.00181443	0.0011708	0.00043452
C11H5orf15	0.0170345	0.0119193	0.0136809	0.022611	0.0198139	0.0215311	0.0147715	0.0159957	0.0575827	0.01839	0.017989	0.0241415	0.0215005	0.0188221	0.0187193	0.0185081	0.0147743	0.0156027	0.0086423	0.0162966	0.0252787	0.0137933	0.020642	0.0230509	0.022933	0.0234595
C11H5orf24	0.0164027	0.0123204	0.00931844	0.0216687	0.02686	0.0311505	0.0225354	0.00704387	0.019429	0.0146437	0.022363	0.0228088	0.025862	0.0126355	0.0258056	0.0146839	0.128777	0.0175474	0.0209862	0.00854534	0.0297851	0.0390688	0.028135	0.0429401	0.0284634	0.0162726
C11H5orf63	0.00301755	0.00606346	0.00519425	0.00750901	0.00405603	0.00442881	0.00422185	0.00616544	0.00569745	0.0035552	0.0108015	0.00191533	0.00710674	0.00928141	0.00165025	0.009038	0.00293457	0	0	0.00706251	0.0043276	0.00352331	0.00501262	0.00368481	0.00495687	0.00568637
C11H9orf131	0.000219908	0.000145931	0.000141241	0.000222711	0.000114527	0.000273009	0.000143135	0	0.00057328	0	0	0	8.17059e-05	0.000427356	0	0	0	0	0	0.000462059	0.000321378	0.000365938	0.000202843	0.000368556	0.000236413	0
C11H9orf24	0.00548574	0.00584097	0.00801946	0.00577788	0.005332	0.0066098	0.00468958	0.00749756	0.00239896	0.00397941	0.0075646	0.0048014	0.00286788	0.00537552	0.000825929	0.0146662	0.00513522	0	0	0.00660784	0.00503071	0.00530998	0.00666778	0.00715062	0.00762812	0.00388682
C11H9orf43	0.00448406	0.0027592	0.00537267	0.0028695	0.00147504	0.00418857	0.0032842	0.00815544	0.000996399	0.00292832	0.00256563	0.00120023	0.000920698	0.00109304	0.00113398	0.0183615	0.00301435	0	0.00755215	0.00931263	0.0020021	0.00189326	0.00471912	0.00384586	0.000504335	0.00128167
C11H9orf72	0.0210223	0.0196212	0.0210095	0.0473604	0.0349805	0.0512619	0.0333498	0.0260135	0.0272809	0.0166125	0.021019	0.0100245	0.0202419	0.0190279	0.0341173	0.00690517	0.012785	0.0188959	0.0134845	0.0174184	0.0434981	0.043287	0.038449	0.0399976	0.0380403	0.0131164
C11H9orf84	0.000306646	0.000238192	0.000436433	0.000297477	0.000115081	0.000218919	7.10583e-05	0.000730949	0.000336605	0.0016526	0	0	0.000246331	0	0	0	0	0	0	0.000185564	0.000332209	0	0.000273314	0.000241505	8.618e-05	0.000263213
C12H6orf106	0.0371334	0.0382746	0.0385188	0.0444784	0.0386978	0.0430549	0.0439076	0.0368432	0.0329491	0.0285898	0.0469911	0.0417549	0.0376701	0.0325785	0.0552668	0.038592	0.0588705	0.0593282	0.0590775	0.0377786	0.0431115	0.0497158	0.0396844	0.0450621	0.0406518	0.0307071
C12H6orf120	0.000931491	0.00106047	0.000652656	0.00129099	0.0028358	0.00209986	0.0015118	0.000320597	0.00297788	0.000340115	0.00186764	0.0021799	0.00243308	0.000121814	0	0.000664828	0.00329833	0	0	0.00111378	0.00417409	0.00222184	0.0020199	0.00323862	0.00368761	0.000330964
C12H6orf132	5.73143e-05	0	0.000192216	0	0	4.86975e-05	0	0.000210463	0	0	0	0	0	0	0	0	0	0.00380207	0	0	0.000713376	0	0	0	0.000360409	0
C12H6orf136	0.0156864	0.0166134	0.0221376	0.0243701	0.0329906	0.0395168	0.0283784	0.0220804	0.00915758	0.00731076	0.0174725	0.0235266	0.012055	0.0224491	0.0228758	0.00717513	0.0257769	0.0245805	0	0.0180277	0.0327708	0.0238629	0.0279554	0.0389638	0.0311798	0.0096217
C12H6orf141	0	0	0.000159065	0	0	0.000210794	0	0	0	0	0	0	0	0	0	0	0	0	0	0	0	0	0	0	0	0
C12H6orf163	0.000708471	0.000484716	0.00047369	0.000221591	0.000482216	0.000990008	0.000327645	0.000799145	0	0	0.000472897	0.000976552	0.000406722	0.000164076	0.00137282	0	0	0	0	0.000756061	0.00065273	0.000141691	0.000700283	0.000642836	0.000859349	0
C12H6orf203	0.0160011	0.0224193	0.0168151	0.0214273	0.0151568	0.0248892	0.0184082	0.0245011	0.0108958	0.0178118	0.0174134	0.0196111	0.0102257	0.0157939	0.00821256	0.0124948	0.0200637	0.0281241	0.0273013	0.0173452	0.0201212	0.0108445	0.0165731	0.0232965	0.0162549	0.0166364
C12H6orf89	0.0230403	0.0194606	0.0290023	0.0328048	0.0218728	0.0406155	0.0329432	0.0272836	0.0210593	0.0161398	0.0222792	0.013723	0.0210758	0.0307888	0.021912	0.0103431	0.0283674	0.0100009	0.0174188	0.0251581	0.0272367	0.032508	0.0345436	0.0370656	0.0245222	0.0144065
C14H1orf35	0.0123251	0.00732697	0.0167423	0.0136378	0.0109803	0.0187701	0.0126328	0.0182505	0.00834924	0.00549026	0.0038004	0.00820363	0.00728876	0.0142353	0.00354708	0.00871775	0.0113977	0.00907178	0.0117231	0.0157855	0.0139316	0.0159333	0.0179606	0.0174193	0.0139112	0.00502015
C14H7orf31	0.000613344	0.00114358	0.00103031	0.000598526	0.000558175	0.000350378	0.000629694	0.000753796	0.00114097	0.000835348	0.00114384	0.00147096	0.000674785	0.00173858	0	0	0	0	0	0.000623745	0.000811567	0.000447623	0.000480781	0.000647299	0.000750794	0.00140215
C15H12orf29	0.0113279	0.00954137	0.0172287	0.0151733	0.0182099	0.0221434	0.0166732	0.0114244	0.0134656	0.00783947	0.0130032	0.0100917	0.0166236	0.0176541	0.015031	0.00860043	0.006955	0.0111169	0.0238234	0.0104862	0.0274172	0.0232148	0.0161646	0.0269711	0.0195297	0.0142356
C15H12orf50	0.000446535	0.000555175	0.00181915	0.000614002	0.000509356	0.000851107	0.000865405	0.000375903	0.000446997	0.000845519	0.00120586	0.00179688	0.000749278	0.00341231	0	0.00254337	0	0	0	0.0004724	0.000974402	0.00250412	0.000234488	0.00475091	0.000475238	0.000342139
C15H12orf73	0.00252467	0.0025133	0.00364132	0.00145362	0.0027157	0.002134	0.00260174	0.00301248	0.000476924	0.00216616	0.0042852	0	0.00283547	0.00225223	0.00289972	0.00339546	0	0	0.0072329	0.00288104	0.00274722	0.000378535	0.00201089	0.00226379	0.00356797	0.00192558
C15H16orf87	0.0858476	0.0644499	0.0962568	0.0884557	0.0884243	0.158059	0.0860602	0.115845	0.0464533	0.0661101	0.0596388	0.0576205	0.0543773	0.0872681	0.105652	0.0446736	0.037241	0.0695438	0.0656589	0.12979	0.0781443	0.150634	0.175153	0.13498	0.0849591	0.0804509
C15H1orf109	0.00606659	0.0037106	0.00807358	0.00943464	0.00422594	0.0114835	0.00727741	0.0082926	0.00347217	0.00633673	0.0028288	0.00782499	0.00249744	0.00852471	0.00603445	0.00119149	0.00712689	0.00657353	0.0130218	0.00834169	0.0060879	0.00814631	0.010299	0.0115838	0.00677512	0.00331502
C15H1orf122	0.000440104	0.000276761	0.00132603	0.000164469	5.94392e-05	0.00122211	0.000363562	0.000257445	0.000273974	0.000343775	0	0	0.0010671	0.00083746	0.000661248	0	0	0	0.00634773	0.000472616	0.000515263	0.0014322	0.00134981	0.00125942	0.0010161	0.000271596
C15H1orf185	0.0101845	0.0182585	0.00744828	0.00777206	0.0103552	0.00426058	0.0022698	0.00494666	0.0115176	0.0196889	0.012826	0.0109233	0.0133628	0.0042173	0.00637182	0.00405041	0.00626545	0.0111721	0.0225117	0.00168747	0.00656241	0.00856588	0.00282448	0.00999455	0.00481275	0.0349363
C15H1orf216	0.00178889	0.00101653	0.00325437	0.00171471	0.00246002	0.00287604	0.00188069	0.00164621	0.000771392	0.000752348	0	0	0.000157978	0.000950196	0.000857108	0	0	0	0	0.0022992	0.00293003	0.00306698	0.00464752	0.00452614	0.0028986	0.000980106
C15H1orf50	0.00323502	0.0019958	0.00539599	0.00270453	0.00373822	0.0028737	0.00436195	0.00401456	0.0014118	0.00218364	0.00405099	0.000602298	0.00227536	0.00411318	0	0.00275772	0	0.00649344	0.00800746	0.00356708	0.00425344	0.00330576	0.00306178	0.00404656	0.00323587	0.00111192
C15H1orf94	0.000261344	8.50561e-05	5.09112e-05	0	0	0.000271731	9.65633e-05	0.000521106	0	0.000322316	0	0	0	0	0	0	0	0	0	0.000200649	7.87476e-05	0	0.000162719	0.000820876	0	0.000340219
C15H4orf45	0.000878394	0.000685037	0.000862453	0.00116248	5.37676e-05	0.000509127	0.000490486	0.00112076	0	0.0005059	0.000700789	0	0.000590371	0.00358284	0.00271875	0.000854508	0.0031793	0	0	0.000914274	0.00067156	0	0.0012157	0.00134097	0.00145298	0.000677614
C15H4orf46	0.000460379	0.00021415	0.001547	0.000926927	0.000829168	0.0012125	0.00105027	0.000673008	0.000710639	0	0.00032282	0.00209629	0.000299162	0.00131195	0.000735508	0	0.00117809	0.0039675	0.00614269	0.000650741	0.00158842	0.000812553	0.00104738	0.00126306	0.000957699	0.000484828
C15orf48	0.00011316	0	6.03792e-05	0	0.000402035	4.26222e-05	0.000609755	0.000272738	0	0	0	0.0030504	0.000162416	0	0	0	0	0	0	0.000274373	4.96038e-05	0	0.000363899	8.18823e-05	8.79457e-05	0.000378917
C16H4orf47	0.0419201	0.00917949	0.0212537	0.018191	0.01232	0.013195	0.0100902	0.0222153	0.0116736	0.0345732	0.00900452	0.0310397	0.0100882	0.0213239	0.00891848	0.0342721	0.00695479	0.00189131	0.00487073	0.0357422	0.017267	0.00567992	0.0252111	0.0123496	0.0185397	0.0107983
C16H8orf48	0.00573974	0.00113777	0.00401362	0.00600069	0.0034283	0.00795634	0.00710465	0.00746195	0.000371002	0.00355958	0.00249621	0.00336212	0.00441451	0.00689052	0.00782127	0.00350799	0.00181922	0	0	0.00619987	0.0066664	0.00485402	0.00749285	0.00678248	0.00375734	0.00115097
C17H1orf162	0.000149035	0.000367209	0.000124946	0.000291816	0.000126103	0	4.84059e-05	0.000822183	0	0	0	0	0	0	0	0	0	0	0	0.000196571	2.16081e-05	0.000174177	0.000239641	0	0.000397314	0
C17H1orf56	0.00065298	0.00055809	0.00145957	0.000737585	0.000412013	0.00105674	0.00226849	0.000865576	0.000447259	0	0.000726441	0.00141956	0.00058265	0	0.00108336	0	0	0	0	0.000864413	0.000599411	0.000585517	0.000530046	0.00145311	0.000771886	0.000286214
C17H2orf50	0.000129337	0	0	0.000120322	0	0	0	0	0	0	0	0.00857847	0.000182587	0	0	0.135435	0	0	0	1.86315e-05	0	0.000181385	0	4.70907e-05	9.65589e-05	0.000330248
C17H2orf68	0.00993104	0.00781646	0.0135223	0.00961541	0.0109525	0.0126911	0.00980454	0.00700984	0.0121759	0.0100515	0.0116482	0.0175424	0.012931	0.0153789	0.00999915	0.0102977	0.0251743	0.0108098	0.0149646	0.00751936	0.0135791	0.0122191	0.0130943	0.0212495	0.00898738	0.0115429
C17H2orf70	0.000100201	0	8.53217e-05	6.1519e-05	0	0	0	0.000111022	0.000541034	0	0	0	0	0.000496138	0	0.0444776	0	0	0	0	2.28169e-05	0	2.82657e-05	0	0	0
C17H2orf78	0	6.06708e-05	0	0	0	0.000114239	0	0	0	0	0	0	0	0	0	0	0	0	0	0	0	0	8.82145e-05	1.70083e-05	0	0
C17orf113	0.000355662	0.00113463	0.00148922	0.000725148	0.000775509	0.0012557	0.00147678	0.000705144	0.000990146	0.00140147	0.000712432	0	0.000433811	0.000341983	0.000416387	0	0.00333314	0.00364285	0.0061967	0.000641079	0.00175114	0.00171918	0.000955408	0.00102641	0.00072461	0.000591955
C18H11orf24	0.00192537	0.00277351	0.00547481	0.00469359	0.00892541	0.0106536	0.00708878	0.0045931	0.0222968	0.00470806	0.00927587	0.00574941	0.0206664	0.00390499	0.0109165	0.00336199	0.00360421	0	0	0.00507952	0.00963427	0.00460499	0.00620073	0.00623999	0.00782548	0.00447649
C18H11orf49	0.224046	0.297036	0.208038	0.165726	0.131919	0.166092	0.200131	0.243533	0.109084	0.146666	0.233322	0.146816	0.0828569	0.199359	0.122387	0.3189	0.0707715	0.2184	0.0972364	0.217983	0.136026	0.0627339	0.166225	0.152349	0.131188	0.140952
C18H11orf68	0.00335246	0.00162302	0.00296296	0.0041094	0.00606599	0.00888755	0.00388571	0.00191524	0.00136801	0.00204524	0.00262686	0.00125732	0.00265772	0.00183145	0.00106732	0.00175104	0.00374687	0.0039675	0	0.00212488	0.0064922	0.00676911	0.00883156	0.0097981	0.00331239	0.00115316
C18H11orf74	0.00867519	0.00856343	0.0105678	0.0125288	0.00812644	0.0164288	0.014205	0.0133149	0.00929272	0.00876742	0.00774834	0.014258	0.00959047	0.0147714	0.00718323	0.0355621	0.00541619	0.00407807	0	0.0106981	0.0114982	0.0109955	0.0128596	0.00922276	0.00735382	0.00866052
C18H11orf91	6.42886e-05	0.000282704	0	0	0	0.000134974	9.99358e-05	0	0	0.000823669	0	0	0.000167124	0	0	0	0	0	0	0	0.000108286	0.000165419	4.63153e-05	0	0.000104392	0
C18H11orf95	0.000218645	0.000269103	0.000911725	0.000593102	7.8313e-05	0.00106641	0.000171482	0	0.000266759	0	0	0	3.76986e-05	0	0	0	0	0	0	0.000372603	0.000271229	0.000149178	0.000580706	0.000439105	0.000595703	0
C18H7orf57	0.00419385	0.00190141	0.00443857	0.00617578	0.00385542	0.00661096	0.00617769	0.00420961	0.00100618	0.00326874	0.00230585	0.00529805	0.000567316	0.00286695	0.00766783	0.0100093	0.00322446	0.00565847	0	0.00407305	0.00454556	0.00201511	0.00538887	0.00410081	0.00586345	0.00159419
C19H2orf76	0.0120242	0.0143563	0.0149657	0.00538921	0.0078936	0.0102826	0.00639081	0.0127894	0.0142841	0.00367844	0.0139382	0.0116383	0.0108262	0.00793719	0.0070672	0.0220952	0.00943622	0.00726681	0.0100439	0.0124409	0.0095387	0.00475694	0.00914094	0.0116165	0.00748903	0.0116092
C19H4orf33	0.00394749	0.00850013	0.00620432	0.012415	0.0130388	0.0134127	0.00835596	0.0063708	0.0102413	0.00794455	0.00583704	0.00862809	0.00765434	0.00811026	0.00577487	0.00637796	0.0156233	0.0184283	0.00787651	0.00610544	0.0204042	0.0148326	0.00945202	0.0158933	0.014171	0.0100341
C1D	0.0118871	0.00934834	0.00756819	0.0141196	0.0132314	0.0209404	0.0135215	0.00572932	0.0114211	0.00532616	0.00716258	0.012638	0.0115735	0.0120799	0.015731	0.00725683	0.00184514	0.028346	0.0122554	0.00624993	0.0206014	0.0225501	0.0221054	0.0205455	0.01737	0.00894009
C1GALT1	0.0103841	0.00854165	0.0105849	0.017258	0.0120926	0.0119109	0.0224694	0.0146935	0.012997	0.00509344	0.0128636	0.0135365	0.0132827	0.00915614	0.00682253	0.00797206	0.00600513	0.0248282	0.0131141	0.0122271	0.0127288	0.0069681	0.0126539	0.0142339	0.0114014	0.0188278
C1GALT1C1	0.00388637	0.00342175	0.0021621	0.00400475	0.00534015	0.00857892	0.00250865	0.0029428	0.00305803	0.00393065	0.00137428	0.00501688	0.00615727	0.00532154	0.00573857	0.0013867	0.00671687	0	0	0.00273945	0.00665786	0.00358153	0.00678509	0.0055745	0.00707778	0.00242563
C1H18orf54	0.0168565	0.00709296	0.0180247	0.0129653	0.00849461	0.013385	0.0170595	0.0178709	0.0103045	0.0137761	0.0084205	0.0037547	0.0106047	0.0183448	0.00943277	0.00655786	0.0181524	0.0165196	0.0157704	0.0184467	0.0111941	0.00635644	0.0157393	0.0123531	0.00858176	0.0156398
C1H18orf63	0.0131882	0.00153801	0.0114131	0.00626048	0.00294934	0.00585655	0.0112079	0.0105215	0.00085532	0.0123638	0.00101598	0.00215399	0.000958432	0.0104586	0	0	0	0	0.00376918	0.00903688	0.00482708	0.003142	0.00734381	0.00795988	0.00365258	0.000160073
C1H19orf12	0.00132515	0.00102263	0.00113411	0.00131764	0.00177085	0.00383734	0.00409079	0.00180736	0	0.00240921	0.00182914	0	0.000467918	0.00257494	0.00221361	0	0	0.00398288	0	0.000660066	0.00376337	0.00606078	0.00179043	0.00490418	0.00424575	0.00171097
C1H19orf47	0.00662748	0.00270686	0.00673657	0.00608154	0.00581302	0.00544301	0.00701701	0.00821107	0.0040894	0.00771446	0.00269065	0.00269812	0.00571604	0.00804201	0.00427904	0.00259724	0	0.00398804	0.00377886	0.00667099	0.00542143	0.00241108	0.00476608	0.00536183	0.00644464	0.00338576
C1H19orf54	0.00021325	0.000374363	0.000752441	0.000308593	0.000769216	0.000420127	0.000530975	0.000515684	0	0	0	0	0.000611076	0.000230685	0	0	0	0	0	0.000481428	0.000389167	0.000487131	0.000602827	0.000439751	0.00127744	0.000716981
C1H19orf81	0.0331671	0.0352895	0.0379058	0.0606191	0.0353094	0.0805992	0.0449332	0.0504936	0.0234966	0.0270882	0.036632	0.0201879	0.0310108	0.0448166	0.0275288	0.0185876	0.0241979	0.0166198	0.0299829	0.0470872	0.0491166	0.0417539	0.073083	0.0534531	0.0483116	0.0309491
C1H6orf118	0.00305955	0.00059113	0.00440624	0.00238627	0.00306123	0.00582432	0.00127126	0.00327207	0.000513412	0.00235673	0.000524731	0.0112087	0.00040491	0.00357439	0.000301142	0.0746337	0	0.00401405	0	0.00198387	0.00284179	0.00393398	0.00389669	0.00459637	0.00290257	0.00145527
C1H9orf135	0.000836897	0.00287282	0.000513149	0.00102825	0.000805524	0.00237386	0.0012703	0.00137153	0	0.00194653	0.00202377	0.00541401	0.000933001	0.000197908	0	0.162846	0	0	0	0.00380721	0.000909162	0.000188707	0.00250227	0.000295421	0.0012015	0.000878762
C1H9orf40	0.0016992	0.000814273	0.00144316	0.00134573	0.00148592	0.00187448	0.00121138	0.0020329	0	0.000772762	0.00121052	0	0.00123887	0.00153467	0.000496105	0	0	0	0	0.0018016	0.00116066	0.000579498	0.00136044	0.00101839	0.000857743	0.000919601
C1H9orf64	0.00598586	0.0095489	0.00807496	0.0104489	0.00928891	0.0156222	0.00894637	0.00746666	0.00774898	0.00982136	0.0100208	0.0105943	0.00654215	0.0056186	0.0081761	0.00452607	0.00805286	0.0107789	0.0111782	0.00626767	0.013869	0.0164241	0.0137053	0.0182644	0.0128846	0.00928957
C1H9orf85	0.0226628	0.0251201	0.0222192	0.0195679	0.022423	0.0140654	0.0216782	0.0180752	0.0235477	0.0165218	0.0370738	0.0244023	0.0268335	0.0193086	0.0209891	0.022848	0.0241887	0.00875695	0.0271319	0.01857	0.0194579	0.00438626	0.0146747	0.0123185	0.0202036	0.01918
C1QA	0.000308646	0.00238509	0.000498639	0.00045534	0.000375656	0.000280732	0.000616766	0	0.00131539	0.000618189	0.00107358	0.000467478	0.00220496	0.00100152	0	0	0.00213691	0.0740002	0	0.000489537	0.000619249	0.00241715	0.000646581	0.000293003	0.000922185	0.00234629
C1QB	7.90507e-05	0.000343062	0.000190992	0	0.000213751	0.000152619	0.000141731	8.35461e-05	0	0.000814926	0.00148338	0	0.000626555	0	0	0	0	0.0328349	0	0.000158442	0.000145571	0.000153123	0	0.00028905	0	0.000763527
C1QBP	0.00630824	0.00450904	0.00632414	0.00729866	0.0074959	0.0211049	0.0101866	0.00564847	0.00448939	0.0087931	0.0068491	0.00835428	0.00764124	0.00609099	0.00804371	0.00521302	0	0.0138004	0.00420107	0.0050496	0.0138169	0.0259359	0.0178037	0.0243983	0.00924381	0.00491454
C1QC	0.00011742	0.000605531	0.000177864	0.000338243	0	5.27317e-05	0	0.000271385	0.000415915	0.000901863	0.000479608	0	0.000671727	0	0	0	0	0.0707032	0	0.000122641	0.000143544	0.000134223	0.000252252	3.45895e-05	0.000133222	0.00083847
C1QL1	0.000226739	0.00406863	0.000282688	0.000692994	0.0097388	0.000159731	0.000486692	0.000115773	0.00917886	0	0.00350421	0.000279881	0.000820462	0.000507214	0	0	0.00141583	0	0.00746131	0.000463104	0.0034508	0.000536759	0.000162221	0.00025226	0.000176195	0.038062
C1QL2	0.000108496	0.000186281	0.00122441	0.000154171	0.000343578	0.00202711	3.60402e-05	0.00142257	0	0	0	0	0.000526828	0.00271184	0	0	0	0	0	0.000511906	0.00024313	0.00351554	0.00205886	0.00590622	0.000350038	0.000520806
C1QL4	0	0	0	0	0.000123153	0.00015218	0	0	0	0	0	0	0	0	0	0	0	0	0	0	0	0	0	0	0	0
C1QTNF1	0	0	0	4.48945e-05	0	0	0	0	0	0	0	0	0	0	0	0	0	0	0	0	0.000119575	0.00033729	0	0	0	0
C1QTNF2	0.0099823	0.00126164	0.00865246	0.00320434	0.00281384	0.00802099	0.00538869	0.00940705	0.000609863	0.00385197	0.00155153	0.00294188	0.000705575	0.00952991	0.0033882	0.00657604	0.00290026	0	0.00847431	0.0123648	0.00426584	0.00309836	0.0121589	0.00929562	0.00383161	0.00381632
C1QTNF4	0.0047907	0.00271988	0.00146227	0.00570386	0.00413753	0.00409988	0.00154072	0.00330581	0.00190895	0.000280464	0.00336911	0.00153109	0.00143417	0.00593932	0.00556575	0	0	0.00409444	0	0.00403908	0.00471444	0.00390655	0.00551552	0.00358237	0.00339357	0.00116371
C1QTNF5	0.000539067	0.000504442	0.000137706	0.000585723	0.000524406	0.000109811	0.000771791	0.00033296	0.000702406	0.000890145	0	0.0817197	0.000460239	0	0.0010413	0.00735817	0	0	0	0.00103795	0.000126442	0.000243362	0.000593965	0.000266854	0.000121658	0.000361435
C1QTNF6	0.000323398	0.00215977	0.000227067	0.000887873	0.000659166	0	0	0.000151664	0	0.0013422	0.00168018	0.00122355	0.000287041	0	0.00125141	0	0.00241723	0	0	0.000256666	0.000480726	0	0.000174163	0.000219789	0.000174426	0.00101326
C1QTNF7	0.000308948	0.000427795	0.000255569	0.000155357	0.0338175	0.000144316	0.000107528	0.000350096	0	0.000946346	0	0	0.000629327	0	0	0	0	0	0	0.000191716	0.0148444	0.000897492	0.000139515	0.000389253	0.010627	0.000138379
C1R	0.00277974	0.0073484	0.00115789	0.000858012	0.0189533	0.0025929	0.000566859	0.000877587	0.0029919	0.00247037	0.00821892	0.00482465	0.00104375	0.00207868	0.0126824	0.0203203	0.00376834	0	0.00254181	0.000348637	0.0195682	0.00244861	0.00104917	0.0029146	0.0204458	0.00550999
C1RL	0.000481063	0.00274991	0.000580729	0.000233307	0	0.000250259	0.000709816	0.000492824	0.000144519	0	0.00109952	0.000513307	0.000460743	0.000619287	0	0.0111615	0	0	0	0.000548044	0.000418876	0.000336077	0.000245864	0.000116622	0.000654931	0.000764283
C1S	0.00137645	0.0194706	0.00696395	0.00143366	0.00216002	0.012913	0.00609374	0.00879828	0.00361645	0.00792864	0.0165383	0.0132651	0.00128898	0.0041676	0.00288036	0.0252147	0.0247389	0.0112712	0.0112812	0.00376845	0.00819446	0.00603169	0.00778706	0.00935637	0.00886092	0.0195634
C1orf189	0.00415945	0.00612294	0.0048851	0.00460634	0.00422488	0.00494888	0.00432331	0.00605937	0.00781341	0.00701588	0.00729529	0.0117039	0.00402255	0.00556435	0.00349851	0.0325063	0.00916157	0	0	0.00515949	0.00491288	0.00280402	0.0048767	0.00383026	0.00664676	0.00442088
C20H19orf38	0.000183901	0.000272981	7.00701e-05	9.45148e-05	0.000197245	0	8.59951e-05	6.51763e-05	0.00138421	0	0	0.00105827	0.000358515	0	0.00136832	0	0	0.0072309	0	0.000357262	8.64205e-05	0.000154326	0.000286167	0.00019935	0.00021324	0
C20H19orf44	0.0178267	0.0181888	0.0104619	0.00522461	0.0109141	0.00952391	0.00685958	0.00796324	0.0129871	0.0125373	0.0130665	0.0917782	0.00863748	0.00370932	0.00761838	0.0163277	0.0107683	0.00621564	0.00840997	0.00933176	0.016569	0.0048018	0.0123513	0.00916669	0.0197895	0.00791772
C20H19orf53	0.0085106	0.00666511	0.00859374	0.00983074	0.0142751	0.0145307	0.00874014	0.00789764	0.00461668	0.00731448	0.0090184	0.00762498	0.00733342	0.0099838	0.0102944	0.0108273	0.00805959	0.0115196	0	0.00670056	0.0153293	0.0139464	0.0116457	0.015986	0.0146836	0.00491826
C20H19orf57	0.0130781	0.00851677	0.0181008	0.0136163	0.0124675	0.0165955	0.014205	0.0206946	0.00868705	0.0086492	0.0109947	0.012266	0.00851095	0.018907	0.00711756	0.0136983	0.00932038	0.00368991	0.00381812	0.0185852	0.0109758	0.00546397	0.0136146	0.0123914	0.0100305	0.0076969
C20H19orf66	0.00128775	0.00184951	0.00138909	0.00216841	0.00217621	0.00295384	0.00340687	0.0022039	0.00156683	0	0.000714308	0.000835325	0.00100687	0.00188248	0.000506952	0.00102514	0	0	0	0.00194143	0.00278036	0.00151073	0.00229149	0.0015307	0.00451661	0.00197361
C20H19orf67	0	0	0.000166831	0	0	4.49635e-05	0	0.000200694	0	0	0	0	8.54106e-05	0	0	0	0	0	0	2.8503e-05	0	0.00022618	0	9.26566e-05	0.000104836	0
C20H19orf70	0.00354031	0.00281133	0.00291961	0.00485239	0.00507691	0.012701	0.00647206	0.00300316	0.00161506	0.00137571	0.00280214	0.00568092	0.00300517	0.00264754	0.0078564	0.00417108	0	0.00280624	0	0.00261166	0.0081663	0.0127891	0.00790102	0.0137092	0.00527453	0.00390862
C20H19orf71	6.72481e-05	7.05451e-05	0.000149005	0.000342004	0	5.12113e-05	0.000344625	0	0	0	0	0	0	0	0	0	0	0	0	0.000188516	3.12994e-05	0	0	0.000122385	0.00045471	0
C20H3orf14	0.0115387	0.00940229	0.0224597	0.010679	0.0146672	0.024121	0.0327814	0.0192449	0.00302144	0.0134599	0.00353464	0.00236195	0.00341906	0.0249968	0.00567933	0.000388508	0.00202916	0.0126604	0.0173027	0.0135786	0.0165167	0.0159063	0.0151755	0.0278677	0.011192	0.00526158
C20H3orf18	0.000340978	0.000593112	0.00268222	0.00159713	0.00218792	0.00305689	0.00199286	0.00123412	0	0	0.000277986	0.00130021	0.000153741	0.000636049	0	0	0	0	0	0.000828058	0.00366529	0.000765177	0.000609969	0.000988002	0.00158312	0.000826188
C20H3orf20	0.000435047	0.000764252	0.000985938	0.000410545	0.000215419	0	0.000741679	0.000228855	0.000436283	0.00129379	0.000728397	0	0.00033006	0.000441954	0	0.00183065	0	0	0	0.00085448	0.000216863	0	0.000240973	0.000526584	0.000526012	0.000861516
C20H3orf49	0.000131605	5.93612e-05	0.000180244	0	0	0.000124043	8.06255e-05	0.000255878	0	0	0	0	7.61988e-05	0	0	0	0	0	0	0.000127631	0	0.000223712	1.45207e-05	0.000118695	0.000153278	0
C20H3orf62	0.00471958	0.00302626	0.00748452	0.00578343	0.00617977	0.00534989	0.00605329	0.00937363	0.00539373	0.00245595	0.00468408	0.00362078	0.0034378	0.00754082	0.00418681	0.000996453	0.0021019	0	0	0.0056791	0.00580431	0.00295974	0.00551313	0.00539803	0.00424767	0.00265252
C20H3orf67	0.0448578	0.0624338	0.0513564	0.0453634	0.0422928	0.0530346	0.0560357	0.0734199	0.0913558	0.0393008	0.0789469	0.0611178	0.05728	0.0470425	0.0368374	0.214078	0.0790861	0.0767632	0.0481496	0.086322	0.0280783	0.0176879	0.0611561	0.0365934	0.0259882	0.0571881
C20H3orf84	0.000183911	0.000280963	5.1361e-05	0.000146916	0.000138277	0	0	0	0	0	0	0.000806834	0	0.000326322	0.00113832	0.00199445	0	0	0	4.11501e-05	0.000121166	0	6.3315e-05	2.86554e-05	0.000135855	0.000391502
C21H11orf16	0.000123587	0.000566485	0.000142228	0.000137136	0.000214278	4.40023e-05	0	0.000141913	0	0	0	0.00424297	6.28211e-05	0.00130002	0	0.0156895	0	0	0	6.55877e-05	0.000247543	0	0	0.00010791	0	0
C21H11orf42	0.000361888	2.3238e-05	0.000321846	0.000624195	0.000388783	0.000291388	0.000683941	0.000966043	0	0.000805539	0	0	0.000207203	0.000404401	0	0	0	0.00384434	0	0.000252887	0.000802865	0.000366386	0.000389208	0.000462409	0.000497262	0
C21H11orf54	0.0106245	0.0137262	0.0135498	0.00912899	0.00814179	0.0147245	0.0149516	0.0109923	0.0270772	0.00626235	0.0129573	0.0132879	0.0186107	0.00948984	0.0118654	0.0127672	0	0	0.0233283	0.0128711	0.0108947	0.0123703	0.0177681	0.018945	0.0107948	0.0100506
C21H11orf97	0.000721526	0.000707803	0.000340323	0.000500278	0.000699973	0.000118081	0.000409058	0.000327041	0	0.000891552	0	0.0146865	6.7628e-05	0.00113063	0	0.00732361	0	0	0	0.000275906	0.00040618	0.000121865	7.68172e-05	0.000257263	0.000321466	0
C22H13orf46	4.86746e-05	0	4.87134e-05	8.76431e-05	9.44816e-05	0.000152396	0.000132655	0	0	0.000964803	0	0	0	0	0	0	0	0	0	4.90223e-05	0.000123063	0	9.55964e-05	0.000136557	7.41339e-05	0
C22H16orf87	0.000482113	0.000268027	0.000490223	0.000175068	0	0.00183605	0.000192972	0.000843098	0	0.00146547	0	0.000194047	0.000208229	0	0	0	0	0	0	0.000993738	0.000180592	0.000580194	0.000744256	0.00043247	0.000190871	0.000692711
C22orf46	2.3696e-05	0	0	0	0	0.000184411	0.000169455	0	0	0	0	0	0.000101672	0	0	0	0	0	0	0	0	0	4.27304e-05	6.26463e-05	0.000188806	0
C23H3orf33	0.0628127	0.0482579	0.0502834	0.033678	0.046246	0.0362173	0.0428242	0.0411711	0.0232749	0.0496296	0.0439464	0.0215737	0.0192452	0.0456406	0.0797077	0.0342917	0.00932856	0.0138554	0.0392293	0.0432596	0.0349604	0.0194718	0.0368915	0.0422783	0.0363171	0.0347005
C23H3orf58	0.0274241	0.0185846	0.00720056	0.0183185	0.0203416	0.0427116	0.025259	0.0396637	0.0128356	0.0354589	0.0249135	0.0332174	0.029425	0.00745139	0.00113776	0.00803121	0.0112351	0.0389919	0.0247041	0.012111	0.0608146	0.009598	0.0124367	0.00556837	0.0232476	0.0180768
C24H20orf194	0.199452	0.144428	0.251495	0.248086	0.228721	0.193653	0.213469	0.243254	0.345278	0.183015	0.150355	0.192719	0.127452	0.272999	0.234119	0.154698	0.128315	0.0846823	0.216766	0.245675	0.224826	0.102168	0.194231	0.190721	0.211078	0.19913
C24H20orf85	0.00069579	0.000102784	0.000459381	0	0	0.000114819	0.000373703	0.000556479	0	0	0	0.000476185	0.000249692	0.00028807	0	0.00769034	0	0	0	0.000289628	0	0.000233369	0.00030375	0.000115161	0	0
C24H20orf96	0.00202272	0.00491061	0.00191521	0.0014484	0.00158998	0.00120581	0.00125879	0.00230907	0.00301317	0.00190328	0.00483611	0.00582033	0.00591226	0.0030157	0.0027334	0.0274025	0.00625789	0.00323897	0	0.00138007	0.000812827	0.000368193	0.00132191	0.00178788	0.00181775	0.00267715
C25H2orf72	0.00113279	0.00995866	0.00216662	0.00406921	0.00152056	0.00196125	0.00199544	0.00100781	0.000547815	0	0.00616271	0.00766393	0.000316931	0.00179673	0.00254719	0.00331269	0.00350425	0.00504856	0	0.00169465	0.00315235	0.0002159	0.00099942	0.00147934	0.00276165	0.00432529
C26H12orf65	0.0430316	0.0291597	0.0410535	0.0374097	0.0283928	0.0406931	0.0385459	0.0392302	0.0605754	0.0413236	0.0387477	0.0399881	0.0322489	0.0445858	0.0256271	0.041344	0.0224254	0.0215474	0.0340474	0.0338798	0.0276616	0.029281	0.0429751	0.0428435	0.0309981	0.0342385
C26H22orf15	0	0	0	0	0	9.43265e-05	0	0.000200617	0	0	0	0	0	0	0	0	0	0	0	5.80974e-05	0	0	0	0	0	0
C26H22orf31	0.000450831	0.000343176	0.00041189	0.000348365	0.000376246	0.000555859	0.000154713	9.46363e-05	0	0	0	0	0.000162685	0.000184756	0	0	0	0	0	0.000206139	0.000294758	0	0.000228729	0.000261843	0.000160253	0
C26H22orf39	0.00186385	0.00321487	0.0024196	0.00249941	0.00312708	0.00248569	0.00402025	0.00368326	0.00247918	0.000690728	0.0039621	0.00178961	0.00217617	0.00351291	0.0046628	0	0.00294261	0	0.00506202	0.00190064	0.00487689	0.00141677	0.00303581	0.00143767	0.00398163	0.00338273
C27H12orf10	0.0081472	0.00694475	0.00902159	0.00986809	0.0135809	0.0161657	0.0112653	0.00755708	0.0091469	0.00865276	0.0058132	0.00361929	0.00560961	0.0084932	0.013748	0.00432925	0.00823918	0.0152347	0	0.00702354	0.0142383	0.0158819	0.0186443	0.0167876	0.0121287	0.00428863
C27H12orf4	0.0352808	0.0278059	0.0384325	0.0378608	0.0502735	0.0381725	0.0360911	0.036213	0.0346754	0.0287502	0.0336292	0.0267883	0.0363164	0.0411195	0.063614	0.0140136	0.022883	0.0337424	0.0116152	0.0344863	0.0366296	0.0238986	0.0380511	0.0439943	0.0457106	0.0413407
C27H12orf40	0.00141491	0.0127965	0.00131204	0.00131016	0.00106294	0.000782697	0.00116439	0.000451852	0.00107476	0.00181708	0.00396774	0.000335271	0.000799136	0.000436511	0.00273087	0.0420216	0	0	0	0.00201511	0.000387875	0.000566111	0.00146617	0.000544611	0.00150598	0.0033271
C27H12orf57	0.00361941	0.00371	0.00240285	0.00571602	0.00506609	0.0133481	0.0068361	0.00201923	0.00580888	0.00460457	0.00487402	0.0057401	0.0027777	0.0039636	0.0147456	0.00509311	0.00995353	0.00985045	0.0155144	0.00209194	0.00783153	0.0177007	0.00856794	0.0106282	0.00660101	0.00416444
C27H12orf71	0.0001911	4.33387e-05	0.000236837	0.00050008	6.81039e-05	3.3146e-05	0	0	0.000324625	0	0	0	0	0	0	0	0	0	0	0.000380024	3.37368e-05	0	0.000248911	0.000164961	0	0.000206409
C28H10orf53	2.81394e-05	0	0	0.000183089	0	0.000236414	0.000118683	0.000180418	0	0	0	0	0	0	0	0	0	0	0	0	0.000124781	0.000207285	6.32938e-05	0.00032275	0.00041679	0
C28H10orf71	0	0.000358454	0.000386151	0.00018042	0.00040931	0	0	0	0	0	0	0	0	0	0	0	0	0	0	0	0.000765238	0.000150316	0	0	9.98595e-05	0
C28H10orf82	5.73947e-05	9.99013e-05	0.00113422	0.000374372	0	0.000804131	0.000110498	0.00262106	0.000659964	0	0	0	0	0.000461942	0	0	0	0	0	0.000781707	0	0.000332763	0.000577331	0.000921915	8.95654e-05	0.00018715
C28H10orf90	0.0228872	0.270962	0.0145669	0.0226606	0.0220844	0.0143374	0.0210088	0.0168471	0.462603	0.0196838	0.636905	0.0493338	0.901544	0.0181242	0.0250751	0.0656064	0.0450636	0.0282662	0.0353365	0.0189989	0.019643	0.0333856	0.0147898	0.013613	0.0202661	0.111552
C29H8orf34	0.162989	0.02989	0.339952	0.0723633	0.296034	0.490977	0.609892	0.650551	0.0265657	0.141125	0.0306243	0.0289901	0.0318689	0.158393	0.128066	0.0328237	0.0366624	0.0507467	0.0148465	0.194275	0.246601	0.093809	0.22553	0.217108	0.348784	0.0695066
C29H8orf37	0.00597028	0.00560157	0.00723017	0.00282453	0.00186516	0.00411415	0.00279372	0.00738451	0.00180252	0.00440998	0.00315795	0.00901141	0.0034472	0.004422	0.0047345	0.0116959	0.00205156	0	0	0.00656546	0.003438	0.00142814	0.00443159	0.00439854	0.00343425	0.00312939
C2CD2	0.00779063	0.0122	0.0138387	0.0175983	0.0181476	0.016232	0.0223818	0.0265099	0.00158576	0.0145972	0.00820346	0.0135792	0.00288218	0.0103412	0.0108643	0.0135837	0.0698561	0.00915214	0	0.0142844	0.0215861	0.00318155	0.00966682	0.0106858	0.0188412	0.00420635
C2CD2L	0.0196663	0.00441523	0.0144582	0.0273113	0.0173376	0.0481749	0.0246566	0.017483	0.00535361	0.00609531	0.00614921	0.0149062	0.00539351	0.0147318	0.0147371	0.000481101	0.0049925	0.00376536	0.0231706	0.0173441	0.0219998	0.0458778	0.0444857	0.0440022	0.019894	0.00273508
C2CD4C	0.000186183	4.05408e-05	0.000139227	0.00350783	0.000575251	0.000477892	0.000723343	0.000529234	0.00111026	0	0	0	6.17403e-05	0.000971886	0	0	0	0	0.00428486	0.000193258	0.00102732	0.000299976	8.77335e-05	0.000257254	0.000831362	0.00036231
C2CD5	0.172945	0.104832	0.232249	0.18102	0.166776	0.165507	0.205377	0.204347	0.0808939	0.14663	0.109789	0.114698	0.0854726	0.210338	0.17362	0.119574	0.094474	0.065578	0.20597	0.212753	0.172101	0.0867121	0.1739	0.185205	0.169061	0.120588
C2H16orf78	0.00192625	0.000376543	0.00310507	0.00702196	0.000148914	0.000813235	0.000174853	0.000587249	0	0	0.000642583	0.00116704	0.00026364	0.000593463	0	0	0	0	0	0.00351334	8.09859e-05	0.00160413	0.0040782	0.00262268	0	0.000453351
C2H1orf158	2.72835e-05	0	0	0	0	0	0	0	0	0	0	0	0	0	0	0.0122869	0	0	0	7.15604e-05	0	0.000222099	3.41877e-05	0	5.76806e-05	0
C2orf80	0.00862532	0.00643714	0.0200393	0.00553414	0.00185848	0.0262464	0.0174423	0.0206224	0.00333993	0.00216173	0.00749707	0.00472784	0.00250781	0.0208744	0.00437605	0.00248248	0.00186559	0	0.0140009	0.0163156	0.0120006	0.022545	0.0261761	0.0293294	0.011449	0.00561716
C3	0.00309085	0.00854285	0.00235738	0.00175822	0.00215514	0.00126703	0.00206623	0.00159525	0.00433634	0.00241089	0.0135275	0.00509544	0.00700704	0.00111496	0	0.00898154	0.0296022	0.5369	0	0.000924452	0.00188221	0.0059876	0.00146854	0.000685892	0.00226383	0.00739042
C30H15orf39	0.00010778	0.000684554	0.000169151	9.9714e-05	0.000582193	0	0	0	0	0	0.000450021	0	0	0.000396592	0	0.00204587	0	0.00424286	0	4.61813e-05	0.000380921	0	0	8.68431e-05	0.00114464	0
C30H15orf41	0.0784344	0.0982821	0.168866	0.116749	0.0956334	0.089116	0.119936	0.152495	0.0994325	0.111247	0.108274	0.0834087	0.086106	0.100543	0.114798	0.0607767	0.0863873	0.125144	0.109312	0.154984	0.106793	0.0318516	0.124221	0.106516	0.113609	0.11729
C30H15orf61	0.00172316	0.00231503	0.00379596	0.0053574	0.00584358	0.00494722	0.00308292	0.00341492	0	0.00293979	0.000467408	0.00365789	0.00221796	0.0050159	0.00510347	0.000587036	0.00355619	0.0124164	0	0.00258489	0.00422497	0.00290681	0.00609024	0.00481453	0.00398943	0.0024766
C30H15orf62	0.00011283	0.000197055	5.72716e-05	0.000147904	8.90087e-05	7.47905e-05	0	0	0	0	0	0	8.83442e-05	0	0	0	0	0	0	0	0.000353882	0	0	0.000189235	0	0.000532218
C31H21orf58	0.00266465	0.00396096	0.00436278	0.00268835	0.00589691	0.00720389	0.00663738	0.00435165	0.00280182	0.00274962	0.00856423	0.00216443	0.00432971	0.00637244	0.00539968	0.0177536	0.00170612	0.00393213	0.00267598	0.00353464	0.00897701	0.00812315	0.00657584	0.00888105	0.0100262	0.00301342
C31H21orf62	3.54015e-05	0.00107282	0.000240436	0	0	0	0.000258643	0	0	0	0	0.0211874	0.000125752	0	0	0.00612678	0	0	0.00668768	0	0.000139946	0.000184345	0	0.0001905	0	0
C31H21orf91	0.0330074	0.01773	0.0159661	0.0627269	0.00495115	0.00710476	0.00869633	0.0120001	0.0316219	0.0206678	0.0511041	0.0280273	0.0686692	0.0200531	0.00438523	0.0322602	0.0151113	0.0248865	0.0231636	0.0139233	0.00509985	0.0051065	0.0108957	0.0131843	0.00478713	0.0262998
C32H4orf17	0.000270326	6.24528e-05	0.000595905	0.000471303	0.000290633	0.000414917	0.000161435	0.00026929	0	0.000427688	0	0	0.000485912	0.00107228	0	0	0	0	0	0.0005682	0.000515216	0.000171857	0.00039197	0.000363984	0.000413019	0
C32H4orf36	0.00960064	0.00178953	0.0045196	0.00396633	0.00296044	0.0060711	0.00500995	0.00398384	0.000892134	0.00383977	0.00411508	0.000659114	0.000922536	0.0018151	0.00571431	0.00114297	0.00391791	0	0.00448526	0.00441271	0.00259463	0.0035198	0.00566394	0.00583069	0.00407479	0.0011472
C32H4orf54	3.8561e-05	0	2.39404e-05	0	0.000148789	0	0	0	0	0	0	0	0	0	0	0	0	0	0	0	7.04986e-05	0	0	3.29386e-05	0.000771458	0
C33H3orf38	0.00903085	0.0124906	0.0110098	0.00989077	0.0149006	0.0182582	0.0126906	0.00799545	0.0238197	0.00951944	0.010226	0.0174753	0.0163131	0.0153318	0.00239879	0.00759697	0.0104236	0.0198918	0.00826402	0.00829156	0.0153195	0.0142144	0.0159407	0.0215834	0.0157843	0.0122437
C33H3orf52	5.26159e-05	3.10208e-05	0.000810545	0.000376159	0.000563234	0.000836571	0.00240842	0.00134616	0	0	0	0.000620076	8.46233e-05	0.000779872	0	0.000661591	0.00514667	0	0.00752713	0.00104146	0.000685825	0.000770267	0.000632638	0.000805305	0.000904377	0.000338323
C34H3orf70	0.0190662	0.0608204	0.0208886	0.103457	0.0378355	0.0311869	0.0316979	0.0364335	0.00770113	0.0367794	0.0576123	0.0345564	0.0390188	0.00770569	0.0489292	0.0395447	0.0841898	0.0453917	0.015135	0.0332194	0.0574212	0.0151098	0.032256	0.0132837	0.0642811	0.0508952
C34H5orf49	0.00180129	0.000829502	0.00133454	0.0022342	0.00218821	0.00230665	0.0010046	0.00198033	0.00146355	0.00183746	0.000782643	0.00153645	0.000376716	0.000670108	0.000853986	0.0575812	0	0	0.00254181	0.00268839	0.00196543	0.00146103	0.00399738	0.00162471	0.00216959	0.00139873
C35H6orf62	0.0156039	0.0172753	0.0246441	0.0218704	0.0171775	0.0211168	0.0213049	0.023547	0.0165583	0.00902061	0.0215846	0.0177752	0.0168074	0.0187687	0.022026	0.053781	0.0153511	0.0363165	0.0236202	0.0180743	0.016774	0.0182754	0.0189471	0.0223111	0.040886	0.0109287
C37H2orf69	0.00893612	0.0194637	0.00913869	0.0119561	0.00707187	0.00757096	0.00982061	0.0127832	0.0110315	0.0142986	0.0241579	0.00564613	0.0186339	0.00763131	0.00363484	0.00861692	0.00449817	0.00641666	0	0.00973893	0.00811368	0.00419152	0.00773266	0.00797328	0.00975322	0.0103407
C37H2orf88	0.000325681	0.00022919	0.000305093	0.000194175	0.000344741	0.000445	0	0.000490828	0.000423027	0.000275561	0.00105855	0.00114478	0.00206983	0.000581411	0	0.00190101	0	0	0	0.000503176	0.000342803	0.000128021	0.000280478	0.000341631	0.00032723	0.000542354
C3AR1	7.41313e-05	0.000198489	0.000194797	0.000220765	0.000228238	0.00014527	0	0	0	0	0.000666537	0	0.000287387	0	0	0.00348861	0	0.0394705	0	0.000192738	0	0	0.000134853	0.000152051	9.98595e-05	0
C3H5orf30	0.000389953	0.000486399	0.000356638	0.0012609	0.000824198	0.000448611	0.000517157	0.000323311	0	0.000281315	0	0	0.000945783	0	0.00119176	0	0	0	0	0.000188207	0.00190369	0.00069768	0.000333406	0.000915102	0.00193051	0.000283876
C4BPA	5.20363e-05	7.72169e-05	0.000105201	0	8.39612e-05	0.000269328	0.000435227	0	0	0	0	0	0	0	0	0	0.0019399	0	0	0	6.80269e-05	0.000150316	2.34458e-05	0	0.000145294	0
C4BPB	0.000259274	0.000398015	0.000505721	0.000558876	0.000396622	0.000393152	0.000384083	0.00034183	0	0.000858865	0.000696601	0	0	0.000657261	0	0	0	0	0	0.000483221	0.000151349	0.000178525	0.000177788	0.000372124	0.000123601	0.000362749
C4H1orf131	0.0299546	0.0205516	0.0208326	0.0276102	0.0311436	0.0435261	0.0313684	0.0267582	0.025878	0.035849	0.033922	0.0185056	0.0306904	0.026589	0.0427077	0.0194039	0.0174383	0.0401136	0.0131553	0.0290243	0.030518	0.031821	0.0425011	0.038332	0.0297822	0.0281389
C4H1orf198	0.0290475	0.0484885	0.0439198	0.0117694	0.00852824	0.0182112	0.00666939	0.0171251	0.139584	0.0138094	0.0790565	0.0335561	0.0849217	0.03357	0.0224456	0.0340388	0.0253139	0.0131173	0.0185959	0.0479021	0.0129884	0.0154554	0.0445343	0.0254953	0.0123252	0.0375786
C4H5orf22	0.0386194	0.0244351	0.038842	0.0394877	0.0395415	0.0541654	0.041451	0.0449632	0.0251759	0.0286463	0.0252185	0.0248673	0.018743	0.0396902	0.0266699	0.00985514	0.018105	0.0242357	0.0293456	0.0433152	0.0351462	0.0242396	0.0474693	0.0457281	0.0386583	0.0225916
C4H5orf34	0.000563365	0.000718275	0.00274705	0.000548118	0.000171902	0.00107797	0.00034878	0.00185452	0	0.00144249	0.00139175	0.000554152	0.000710512	0.00108935	0.000574145	0	0	0.00213254	0.00659906	0.00185356	0.000369174	0.000233966	0.00266309	0.00157151	0.000441316	0.00308062
C4H5orf51	0.0186017	0.0346749	0.0216708	0.023743	0.0345741	0.0351721	0.0282591	0.0151964	0.0624455	0.0218665	0.0329668	0.0311816	0.0373645	0.0286934	0.0236954	0.0217816	0.0283871	0.00710778	0.0197183	0.0165151	0.0347822	0.0368157	0.030178	0.0366528	0.0372924	0.036171
C4orf48	0.0125108	0.00992309	0.00796985	0.0256625	0.0271336	0.0307014	0.019606	0.00875733	0.00606482	0.00812026	0.00841263	0.0224203	0.00756043	0.0138471	0.0351292	0.0332736	0.00763235	0.004507	0.0187483	0.00889093	0.0277033	0.0335918	0.0240475	0.0343912	0.0270218	0.00920305
C5	0.00227937	0.000597027	0.00151933	0.000763167	0.00254687	0.00013933	0.00144181	0.000166155	0.00469067	0.00496496	0.000327373	0.000690973	0.000853778	0	0.00402926	0.000499711	0.00300027	0	0	0.000376293	0.000715271	9.33037e-05	0.000339335	0.000862952	0.00202096	0.000378917
C5AR1	0.0297074	0.00302898	0.0196169	0.0110429	0.0100595	0.0234394	0.0183471	0.0238943	0.000897198	0.0105916	0.00287255	0.00354419	0.00190213	0.0139635	0.00735803	0.00372506	0.0100326	0.00870762	0	0.0175363	0.0213053	0.00981537	0.0169014	0.017788	0.0166396	0.00319256
C5AR2	0	0	3.11803e-05	0	0.000336361	6.5243e-05	8.61488e-05	0	0	0	0	0	6.77891e-05	0	0	0	0	0.00328196	0	0	0.000154025	0	0	0	0	0
C5H11orf52	6.43563e-05	0.00152594	0.000150287	0	0.00062933	0	0	0	0.000443366	0.000493942	0	0.000916899	0.000140852	0	0	0	0	0.0032686	0	0.000125591	0.000218926	0	3.44279e-05	0	0.000493263	0.00028285
C5H11orf53	0.000254055	3.03171e-05	0.000297648	0.00026696	0.000144364	7.64582e-05	2.47758e-05	0.000120922	0	0.00035571	0	0	0.000101822	0	0	0.00423938	0	0	0	2.3726e-05	0.000168587	0	0.000142388	0.000124634	0.000955826	0
C5H11orf65	0.00200865	0.00356557	0.00125869	0.00139783	0.00218747	0.00107371	0.00181776	0.00212613	0.00196133	0.00328441	0.00211551	0.00251278	0.00120459	0.00120097	0.0124117	0.0343338	0.00387079	0	0	0.00167806	0.0033626	0.000937377	0.00141466	0.000362541	0.00439952	0.0032594
C5H11orf71	3.53608e-05	0	6.09483e-05	0	0	0	0	0.000118055	0	0	0	0	0	0	0	0	0	0	0	0	2.88497e-05	0.000194684	4.41762e-05	1.91404e-05	0	0
C5H11orf87	0.00688407	0.00126525	0.00576125	0.0187121	0.0179059	0.0188033	0.00502241	0.00348233	0.00297893	0.000756735	0.00125754	0	0.00228495	0.00330604	0.00525558	0	0.00369161	0.00393714	0	0.0109446	0.0350422	0.0176668	0.0346316	0.0138004	0.0227901	0.00238814
C5H11orf88	7.16147e-05	0.000237445	0.000297399	0.000103216	0.000116472	0.000450211	0.000639722	0.000352223	0	0	0.000401183	0.0673943	0.000312458	0.000719279	0	0.142865	0	0	0	0.000329517	0.000303407	0.000661884	0.000692272	0.000449766	0.000708091	0.00064812
C5H16orf46	0.00283327	0.00495358	0.00434577	0.00229828	0.00179642	0.00390331	0.00225309	0.00237604	0.00128221	0.0020535	0.00438778	0.00649051	0.00318891	0.00683106	0.000920936	0.0240903	0	0.0070833	0	0.00317399	0.00473924	0.00521926	0.00294727	0.00533107	0.00332396	0.0034883
C5H16orf70	0.0242479	0.0129745	0.033517	0.0254677	0.0216529	0.0330255	0.0346253	0.0258321	0.0194969	0.0219865	0.0169256	0.0140446	0.0197486	0.0315689	0.0136575	0.0102473	0.0127659	0.00819094	0.00647078	0.0254226	0.0230861	0.0148681	0.0300488	0.0350229	0.0217403	0.0143057
C5H16orf74	0.000358409	0.00441478	0.00372241	0.000835604	0.000275599	0.000151278	0.000115864	0.000868876	0	0	0.00349064	0.0108172	0	0.00149118	0	0	0	0.00181002	0.00607251	0.00264983	0	0	0.00241315	0.00176308	0.000218256	0.000340984
C5H16orf86	0	7.1205e-05	2.78509e-05	0	0	0	0	0	0	0	0	0	0	0	0	0	0	0	0	0	0	0	0	3.81389e-05	0	0
C5H1orf123	0.0122364	0.00509095	0.0155631	0.0101747	0.0153875	0.0236109	0.0156069	0.009621	0.00705906	0.00583634	0.0107021	0.0107743	0.00707781	0.00956391	0.00965333	0.00995414	0.0162928	0.00517734	0	0.0103311	0.0265357	0.0270672	0.0206285	0.0309686	0.0208291	0.00673917
C5H1orf141	0.000393997	8.74501e-05	0.000289243	0.000559306	0	0.000121571	4.04061e-05	0.00082887	0	0.00149915	0.000836099	0	0.000119804	0.00157707	0.000590713	0	0	0	0	0.000374976	0.000699387	0.00040399	8.41062e-05	0.000348443	0.000119841	0
C5H1orf159	0.00503599	0.00117277	0.00663854	0.0080653	0.00421797	0.00714568	0.00597281	0.00611794	0.000893216	0.00389357	0.00213269	0.000297993	0.00186414	0.00416538	0.00729615	0.00238283	0.0029319	0	0	0.00852384	0.00589033	0.00314522	0.00835377	0.00604826	0.00449761	0.00239791
[truncated: 21,036 more rows]

## Sheet: exprssion proportion
index	0	1	10	11	12	13	14	15	16	17	18	19	2	20	21	22	23	24	25	3	4	5	6	7	8	9
[truncated: 22,639 more rows]
