# Supplementary material for: A single-nucleus transcriptomic atlas of the dog hippocampus reveals the potential relationship between specific cell types and domestication
Source: Natl Sci Rev. 2022 Jul 23;9(11):nwac147. doi: 10.1093/nsr/nwac147 (PMC9772819; doi:10.1093/nsr/nwac147)
Supplement: nwac147_Supplemental_Files [file nwac147_supplemental_files.zip › Table_S13_The_mean_expression_of_DEGs_in_different_cell_types.xlsx]

## Sheet: expression average
	Glutamatergic neurons	GABAergic neurons	Oligodendrocytes	Oligo(mix)	Myelinating oligodendrocytes	Unidentified	Endothelial cells	Microglials	Astrocytes	Cajal-Retzius
MCTP1	1	0.672142	0.126513	0.0909443	0.108082	0.101325	0.0842995	0.463369	0.10415	0.147568
PPFIBP1	1	0.241479	0.786512	0.921488	0.371589	0.299904	0.996087	0.222059	0.163414	0.107384
KHDRBS3	1	0.347729	0.836961	0.192429	0.133312	0.146457	0.150875	0.227294	0.157188	0.699918
ENSCAFG00000038024	1	0.381795	0.139814	0.10309	0.0847825	0.10294	0.0712599	0.180537	0.0777433	0.200629
SLCO3A1	1	0.567981	0.364009	0.161507	0.463409	0.763988	0.429965	0.214019	0.120691	0.174364
DLGAP1	1	0.855996	0.702314	0.489479	0.156646	0.170475	0.130649	0.254069	0.363101	0.121017
EPHA7	1	0.622975	0.12851	0.209879	0.109219	0.126405	0.144855	0.25113	0.123719	0.0855713
ENSCAFG00000036302	1	0.825125	0.102123	0.097449	0.0951641	0.0892963	0.148645	0.18968	0.0881212	0.0589529
KCNN2	1	0.783802	0.169297	0.107737	0.152789	0.0960733	0.151676	0.335459	0.464834	0.144596
AKAP6	1	0.94306	0.681502	0.24547	0.547363	0.255222	0.210613	0.4423	0.679328	0.939896
PRICKLE2	1	0.652162	0.317344	0.2503	0.276127	0.43782	0.552278	0.430759	0.393128	0.250858
GPR176	1	0.67617	0.393859	0.219141	0.16329	0.294088	0.289666	0.120162	0.197692	0.398311
PPM1E	1	0.431875	0.379471	0.198388	0.167306	0.450726	0.170413	0.292139	0.239898	0.367867
DPP6	1	0.793508	0.80322	0.18708	0.168503	0.156621	0.152824	0.332863	0.499755	0.838057
ENSCAFG00000033443	1	0.200555	0.0821342	0.098767	0.0748558	0.107805	0.1063	0.147335	0.067108	0
ENC1	1	0.349721	0.107656	0.0916369	0.146779	0.127471	0.213094	0.229979	0.138114	0.0222527
ERC2	1	0.768429	0.450068	0.267946	0.174454	0.318605	0.254759	0.222724	0.128743	0.373808
CNKSR2	1	0.431843	0.251771	0.539875	0.223562	0.146191	0.108796	0.292332	0.174685	0.150819
CALM1	1	0.850205	0.451159	0.3002	0.487211	0.742274	0.932459	0.963995	0.497806	0.612337
PPFIA2	1	0.568137	0.426116	0.148854	0.161703	0.159465	0.169441	0.302772	0.139985	0.741282
PTK2B	1	0.0847203	0.105119	0.0894139	0.105362	0.114577	0.138197	0.349245	0.0948215	0.202053
CALM3	1	0.967263	0.250022	0.383768	0.238765	0.182719	0.236117	0.513114	0.20489	0.404719
CACNA1E	1	0.390275	0.362789	0.125685	0.109407	0.114883	0.125973	0.1357	0.0938792	0.423125
CAMK2A	1	0.227116	0.1615	0.129033	0.15402	0.151544	0.200893	0.384453	0.169902	0.0776963
SCN3B	1	0.270436	0.0881458	0.0788475	0.0913316	0.10389	0.101055	0.0958691	0.0820744	0.153244
NOS1AP	1	0.626212	0.412929	0.168963	0.206256	0.570742	0.69839	0.680485	0.207358	0.371495
KCTD16	1	0.622672	0.455774	0.212629	0.113165	0.340989	0.182338	0.163373	0.44165	0.270994
IQCJ	1	0.424025	0.168258	0.128948	0.17275	0.166725	0.191788	0.352713	0.170607	0.106348
ENSCAFG00000031791	1	0.482927	0.546781	0.157737	0.230423	0.0943646	0.108368	0.142557	0.109358	0.516988
CACNA1A	1	0.9003	0.43318	0.150203	0.120795	0.118003	0.0966954	0.0803328	0.100189	0.267033
ST8SIA3	1	0.926607	0.169877	0.129474	0.120426	0.123132	0.114603	0.347568	0.130794	0.181501
HCN1	1	0.983641	0.129115	0.0975522	0.127118	0.124158	0.117403	0.318992	0.115508	0.163297
MDGA1	1	0.172935	0.220374	0.35439	0.190382	0.110241	0.0488565	0.269836	0.310218	0.446388
GRIA3	1	0.663292	0.992764	0.424511	0.388448	0.141331	0.134908	0.262103	0.208898	0.528158
LRRC7	1	0.873572	0.196868	0.087455	0.131796	0.10598	0.115796	0.250329	0.124436	0.275189
APBA2	1	0.454697	0.378092	0.224068	0.192394	0.177617	0.16221	0.235786	0.54551	0.828157
PDE1A	1	0.399501	0.12516	0.102987	0.118499	0.103512	0.270106	0.22558	0.119892	0.34669
ARHGAP44	1	0.645553	0.276779	0.167255	0.112057	0.25389	0.175199	0.207277	0.180356	0.701746
SYNJ1	1	0.930092	0.403744	0.312053	0.370428	0.724191	0.356367	0.887811	0.333726	0.74071
ADGRB3	1	0.714339	0.70379	0.488195	0.206546	0.268309	0.171968	0.315125	0.873461	0.186956
TIAM1	1	0.521295	0.757711	0.251184	0.307233	0.28539	0.145116	0.229277	0.123941	0.257751
RASGRF1	1	0.242379	0.0682998	0.0985195	0.111316	0.0901274	0.121413	0.218885	0.0937551	0.0454687
ARHGAP21	1	0.548546	0.580059	0.201702	0.547334	0.316632	0.335771	0.61063	0.710823	0.537691
ZNF385B	1	0.876808	0.66957	0.131857	0.120599	0.0867325	0.134481	0.161388	0.12646	0.256571
HS6ST2	1	0.839644	0.485889	0.376223	0.0987733	0.0815749	0.056665	0.191564	0.0996005	0.0343228
SLIT3	1	0.144827	0.111797	0.122974	0.0805634	0.307457	0.124841	0.215917	0.0752714	0.0412702
FSTL5	1	0.631529	0.101464	0.103688	0.0988869	0.125475	0.121962	0.238217	0.0981084	0.970179
ZMAT4	1	0.676048	0.144963	0.278469	0.287864	0.171498	0.0865288	0.12975	0.0861973	0.099365
AKAP11	1	0.997784	0.431729	0.433581	0.665121	0.349874	0.473435	0.878155	0.448046	0.571665
TLL1	1	0.120605	0.260614	0.0827427	0.115003	0.206564	0.0625914	0.249435	0.0888343	0
OCIAD2	1	0.653021	0.274829	0.140305	0.718858	0.211204	0.249383	0.498094	0.399389	0.332816
CACNA1C	1	0.558655	0.46994	0.150033	0.120716	0.170532	0.500489	0.273842	0.136882	0.428065
GRIN2A	1	0.332932	0.100059	0.0906562	0.102531	0.0788811	0.132126	0.173432	0.0796959	0.0434728
GALNT17	1	0.291605	0.193546	0.106598	0.106748	0.145769	0.115785	0.13678	0.18726	0.264776
TRIM36	1	0.440873	0.149707	0.472401	0.670417	0.188076	0.128246	0.507696	0.130458	0.132792
ARFGEF3	1	0.822384	0.498773	0.222202	0.523192	0.405485	0.325057	0.252424	0.148374	0.322071
LMO3	1	0.190103	0.36705	0.133032	0.314294	0.228877	0.137275	0.364585	0.525963	0.148731
ASAP2	1	0.418435	0.256635	0.150337	0.20067	0.537671	0.893582	0.218339	0.768809	0.480156
GRIN2B	1	0.715227	0.158608	0.105772	0.133176	0.1215	0.130646	0.308931	0.125707	0.112541
GRIA2	1	0.514253	0.866125	0.83808	0.181636	0.146963	0.183056	0.297697	0.181769	0.309828
CHN1	1	0.239	0.356209	0.206368	0.228688	0.260586	0.370702	0.469863	0.643375	0.209355
HIVEP2	1	0.51017	0.220068	0.119036	0.139823	0.132584	0.481935	0.265056	0.220231	0.139394
KCNH1	1	0.356412	0.0968398	0.108965	0.109847	0.114412	0.0744087	0.111205	0.0930873	0.0533081
COL23A1	1	0.0782808	0.0946176	0.0809831	0.0848134	0.104943	0.115216	0.265359	0.0692958	0.241613
ENSCAFG00000032226	1	0.948716	0.712032	0.832723	0.85619	0.6958	0.757792	0.96649	0.737555	0.637125
ATP2A2	1	0.799632	0.361906	0.427782	0.298584	0.361159	0.229749	0.3819	0.470394	0.282417
ENSCAFG00000030453	1	0.0618512	0.120496	0.0801226	0.0807704	0.0879357	0.12801	0.12441	0.0862222	0.144386
EPHA6	1	0.90797	0.258176	0.138513	0.12661	0.109505	0.204158	0.226425	0.10813	0.0850337
NEFL	1	0.420496	0.241643	0.145754	0.19892	0.171103	0.235746	0.562904	0.208278	0.141984
CPNE4	1	0.217217	0.149299	0.114734	0.147275	0.162717	0.0631364	0.149097	0.248716	0.200585
NTRK3	1	0.465554	0.556218	0.121712	0.1306	0.0979912	0.098644	0.200549	0.503861	0.146551
GLIS1	1	0.459511	0.0927596	0.0960395	0.114428	0.188465	0.0659133	0.051611	0.0738235	0.138606
YWHAH	1	0.74907	0.19523	0.162579	0.210933	0.142393	0.243154	0.980276	0.172409	0.252196
ERC1	1	0.778972	0.586897	0.442162	0.279767	0.483025	0.907007	0.738413	0.587541	0.937835
HPCA	1	0.164977	0.12232	0.109507	0.11643	0.110853	0.110402	0.218048	0.160266	0.150602
MCU	1	0.617838	0.747047	0.413969	0.256996	0.990252	0.606712	0.697299	0.588849	0.466223
NEFM	1	0.40769	0.228642	0.16168	0.226538	0.185968	0.155159	0.733092	0.211011	0.15137
PLK2	1	0.302224	0.166832	0.278826	0.154086	0.114407	0.582575	0.387347	0.139173	0.106791
CELF2	1	0.309257	0.245761	0.143768	0.116476	0.197801	0.121925	0.502462	0.30107	0.221437
2022-03-01	1	0.350944	0.698711	0.949996	0.834723	0.13988	0.090614	0.808594	0.143355	0.813172
CACNA2D3	1	0.736877	0.24069	0.115642	0.12421	0.141699	0.160609	0.237121	0.115081	0.171229
DNM1	1	0.810245	0.211131	0.109024	0.123373	0.128574	0.0968249	0.233129	0.139767	0.375698
ENSCAFG00000009910	1	0.893379	0.371126	0.290084	0.432558	0.450679	0.313118	0.944426	0.490956	0.464287
KSR2	1	0.518047	0.309754	0.197132	0.107623	0.195401	0.116149	0.122877	0.146551	0.954699
DGKI	1	0.496296	0.440934	0.143772	0.171121	0.292306	0.131023	0.225582	0.10623	0.339184
KALRN	1	0.50024	0.735822	0.137465	0.156893	0.235089	0.28261	0.333	0.520345	0.141106
EPHA4	1	0.447069	0.233847	0.350615	0.289228	0.236162	0.629764	0.155114	0.328543	0.554186
TTN	1	0.267498	0.187995	0.105823	0.126229	0.108948	0.729041	0.330097	0.124577	0.136201
TRHDE	1	0.638414	0.436327	0.139407	0.124679	0.403436	0.0977238	0.286195	0.106749	0.0807275
DGKZ	1	0.368352	0.215641	0.175088	0.202796	0.172266	0.358628	0.593805	0.218199	0.202476
ENSCAFG00000033290	1	0.961645	0.168473	0.104974	0.119786	0.377702	0.140787	0.268517	0.320032	0
PPP4R4	1	0.470598	0.211003	0.0853264	0.143999	0.33423	0.0941435	0.343344	0.170415	0.0219174
MYO16	1	0.972707	0.318027	0.129078	0.143999	0.363134	0.110547	0.278539	0.266156	0.111214
LDLRAD4	1	0.840877	0.847759	0.112253	0.10986	0.855645	0.556746	0.200795	0.183405	0.347273
DCHS2	1	0.87449	0.177626	0.0780143	0.117783	0.142361	0.0730131	0.338188	0.10028	0.0976179
ST6GALNAC5	1	0.747559	0.117711	0.0906288	0.117269	0.464896	0.116162	0.224254	0.107933	0.176866
MRTFB	1	0.348343	0.400428	0.213241	0.164187	0.500574	0.972996	0.474939	0.270833	0.371884
HPCAL4	1	0.349587	0.192974	0.112895	0.170595	0.157162	0.244917	0.495249	0.21562	0.117826
NTNG1	1	0.349215	0.24585	0.119931	0.195957	0.381398	0.117857	0.271316	0.879157	0.270406
DCC	1	0.195041	0.672536	0.386919	0.153155	0.165339	0.15154	0.221698	0.646704	0.273931
KCNJ3	1	0.450263	0.197658	0.183796	0.108635	0.110591	0.107114	0.228658	0.101619	0.11405
RNF150	1	0.480441	0.450445	0.294228	0.138951	0.602472	0.475252	0.173876	0.3142	0.291832
NDST3	1	0.696488	0.154977	0.13419	0.642732	0.142783	0.0973169	0.135774	0.190569	0.619179
SYVN1	1	0.865157	0.189958	0.317717	0.32039	0.188846	0.258109	0.207258	0.221271	0.397976
RIMBP2	1	0.748141	0.255784	0.26084	0.127959	0.133219	0.0647651	0.239566	0.0848792	0.220005
PDE3B	1	0.336861	0.959581	0.404017	0.131297	0.214444	0.212087	0.436666	0.11367	0
PRRC2B	1	0.87017	0.372592	0.347051	0.333188	0.606498	0.535855	0.41744	0.418473	0.91865
ROCK2	1	0.804057	0.569121	0.419764	0.605697	0.522569	0.761143	0.763004	0.39621	0.286676
RYR3	1	0.195593	0.180805	0.0880279	0.102005	0.138325	0.12475	0.224625	0.0949362	0.121044
ENSCAFG00000039648	1	0.621844	0.364971	0.238174	0.214421	0.893611	0.181395	0.264512	0.38905	0.227929
NPTX1	1	0.0768168	0.170962	0.104518	0.148788	0.134281	0.181345	0.479949	0.175881	0.0642635
CPNE6	1	0.312934	0.128852	0.122511	0.125208	0.077482	0.0926335	0.233805	0.154055	0.0996332
ITM2C	1	0.661938	0.362616	0.233278	0.36465	0.280662	0.48752	0.373808	0.315983	0.255913
BTBD3	1	0.259848	0.347179	0.253956	0.571851	0.258264	0.357206	0.419612	0.322874	0.660758
FAM189A1	1	0.375495	0.327286	0.309371	0.121302	0.116793	0.257395	0.217503	0.123413	0.11222
DOK6	1	0.658935	0.259216	0.112139	0.121012	0.286947	0.142563	0.229415	0.123924	0.18228
CRYL1	1	0.210512	0.38289	0.226844	0.148869	0.150952	0.135687	0.257886	0.181233	0.35774
CDH11	1	0.497164	0.304151	0.66411	0.194143	0.108748	0.376952	0.0365611	0.287174	0.113024
FAT4	1	0.221181	0.168501	0.11373	0.111247	0.232818	0.516033	0.164272	0.394436	0.163883
CERS6	1	0.64873	0.323602	0.210647	0.230727	0.375274	0.0848512	0.230225	0.141335	0.560211
KCNIP4	1	0.485328	0.129752	0.0836603	0.116139	0.117876	0.127708	0.149246	0.553303	0.108925
ARHGAP32	1	0.98375	0.521774	0.245971	0.444623	0.325201	0.522749	0.241181	0.782914	0.488437
KCNMA1	1	0.528633	0.419044	0.444276	0.227203	0.524461	0.0944565	0.24954	0.149047	0.136751
KCND3	1	0.780797	0.589311	0.758502	0.0989849	0.172423	0.123987	0.234645	0.127198	0.0713753
ZFPM2	1	0.378227	0.334793	0.159896	0.151148	0.223362	0.375776	0.213756	0.841891	0.357255
MAP2	1	0.901619	0.681469	0.44231	0.3356	0.36602	0.454133	0.893592	0.728066	0.56932
LMO4	1	0.659789	0.375935	0.224988	0.194404	0.273569	0.302325	0.484981	0.326313	0.217721
AFF2	1	0.761448	0.417387	0.127713	0.145115	0.157315	0.142333	0.364689	0.230204	0.176636
GRM7	1	0.439185	0.581958	0.121253	0.139289	0.127345	0.458072	0.260264	0.157803	0.0863921
PHC2	1	0.5912	0.36538	0.466908	0.303647	0.437478	0.288842	0.31434	0.468495	0.337145
SCN2A	1	0.858341	0.309283	0.172369	0.154411	0.147716	0.121089	0.302037	0.150665	0.576074
GABRA2	1	0.588433	0.13542	0.112372	0.12866	0.151088	0.110765	0.305809	0.140609	0.0909227
CAMK1D	1	0.302243	0.421991	0.131967	0.133571	0.170771	0.162295	0.794595	0.242176	0.102001
CDH9	1	0.491699	0.119441	0.0888021	0.0974359	0.103339	0.116204	0.151999	0.0849309	0.12625
PLPPR4	1	0.353851	0.149679	0.108926	0.135578	0.115649	0.131941	0.229909	0.127474	0.18302
PLXNA4	1	0.521379	0.128335	0.109362	0.100847	0.12363	0.0572658	0.193143	0.107107	0.721067
GALNT18	1	0.412179	0.109604	0.154805	0.103558	0.229931	0.607623	0.207377	0.20179	0.0862014
ENSCAFG00000000580	1	0.7375	0.361916	0.298638	0.35957	0.356656	0.556847	0.605177	0.371384	0.557341
RASA1	1	0.809375	0.470856	0.488049	0.44034	0.310664	0.364987	0.863143	0.465802	0.461063
SLC17A7	1	0.0667412	0.0678249	0.0742499	0.0953524	0.0722441	0.0598626	0.177683	0.108184	0
CDH12	1	0.38084	0.100324	0.0913715	0.0868737	0.102058	0.113144	0.158099	0.0861014	0.0919347
DKK2	1	0.198356	0.0705106	0.0641339	0.0734741	0.0935756	0.398918	0.0416101	0.0659961	0.127712
THY1	1	0.873239	0.148347	0.0861842	0.133695	0.11764	0.11008	0.340957	0.147207	0.170668
NRP1	1	0.16281	0.16988	0.100857	0.12739	0.219622	0.41508	0.50356	0.160249	0.102087
MAGI2	1	0.951806	0.95384	0.686483	0.814352	0.486141	0.201255	0.279328	0.960367	0.794646
PROX1	1	0.473654	0.246874	0.150457	0.723021	0.160954	0.117164	0.317147	0.135668	0
OLFM1	1	0.524532	0.250179	0.152145	0.152728	0.168053	0.242673	0.413362	0.221273	0.253474
NEUROD6	1	0.0743649	0.148505	0.103618	0.163347	0.131091	0.13828	0.648441	0.140231	0
COL25A1	1	0.756669	0.080906	0.140555	0.0994361	0.172426	0.108058	0.26971	0.128213	0
ATP2B1	1	0.357628	0.371155	0.252158	0.245776	0.228652	0.295704	0.686911	0.298736	0.327546
PDYN	1	0.0761376	0.118828	0.0936541	0.111093	0.0732278	0.195649	0.155381	0.0981288	0
UCHL1	1	0.9425	0.346224	0.182268	0.241922	0.190711	0.201396	0.41673	0.244322	0.768851
PRKAG2	1	0.31136	0.251166	0.16731	0.132085	0.171356	0.332826	0.402125	0.146941	0.728159
PCSK5	1	0.731151	0.752211	0.232221	0.228441	0.287861	0.562947	0.362039	0.912148	0.0410086
SORL1	1	0.449305	0.262222	0.437751	0.528064	0.168297	0.236752	0.648397	0.381553	0.272651
DGKG	1	0.200981	0.10238	0.0759426	0.102277	0.110842	0.104447	0.219942	0.0956706	0.109277
AK5	1	0.243703	0.334719	0.13825	0.394772	0.160973	0.172875	0.316415	0.138898	0.189672
SV2B	1	0.14314	0.169892	0.11039	0.193589	0.103535	0.16628	0.195697	0.121048	0.570815
ARPP21	1	0.135867	0.499304	0.230909	0.179119	0.111531	0.116317	0.240805	0.144703	0.222641
IDS	1	0.703418	0.265403	0.19495	0.234371	0.364141	0.418978	0.479249	0.293073	0.384024
MAP1B	1	0.994019	0.470314	0.749889	0.647014	0.400561	0.402117	0.803471	0.370208	0.863259
MAP2K4	1	0.657185	0.610453	0.604229	0.493082	0.32884	0.370841	0.36663	0.312628	0.597521
TENM2	1	0.835269	0.116855	0.126197	0.131687	0.406575	0.150807	0.271434	0.112491	0.172916
R3HDM1	1	0.692361	0.51142	0.49989	0.695701	0.444236	0.554599	0.520268	0.662377	0.553098
NSF	1	0.988476	0.360151	0.224655	0.327326	0.220714	0.303153	0.699839	0.282058	0.387589
KIAA1549L	1	0.81877	0.253946	0.133409	0.141589	0.441513	0.136684	0.265223	0.425488	0.100319
MSRA	1	0.957295	0.61615	0.668033	0.321519	0.22597	0.158922	0.218986	0.532016	0.497967
SEMA3E	1	0.0804829	0.16965	0.455271	0.0784511	0.0922403	0.170648	0.185812	0.0687605	0.134854
DAB1	1	0.526479	0.368403	0.121973	0.113099	0.539149	0.133903	0.205449	0.13211	0.189358
COL24A1	1	0.125216	0.227106	0.105089	0.138996	0.130425	0.113142	0.246874	0.0868685	0.393279
SNAP25	1	0.755712	0.159206	0.123187	0.166493	0.11853	0.182598	0.477595	0.156797	0.636623
BICC1	1	0.518844	0.648836	0.263884	0.241087	0.394567	0.460522	0.248624	0.502989	0.372125
LARGE1	1	0.839517	0.425184	0.367265	0.211834	0.427922	0.299833	0.338222	0.330232	0.214816
CACNB2	1	0.607464	0.68915	0.197326	0.11797	0.412939	0.368892	0.869056	0.111874	0.0314313
PCSK1	1	0.457745	0.143946	0.0901107	0.107019	0.123206	0.0766134	0.324842	0.113614	0.117448
HSPH1	1	0.954947	0.332733	0.389338	0.393127	0.83194	0.266537	0.869601	0.267732	0.914215
PFN2	1	0.793836	0.238868	0.643267	0.274925	0.202258	0.249003	0.524372	0.272986	0.486017
STXBP5L	1	0.459869	0.339757	0.182614	0.185596	0.176732	0.135811	0.28918	0.318332	0.2499
SATB2	1	0.0577295	0.0674515	0.0782762	0.121003	0.0967165	0.301432	0.165096	0.0665468	0.101322
ANO3	1	0.186207	0.491768	0.12967	0.103614	0.61238	0.0222451	0.207302	0.106626	0.172473
RGS7	1	0.578271	0.337584	0.154958	0.151163	0.159989	0.179442	0.205275	0.131857	0.694466
NSG2	1	0.960451	0.313135	0.10978	0.127097	0.107674	0.118019	0.369122	0.143871	0.264208
ENO1	1	0.906181	0.421715	0.268468	0.337086	0.35883	0.272348	0.534276	0.361202	0.526098
SLC7A14	1	0.828784	0.0850041	0.144422	0.116783	0.0859935	0.0739372	0.2432	0.0840433	0.225154
ENSCAFG00000001367	1	0.490032	0.220025	0.144274	0.208569	0.192993	0.284698	0.264972	0.197729	0.258177
ENSCAFG00000003457	1	0.671017	0.727141	0.182809	0.186042	0.149607	0.322627	0.649974	0.453032	0.132223
PGM2L1	1	0.569181	0.242292	0.11638	0.163574	0.154987	0.364879	0.451948	0.156232	0.330108
GRIA1	1	0.904314	0.284448	0.476863	0.180014	0.16954	0.211465	0.326911	0.200974	0.146952
YWHAB	1	0.977188	0.304572	0.274519	0.322432	0.247887	0.524971	0.672794	0.23857	0.218196
NETO1	1	0.836512	0.644482	0.192104	0.130563	0.124696	0.0752974	0.208656	0.132793	0.147547
NAV3	1	0.751115	0.417808	0.171656	0.140855	0.143736	0.136713	0.261015	0.242373	0.838776
POSTN	1	0.379342	0.154083	0.127811	0.119548	0.132812	0.421445	0.283794	0.0964134	0.0922639
RBFOX1	1	0.541974	0.139311	0.103246	0.11424	0.137209	0.131501	0.204513	0.11201	0.095995
NELL2	1	0.273995	0.330082	0.105525	0.13923	0.123318	0.174699	0.316346	0.266915	0.15008
CALN1	1	0.307174	0.397585	0.128166	0.124581	0.153086	0.135582	0.146354	0.137544	0.205812
PRKAR1B	1	0.72268	0.205297	0.165818	0.134261	0.121801	0.137448	0.251305	0.165949	0.350323
CSMD1	1	0.598411	0.851261	0.739628	0.185339	0.125106	0.105781	0.200822	0.312588	0.12377
EML6	1	0.421146	0.20104	0.12187	0.121003	0.320537	0.142376	0.171668	0.330622	0.243706
NR3C2	1	0.404591	0.442854	0.255878	0.233533	0.505495	0.515735	0.422399	0.416581	0.17744
DMXL2	1	0.873878	0.451237	0.816039	0.335679	0.339723	0.149092	0.343488	0.21986	0.409246
CNTNAP5	1	0.560141	0.264547	0.113411	0.155098	0.157792	0.190734	0.27478	0.136175	0.505436
ENSCAFG00000037943	1	0.28777	0.317289	0.224897	0.238352	0.279596	0.464458	0.376932	0.258004	0.612822
MCTP2	1	0.124785	0.0943595	0.078639	0.0976164	0.139546	0.0370998	0.232144	0.0834021	0.0574524
KCNJ6	1	0.338512	0.0979717	0.0844387	0.107385	0.126472	0.10668	0.152617	0.0947303	0.459738
GABBR2	1	0.875761	0.301088	0.182927	0.141715	0.123092	0.11156	0.282984	0.329553	0.300584
ENSCAFG00000002646	1	0.650745	0.367543	0.219846	0.349556	0.330598	0.329702	0.756848	0.315949	0.677673
SLC35F3	1	0.391667	0.31315	0.114055	0.0971471	0.103239	0.134192	0.185665	0.102776	0.159931
RYR2	1	0.546527	0.646537	0.698319	0.258616	0.395481	0.619777	0.257645	0.16662	0.367635
CSMD2	1	0.334004	0.88964	0.32217	0.437158	0.188973	0.0706372	0.110235	0.217127	0.118657
CCBE1	1	0.0768175	0.075531	0.0790381	0.0895136	0.12171	0.104544	0.0914691	0.0678785	0.0588409
PPP3CA	1	0.376514	0.439937	0.452447	0.255234	0.32648	0.353128	0.597847	0.52399	0.638626
CCDC85A	1	0.388944	0.117934	0.130669	0.100802	0.164948	0.319247	0.221865	0.0984085	0.0772638
ENOX1	1	0.630427	0.354681	0.262371	0.2594	0.978178	0.315421	0.436464	0.477708	0.227771
GRM1	1	0.477634	0.101164	0.100022	0.0993812	0.101573	0.120805	0.173235	0.0885659	0.0833193
SPHKAP	1	0.705924	0.132474	0.0982932	0.113769	0.13253	0.150511	0.225386	0.108991	0.191676
ENSCAFG00000039378	1	0.0823372	0.108603	0.09461	0.105177	0.116666	0.102341	0.196006	0.0916746	0.179271
KIT	1	0.968606	0.426987	0.132991	0.148614	0.394928	0.48696	0.25672	0.161818	0.212851
NCDN	1	0.445871	0.0984804	0.109974	0.0986453	0.0975171	0.172358	0.195251	0.118451	0.025831
CDH18	1	0.450904	0.403767	0.192035	0.112628	0.274712	0.0948147	0.0851702	0.116617	0.762092
EXT1	1	0.634177	0.730373	0.580921	0.478553	0.484599	0.89882	0.409221	0.709627	0.930755
NELL1	1	0.815353	0.784057	0.190861	0.214253	0.279834	0.172946	0.335656	0.195579	0.201819
ENSCAFG00000036141	1	0.076016	0.0905867	0.0428794	0.0794213	0.143182	0	0.255142	0.0827375	0
TRPC4	1	0.560655	0.443336	0.192161	0.127983	0.133191	0.564144	0.0759127	0.102463	0.0864427
PRKCE	1	0.696043	0.422544	0.368915	0.162495	0.236576	0.559131	0.485539	0.253365	0.156422
CDH8	1	0.599784	0.230707	0.158814	0.181465	0.113646	0.103828	0.16825	0.0880705	0.255559
ACVR2A	1	0.50939	0.446818	0.289762	0.218075	0.238352	0.327681	0.241206	0.339082	0.719231
ALDH5A1	0.549703	1	0.391184	0.149999	0.2061	0.918445	0.314353	0.379325	0.7321	0.717463
SYT4	0.76055	1	0.14574	0.0939844	0.154739	0.117433	0.144682	0.317518	0.144116	0.299629
KIF5A	0.687005	1	0.207505	0.151888	0.191241	0.146154	0.20341	0.361753	0.198688	0.859358
KIF21A	0.610808	1	0.331457	0.887362	0.998467	0.460345	0.24817	0.478528	0.900619	0.312714
ROR1	0.0302636	1	0.370072	0.512697	0.0719198	0.464007	0.4412	0.0843784	0.614023	0.0631102
SORCS1	0.255753	1	0.961831	0.100083	0.735671	0.129211	0.0707858	0.0699035	0.0955276	0.0513533
RCAN2	0.231317	1	0.229893	0.304786	0.209868	0.0409516	0.331175	0.141132	0.0627076	0.070149
SPOCK3	0.116764	1	0.165789	0.129365	0.816549	0.0826553	0.0728178	0.162036	0.0642851	0.225038
TENM3	0.921739	1	0.216745	0.180312	0.219505	0.383175	0.195952	0.835493	0.834847	0.29549
PAK5	0.813975	1	0.232307	0.942286	0.258877	0.112985	0.068941	0.170033	0.0903288	0.690695
SPOCK1	0.57885	1	0.116307	0.0682952	0.109288	0.0890495	0.103022	0.233442	0.2245	0.328289
TCF4	0.790226	1	0.724482	0.393109	0.486494	0.292499	0.732157	0.287525	0.642325	0.353569
SYN2	0.915306	1	0.692432	0.216139	0.168596	0.142771	0.143649	0.25299	0.145283	0.326847
DYNC1H1	0.783338	1	0.327233	0.387589	0.58033	0.298715	0.579959	0.515532	0.314231	0.539718
TRIM37	0.679154	1	0.471668	0.305949	0.344543	0.94125	0.328632	0.452711	0.559427	0.634719
ADAMTS16	0.463023	1	0.112477	0.0363507	0.0650115	0.0571203	0.132508	0.0865194	0.0458756	0.150468
GABRB2	0.495034	1	0.190986	0.0576242	0.062876	0.0537791	0.0693015	0.11459	0.0716593	0.0475167
MAP7D2	0.895242	1	0.345896	0.221788	0.458297	0.597931	0.229306	0.382017	0.173346	0.468287
TTC3	0.805347	1	0.600237	0.581617	0.52791	0.514384	0.485012	0.630065	0.604331	0.746007
CLTC	0.734533	1	0.352373	0.455861	0.406811	0.334206	0.50981	0.544572	0.334554	0.487376
INPP5F	0.616572	1	0.209117	0.140993	0.265338	0.161181	0.24747	0.502197	0.219035	0.386528
GAD2	0.0159391	1	0.0525854	0.0178396	0.0248842	0.0255557	0.0119049	0.036926	0.0350865	0.0276866
ENSCAFG00000037587	0.716449	1	0.822751	0.0870825	0.103895	0.355822	0.0839911	0.14766	0.410883	0.355071
MTUS2	0.765098	1	0.258639	0.194915	0.100789	0.256667	0.187084	0.166502	0.090928	0.200529
FGF14	0.639058	1	0.109665	0.0610364	0.0706726	0.10126	0.0513589	0.128976	0.0692623	0.457723
ALDOC	0.467717	1	0.151957	0.109025	0.163491	0.147398	0.132313	0.233479	0.51997	0.329664
LAMP5	0.914419	1	0.0761265	0.0744865	0.102967	0.0905426	0.0628277	0.163097	0.0697321	0
SYT1	0.763451	1	0.29416	0.184786	0.156147	0.163692	0.14548	0.299559	0.154607	0.33934
PDE3A	0.0282393	1	0.340173	0.188761	0.424111	0.11397	0.393567	0.0691942	0.185368	0.0437711
INA	0.420376	1	0.101321	0.0597706	0.101534	0.294955	0.0949997	0.355982	0.0895352	0.189354
GAPDH	0.886145	1	0.284481	0.304825	0.264197	0.309514	0.518091	0.304642	0.331448	0.2642
PCLO	0.838154	1	0.201747	0.234744	0.165801	0.135441	0.143953	0.297361	0.139048	0.491272
CADPS	0.709515	1	0.230657	0.12124	0.110085	0.105347	0.0910475	0.250572	0.100939	0.683006
GRIP1	0.546122	1	0.171047	0.157016	0.0933295	0.340746	0.0672192	0.103907	0.227702	0.212995
ADCY2	0.55648	1	0.356565	0.0751086	0.142677	0.205662	0.129605	0.265336	0.760563	0.327242
ENSCAFG00000036152	0.41296	1	0.054492	0.0483213	0.0614074	0.122784	0.067239	0.130374	0.0533447	0.104744
ADAMTSL1	0.221479	1	0.35279	0.0267937	0.0400962	0.188908	0.0930996	0.0665074	0.10562	0.179883
KHDRBS2	0.976321	1	0.867488	0.317461	0.311819	0.153156	0.167244	0.329596	0.154316	0.661006
ENSCAFG00000004543	0.804609	1	0.325992	0.356092	0.314471	0.322472	0.289903	0.377098	0.319791	0.563549
ZNF385D	0.158967	1	0.0532327	0.0350527	0.0383318	0.10898	0.0158609	0.123192	0.0416089	0.12167
SATB1	0.19848	1	0.487364	0.241738	0.171856	0.101184	0.200315	0.0961767	0.203074	0.091277
NETO2	0.177439	1	0.203367	0.199124	0.0433084	0.0605788	0.0835774	0.0487368	0.0810865	0
MAGI1	0.367756	1	0.478267	0.130972	0.278009	0.672462	0.280225	0.149971	0.696422	0.768125
ERBB4	0.0378992	1	0.700998	0.95219	0.631324	0.179463	0.0759003	0.117958	0.660314	0.238124
SYNPR	0.575293	1	0.0839996	0.0639855	0.067913	0.0954425	0.0430336	0.13051	0.0611661	0.0685754
ENSCAFG00000038412	0.983107	1	0.125109	0.133303	0.119027	0.12831	0.158482	0.198202	0.120722	0.16182
REPS2	0.283432	1	0.361223	0.123049	0.0777782	0.145153	0.0785026	0.18286	0.103097	0.284979
CNTN4	0.443643	1	0.141703	0.0874303	0.0941543	0.21004	0.0927103	0.113436	0.0677548	0.127228
ENSCAFG00000003479	0.518826	1	0.339361	0.22558	0.0799096	0.617663	0.0513152	0.109153	0.0679521	0.207868
GABRA4	0.773936	1	0.133192	0.0587216	0.0887533	0.0907322	0.0409181	0.0721842	0.127205	0.819248
CDH13	0.158066	1	0.685981	0.0989153	0.215007	0.642234	0.0573222	0.0541516	0.067832	0.0909501
MATR3	0.811633	1	0.569744	0.593648	0.631563	0.514741	0.557327	0.658998	0.481084	0.728088
KIF3A	0.704215	1	0.649658	0.309729	0.37901	0.29529	0.202916	0.453269	0.34127	0.648227
GUCY1B1	0.917325	1	0.340579	0.124965	0.215899	0.167211	0.724763	0.416585	0.394914	0.193226
EIF4A2	0.742058	1	0.298764	0.323306	0.338859	0.405656	0.636592	0.639634	0.26642	0.333111
ENSCAFG00000036591	0.139998	1	0.738125	0.10152	0.280009	0.72613	0.026539	0.0828479	0.0700867	0.0705401
SLC44A5	0.101143	1	0.807686	0.056731	0.0419136	0.0368362	0.0266715	0.0866434	0.0499208	0.208702
GRIK3	0.898258	1	0.626121	0.213111	0.108969	0.0980955	0.0803452	0.103792	0.0742671	0.0656447
KIAA1324L	0.537416	1	0.152756	0.594296	0.325757	0.0704644	0.0505467	0.138551	0.0765457	0.295359
WNT5A	0.0912704	1	0.220031	0.0380814	0.0269613	0.19503	0.06602	0.0736537	0.0447991	0.0703115
KLHL13	0.0753446	1	0.992315	0.377835	0.502586	0.079365	0.0380535	0.453523	0.114929	0
ENSCAFG00000031135	0.291776	1	0.0851219	0.0448023	0.0524385	0.0464717	0.0353585	0.0730382	0.0521819	0.0870462
CNTNAP4	0.129003	1	0.20701	0.0358602	0.0333431	0.0348694	0.0221475	0.0677099	0.0330298	0.0254676
NAPB	0.989834	1	0.287748	0.215075	0.253012	0.465968	0.229395	0.482393	0.2507	0.532734
ENO2	0.627159	1	0.134966	0.170896	0.121307	0.14998	0.091521	0.155174	0.115554	0.289784
PTCHD4	0.0585818	1	0.0264287	0.022336	0.025583	0.0218934	0.0356524	0.054336	0.0218796	0.0295542
YWHAG	0.818408	1	0.200874	0.23871	0.276372	0.179493	0.16247	0.373002	0.176248	0.469486
PRKAR2B	0.768617	1	0.403387	0.219466	0.131485	0.325025	0.494928	0.98823	0.24298	0.285236
PLXNA3	0.740586	1	0.124633	0.253186	0.179607	0.179818	0.131143	0.165344	0.169704	0.519032
OCIAD1	0.826434	1	0.392091	0.40098	0.523017	0.439305	0.490819	0.577126	0.405363	0.582205
IGF1	0.0192002	1	0.0175278	0.0152919	0.0198313	0.0257009	0.0583562	0.140764	0.0176064	0
RGS6	0.422587	1	0.0582246	0.0613891	0.0706881	0.125026	0.0648857	0.10329	0.0815573	0.538957
CCND2	0.834197	1	0.548145	0.1084	0.205	0.318064	0.449126	0.773807	0.53572	0.870819
TUBA1B	0.75418	1	0.16849	0.16632	0.158413	0.100685	0.457674	0.266548	0.153059	0.329765
CADPS2	0.883499	1	0.211138	0.12008	0.138812	0.381659	0.9017	0.314302	0.1383	0.0776461
C29H8orf34	0.798676	1	0.244774	0.0935533	0.111817	0.106109	0.12911	0.178709	0.10526	0.0522833
GABRA1	0.349474	1	0.0830843	0.0713025	0.0797415	0.0731603	0.0223648	0.207484	0.0702662	0.0449769
CACNA1B	0.871296	1	0.148432	0.145768	0.16415	0.0957279	0.0827493	0.168809	0.084165	0.619507
ALK	0.0593066	1	0.469571	0.0459191	0.032081	0.0349304	0.015587	0.0195938	0.0376644	0.0566055
KIF1A	0.564986	1	0.217848	0.268424	0.332484	0.23905	0.201943	0.29255	0.313354	0.369253
UNC80	0.632599	1	0.372072	0.175323	0.0953231	0.166451	0.0404292	0.22611	0.11898	0.659186
SERPINI1	0.191984	1	0.0657628	0.0373753	0.0619303	0.0349846	0.0736882	0.140946	0.122494	0.0169992
FILIP1	0.628218	1	0.110862	0.0912782	0.0947237	0.0873459	0.0553531	0.227699	0.0857286	0.0950174
MYO5A	0.748088	1	0.55418	0.946305	0.482615	0.41024	0.37019	0.576203	0.393948	0.811567
TOX3	0.411014	1	0.555048	0.112655	0.0598045	0.101954	0.248201	0.117412	0.130615	0
SCG2	0.46689	1	0.0969278	0.0547447	0.0880316	0.100762	0.106825	0.230603	0.0865214	0.269742
SPTAN1	0.855643	1	0.264211	0.543241	0.225327	0.380831	0.568819	0.306706	0.342303	0.660069
RGS7BP	0.963726	1	0.380105	0.182515	0.109578	0.066412	0.450375	0.169949	0.212662	0.490202
ENSCAFG00000000136	0.838173	1	0.371779	0.558208	0.326986	0.517473	0.43483	0.406528	0.414159	0.434234
PLD3	0.774507	1	0.104012	0.108629	0.0963665	0.157721	0.121075	0.126193	0.109771	0.270174
RSPO2	0.0255906	1	0.0287906	0.0148521	0.0205151	0.0341162	0.0507798	0.00634266	0.0326849	0.147215
THSD4	0.735692	1	0.0890466	0.0744287	0.0714337	0.134535	0.334492	0.0983865	0.0795532	0.0730991
CRIM1	0.667732	1	0.342222	0.0876029	0.155268	0.524283	0.899902	0.175093	0.42125	0.286596
GNAS	0.466561	1	0.199165	0.379542	0.203209	0.3545	0.408108	0.301134	0.199169	0.907344
ELAVL2	0.288959	1	0.116849	0.0536123	0.0639104	0.0513593	0.0627407	0.113572	0.0759982	0.852398
MYRIP	0.519907	1	0.301995	0.719798	0.474304	0.17677	0.957907	0.304743	0.119665	0.227401
GRIN3A	0.0848519	1	0.0291643	0.0210074	0.0300517	0.0122002	0.00925439	0	0.0255605	0.0266666
GRIK1	0.177809	1	0.551787	0.102608	0.0400162	0.0399257	0.0610206	0.053526	0.0446108	0.0356162
STMN2	0.673917	1	0.218914	0.140504	0.190152	0.171188	0.222606	0.456534	0.205054	0.871718
RGS12	0.180683	1	0.287254	0.131646	0.0757072	0.403	0.229553	0.101012	0.232214	0.208926
EPHX4	0.115387	1	0.163237	0.0650721	0.134259	0.0367587	0.0312904	0.174051	0.0667615	0
CDH2	0.951357	1	0.944488	0.678715	0.507568	0.857403	0.369089	0.214105	0.674103	0.403165
SNAP91	0.978481	1	0.792236	0.722092	0.752771	0.638134	0.203686	0.384196	0.229356	0.602719
VIP	0.0246847	1	0.0420859	0.0196777	0.0364499	0.0219881	0.0341017	0.0849537	0.0427565	0.0438069
KCNC2	0.149925	1	0.120626	0.0681234	0.400675	0.0568323	0.0764258	0.0786858	0.0461874	0.883066
ROBO1	0.475794	1	0.645765	0.252187	0.122097	0.112441	0.101361	0.190314	0.441595	0.31273
ADCY8	0.638893	1	0.346433	0.0601734	0.135597	0.0845043	0.137321	0.164387	0.748439	0.735429
RTN3	0.871968	1	0.444557	0.494166	0.453576	0.290382	0.328571	0.505486	0.347345	0.65186
SCN1A	0.230606	1	0.216051	0.143222	0.0685901	0.219566	0.0401814	0.0567889	0.0632088	0.141479
TMEM130	0.651823	1	0.228337	0.101307	0.105538	0.11097	0.0802376	0.220345	0.100398	0.305092
OSBPL3	0.0708775	1	0.204782	0.0540187	0.0259259	0.231663	0.280662	0.140294	0.0289826	0.156077
AFF3	0.967232	1	0.38802	0.118111	0.140073	0.261385	0.176069	0.253619	0.203888	0.566139
GABRG3	0.510206	1	0.219036	0.0680537	0.0571669	0.0699816	0.0816184	0	0.0621191	0.314565
PTPRT	0.145788	1	0.972874	0.370637	0.0608847	0.0615891	0.0621001	0.0593902	0.327073	0.0421756
CNR1	0.142482	1	0.030203	0.0324226	0.0313625	0.0138409	0.0110803	0.0603969	0.0537132	0
OAZ1	0.848572	1	0.326292	0.533867	0.446848	0.35146	0.598697	0.515453	0.337281	0.57489
DCLK1	0.901774	1	0.295852	0.150271	0.161497	0.184414	0.19719	0.27189	0.458142	0.374054
SLC17A8	0.069518	1	0.0373095	0.0259619	0.0293533	0.0288098	0.0445334	0.0701198	0.0348087	0
PEG10	0.605854	1	0.447825	0.221092	0.196392	0.150743	0.154717	0.417744	0.586058	0.410065
GABRG1	0.0793427	1	0.0595925	0.0520997	0.060634	0.199294	0.101144	0.0548443	0.511153	0
HSPA4	0.953169	1	0.454326	0.752994	0.526391	0.690028	0.601518	0.566285	0.450981	0.615706
TUBB2A	0.74448	1	0.13835	0.326235	0.173629	0.12212	0.172052	0.286581	0.409055	0.759957
NDFIP1	0.663153	1	0.328486	0.301621	0.313845	0.382706	0.37094	0.48372	0.494025	0.531358
GAP43	0.970991	1	0.724726	0.145339	0.229665	0.211883	0.256102	0.687625	0.252821	0.877607
TAX1BP1	0.684617	1	0.577383	0.529087	0.583203	0.910948	0.942417	0.714397	0.595907	0.42618
NRXN3	0.401411	1	0.0908172	0.0575791	0.0590798	0.0795147	0.0859332	0.0950928	0.0602445	0.0850031
EPHA5	0.650707	1	0.156098	0.0846237	0.161094	0.216854	0.0831724	0.144142	0.162978	0.0917495
BTBD11	0.0393904	1	0.14024	0.0403883	0.0545691	0.30389	0.0491097	0.076327	0.301769	0.484131
SST	0.0386653	1	0.0553307	0.0577884	0.056206	0.0446837	0.0395801	0.0716703	0.0594415	0.0796902
ENSCAFG00000034282	0.157821	1	0.0275708	0.541778	0.169656	0.0474557	0.419808	0.0763628	0.0395891	0
ATP6V1B2	0.776593	1	0.2526	0.225839	0.217937	0.205098	0.23772	0.303023	0.218565	0.426018
RIPOR2	0.678427	1	0.076774	0.0718581	0.0713857	0.129715	0.148903	0.0817779	0.141339	0.27733
KCNAB1	0.900987	1	0.132823	0.0964672	0.169114	0.669987	0.14592	0.175315	0.271027	0.292983
ATP8A2	0.685857	1	0.63691	0.151679	0.0963817	0.118082	0.0755758	0.219218	0.0894978	0.893452
ATP1B1	0.870035	1	0.269724	0.194871	0.250692	0.477348	0.218023	0.596301	0.228429	0.190165
ENSCAFG00000029774	0.902181	1	0.228855	0.177035	0.103105	0.138184	0.223444	0.165098	0.169815	0.399277
ACTG1	0.900899	1	0.344611	0.488352	0.363468	0.242823	0.813976	0.410269	0.346954	0.487405
ANKRD12	0.530686	1	0.484461	0.499345	0.630797	0.356182	0.771592	0.590436	0.383239	0.886405
CIT	0.15335	1	0.367928	0.0897369	0.147844	0.0653643	0.0608242	0.072232	0.14224	0.114143
PLXNA2	0.761612	1	0.285016	0.0950801	0.118255	0.164237	0.75856	0.254602	0.202403	0.120136
PDE11A	0.089358	1	0.0724494	0.0643952	0.0864196	0.106653	0.131677	0.185215	0.0633918	0.0991195
LAMB1	0.842088	1	0.090962	0.0931309	0.106793	0.515763	0.815255	0.114365	0.0802896	0
OXR1	0.737385	1	0.315376	0.162084	0.234271	0.220875	0.17385	0.476098	0.305492	0.267993
ENSCAFG00000040687	0.610066	1	0.358524	0.14992	0.060657	0.109115	0.0628394	0.125517	0.0780072	0.466482
COL5A2	0.653982	1	0.151419	0.0708878	0.141806	0.105758	0.577247	0.161568	0.163813	0.694278
NYAP2	0.555041	1	0.0662648	0.0533211	0.0729686	0.0673881	0.0434257	0.110967	0.069432	0.107146
TCAF1	0.685039	1	0.28598	0.169593	0.187169	0.210063	0.273881	0.254805	0.229148	0.574522
RUNX1T1	0.854158	1	0.246167	0.0904703	0.145463	0.312759	0.408193	0.149665	0.142837	0.121905
SNTG1	0.460329	1	0.906242	0.191045	0.0837035	0.0773957	0.0461017	0.158796	0.368006	0.327195
TMEM59L	0.910469	1	0.118072	0.11284	0.130382	0.118471	0.147493	0.173196	0.130447	0.27097
VWC2L	0.48725	1	0.11192	0.0844204	0.149796	0.322846	0.07469	0.152399	0.0964315	0.112385
PAM	0.40715	1	0.244356	0.0746388	0.075001	0.883691	0.542307	0.127927	0.1201	0.035902
FXYD6	0.230503	1	0.0926857	0.40622	0.171401	0.073457	0.487438	0.295513	0.0681826	0.814043
HAPLN4	0.489092	1	0.0783669	0.0544573	0.0938764	0.0929562	0.0445064	0.18339	0.100837	0.072446
ENSCAFG00000007343	0.627914	1	0.409143	0.269121	0.469067	0.377464	0.513824	0.796228	0.60352	0.369777
ATP6V1A	0.830219	1	0.237053	0.272656	0.261793	0.291321	0.411141	0.379901	0.284495	0.453382
KIF5C	0.908588	1	0.481694	0.265049	0.518112	0.386485	0.181103	0.633677	0.367736	0.83062
SYT11	0.679616	1	0.489754	0.713906	0.931174	0.242682	0.24273	0.496746	0.403861	0.531637
SNX10	0.935292	1	0.278225	0.0992573	0.178698	0.138473	0.256486	0.659481	0.168296	0.335489
PEG3	0.573976	1	0.231768	0.21182	0.304737	0.519459	0.233411	0.330129	0.341262	0.846344
NPAS2	0.552859	1	0.299436	0.137379	0.607781	0.190721	0.393562	0.130891	0.522305	0.152246
ENSCAFG00000025531	0.715744	1	0.549535	0.280476	0.116699	0.0959459	0.114335	0.137321	0.0963759	0.364131
COL19A1	0.230781	1	0.0382035	0.0277861	0.0362543	0.043934	0.0064157	0.0537682	0.0301684	0.0261137
PRR16	0.851264	1	0.234145	0.0640188	0.072003	0.103358	0.106985	0.060679	0.0838611	0.0366487
APLP2	0.660606	1	0.452787	0.299511	0.326992	0.49016	0.987068	0.639817	0.369263	0.283339
ANO10	0.80008	1	0.486217	0.48011	0.668182	0.657455	0.529974	0.641408	0.319865	0.747194
FAM20B	0.792918	1	0.510457	0.562363	0.508867	0.611944	0.862926	0.83329	0.471373	0.982226
ENSCAFG00000036058	0.0459632	1	0.0372347	0.0311777	0.0288483	0.0845253	0.0208565	0.0493705	0.0287345	0.0121803
HSPA8	0.790103	1	0.29517	0.355109	0.406175	0.417448	0.518623	0.468197	0.248214	0.175597
ENSCAFG00000036671	0.201286	1	0.0265082	0.0389179	0.0303416	0.0150298	0	0.101171	0.0268874	0.305343
GALNTL6	0.286571	1	0.0489465	0.0558358	0.0413237	0.0496975	0.0253063	0.0573205	0.0377925	0.0903593
LHX6	0.00976309	1	0.0158939	0.0140903	0.0128183	0.00423916	0.033477	0.0397144	0.0108482	0.0263893
SCRN1	0.574231	1	0.232148	0.612267	0.462232	0.197826	0.145342	0.342914	0.200326	0.263889
CACNA1D	0.736458	1	0.242092	0.261973	0.0809814	0.173814	0.121063	0.107019	0.0720316	0.430234
STXBP1	0.708767	1	0.145255	0.155307	0.173512	0.153313	0.282738	0.144581	0.164944	0.516635
VSTM2A	0.201166	1	0.146621	0.0378665	0.0492284	0.0467707	0.0641005	0.139541	0.0480399	0.02401
CHGB	0.996625	1	0.203199	0.12455	0.208672	0.159614	0.230178	0.526538	0.201681	0.349051
EPB41L3	0.401915	1	0.156792	0.166911	0.172171	0.162032	0.145175	0.211031	0.0847523	0.293045
GAD1	0.0465313	1	0.0505018	0.0217358	0.02999	0.0240917	0.0369633	0.0813159	0.0327037	0.00816344
CNTN6	0.471144	1	0.113678	0.0629499	0.0594349	0.1051	0.0656755	0.156518	0.0543301	0
AP2B1	0.944962	1	0.48085	0.492458	0.541227	0.470782	0.634645	0.681972	0.466307	0.501345
MDH1	0.852326	1	0.294633	0.218054	0.241814	0.485638	0.201697	0.574491	0.277188	0.333923
RAB6B	0.756553	1	0.204456	0.158647	0.218785	0.14132	0.177387	0.398505	0.169198	0.265085
RAB6A	0.828076	1	0.662745	0.417434	0.434965	0.287326	0.509213	0.414248	0.484731	0.509477
LANCL1	0.645629	1	0.353751	0.707824	0.338069	0.273261	0.370119	0.350742	0.276958	0.362844
FARP1	0.1767	1	0.568132	0.484775	0.245573	0.197723	0.464088	0.127714	0.878051	0.401568
RAB3C	0.520531	1	0.282484	0.107805	0.0850976	0.0876256	0.0519346	0.158094	0.0749013	0.398749
FGF12	0.279201	1	0.4826	0.121572	0.160665	0.0450209	0.0570324	0.109979	0.0563217	0.0956388
EIF4H	0.978309	1	0.569325	0.603705	0.808238	0.677289	0.99089	0.847158	0.524126	0.617302
NPY	0.0414209	1	0.0749659	0.0359284	0.0545268	0.0364706	0.0373751	0.0974187	0.0556863	0.0176962
NDRG4	0.699285	1	0.12578	0.0942321	0.11922	0.139225	0.164776	0.294166	0.121928	0.411081
RASGRF2	0.810135	1	0.186535	0.0936521	0.112735	0.143038	0.53396	0.185646	0.115692	0.915357
PLD5	0.096322	1	0.802888	0.271151	0.791535	0.997816	0.108242	0.0941222	0.077861	0.122445
GPR158	0.840773	1	0.196012	0.101647	0.119715	0.115686	0.116507	0.215618	0.120046	0.581535
NALCN	0.799936	1	0.459578	0.122979	0.103529	0.256977	0.0981969	0.201585	0.115446	0.605367
SLC29A1	0.776818	1	0.369922	0.425608	0.475586	0.438076	0.539887	0.579123	0.293937	0.631135
PJA2	0.785687	1	0.412072	0.410482	0.674439	0.437746	0.59003	0.502843	0.358175	0.576079
CLSTN1	0.827002	1	0.305665	0.176307	0.230469	0.24303	0.268188	0.27038	0.259394	0.379728
SLC2A13	0.778991	1	0.391789	0.781086	0.130105	0.410841	0.29357	0.334268	0.209154	0.196081
HSP90AA1	0.722313	1	0.463088	0.402789	0.830267	0.792533	0.559866	0.722661	0.362369	0.868945
FAIM2	0.636869	1	0.176195	0.073415	0.140573	0.0963661	0.0525759	0.138723	0.159801	0.234234
KCNIP1	0.0511147	1	0.7536	0.0411799	0.0349081	0.0338892	0.0418454	0.0702829	0.11091	0.151804
TOX2	0.0218348	1	0.0603794	0.0833058	0.11693	0.0860239	0.0926774	0.032601	0.0195063	0
XKR4	0.598717	1	0.490159	0.20986	0.132222	0.101509	0.0835903	0.148128	0.0976073	0.268539
GPI	0.960695	1	0.149616	0.169323	0.147884	0.415357	0.165576	0.226908	0.27093	0.35726
SV2C	0.645128	1	0.402406	0.0781611	0.0827849	0.0347243	0.110632	0.269237	0.0858364	0
NEFH	0.639967	1	0.118378	0.120327	0.132942	0.116359	0.156987	0.367287	0.14169	0.776589
ATP1A3	0.795407	1	0.113102	0.113211	0.10593	0.0980821	0.147433	0.129467	0.110466	0.243021
MPDZ	0.517282	1	0.627476	0.429519	0.343761	0.352235	0.735687	0.241203	0.689629	0.465433
SLC6A1	0.0294551	1	0.199807	0.142579	0.146097	0.0669737	0.0348374	0.0853118	0.409248	0.0416041
SERPINE2	0.0298082	0.0479417	1	0.0676115	0.0681829	0.0685888	0.18517	0.0931835	0.491596	0
TANC2	0.675248	0.576558	1	0.399613	0.336223	0.23823	0.165243	0.384802	0.204299	0.600548
PSD3	0.446094	0.315259	1	0.787341	0.834853	0.270773	0.185793	0.211437	0.647026	0.486621
MYO3A	0.0284312	0.608494	1	0.0912974	0.0687101	0.0802909	0.0297889	0.164903	0.527926	0
PDE1C	0.100534	0.522373	1	0.0698401	0.0390374	0.158843	0.252724	0.0683483	0.0581708	0.29067
CDH10	0.481753	0.397614	1	0.357456	0.638112	0.247205	0.0813345	0.108751	0.945953	0.197308
COL9A1	0.0173884	0.0256253	1	0.338299	0.0381812	0.036259	0.00509179	0	0.0691737	0
GRIA4	0.0740388	0.866949	1	0.422628	0.0407402	0.0449551	0.0568694	0.0916997	0.0467393	0.342293
NOVA1	0.186792	0.15909	1	0.37093	0.166441	0.110356	0.0322496	0.0424017	0.228018	0.111828
CSMD3	0.623738	0.653663	1	0.580422	0.173449	0.250332	0.0925926	0.148367	0.0968137	0.0925754
ENSCAFG00000033470	0.0121215	0.135169	1	0.0364733	0.0368214	0.0288174	0.0238946	0.0115931	0.0583723	0.0270654
ALCAM	0.269693	0.533989	1	0.582709	0.90648	0.16088	0.153807	0.454588	0.567143	0.0993866
GAB2	0.201238	0.232008	1	0.245372	0.746901	0.256257	0.518545	0.91351	0.262464	0.470734
XYLT1	0.233286	0.0695758	1	0.16084	0.0563688	0.113572	0.0445453	0.222217	0.172782	0.0169172
ENSCAFG00000015488	0.906178	0.55235	1	0.327903	0.116102	0.21988	0.0662813	0.176836	0.281769	0.149558
DSCAM	0.21972	0.137961	1	0.226812	0.0381291	0.0338934	0.0345212	0.0488075	0.0456607	0.0727264
KIF26B	0.733963	0.633152	1	0.341201	0.0880448	0.131347	0.0742026	0.0849898	0.100341	0.0768502
SEZ6L	0.739136	0.268955	1	0.100181	0.115596	0.10259	0.103728	0.22539	0.171948	0.0726751
ASTN2	0.0834053	0.639452	1	0.475559	0.0289436	0.0259173	0.0479434	0	0.0558395	0.802259
CASK	0.285077	0.326034	1	0.182211	0.113378	0.132352	0.230951	0.215015	0.191915	0.275449
MAP3K1	0.0338825	0.28307	1	0.112619	0.0678884	0.167491	0.497944	0.27853	0.170466	0.0733017
PCDH15	0.129745	0.0503986	1	0.136432	0.0195976	0.0653887	0.0164696	0.027925	0.0316388	0.00369837
CA10	0.575171	0.316903	1	0.145828	0.0794528	0.0761857	0.0605893	0.148381	0.2634	0.49315
BLM	0.136172	0.301801	1	0.142849	0.158857	0.0906053	0.094829	0.104859	0.193708	0.158008
ENSCAFG00000040206	0.00420185	0.00354781	1	0.0686926	0.0133592	0.00995118	0.00907285	0.00758071	0.0229536	0
ASAP1	0.38282	0.535144	1	0.51723	0.448237	0.329107	0.393812	0.42648	0.611211	0.562319
C7H1orf21	0.39891	0.351343	1	0.221776	0.154361	0.283595	0.101757	0.326104	0.567744	0.437466
GALNT10	0.0651219	0.245018	1	0.345311	0.0731607	0.488698	0.836996	0.90054	0.525669	0.0887496
PIEZO2	0.184654	0.91811	1	0.638772	0.420651	0.0665692	0.108716	0.0397802	0.0733426	0
ZNF462	0.197706	0.350972	1	0.255348	0.292774	0.52332	0.128399	0.0719287	0.630916	0.279721
DIAPH3	0.187989	0.0656977	1	0.207572	0.100952	0.983844	0.223457	0.287289	0.713959	0.163782
ADGRL3	0.370703	0.515291	1	0.48073	0.124791	0.0969765	0.174744	0.112921	0.67423	0.578272
ATP10B	0.024377	0.0293992	1	0.647898	0.614001	0.121086	0.0407305	0.0127816	0.893581	0.026939
DMD	0.565205	0.625137	1	0.378853	0.29184	0.36743	0.261163	0.215672	0.852444	0.461526
HIP1	0.247212	0.457033	1	0.313213	0.568077	0.382322	0.502042	0.170021	0.179631	0.0415367
STK32A	0.00534574	0.00955541	1	0.0973905	0.0139991	0.0207488	0.00531569	0.0410761	0.0916817	0.0208894
PDGFRA	0.0118549	0.0068897	1	0.0229275	0.0119182	0.204122	0.0431401	0	0.024751	0
COL11A1	0.0152417	0.168137	1	0.835612	0.0595152	0.0297367	0.0311858	0.029826	0.0628864	0
PPM1L	0.567658	0.986429	1	0.727164	0.509363	0.336634	0.361803	0.389736	0.881513	0.350784
PDE8B	0.4806	0.37861	1	0.606636	0.104425	0.209783	0.600394	0.114769	0.273451	0.343353
SH3RF1	0.470545	0.422169	1	0.599927	0.171028	0.420414	0.666369	0.102581	0.891729	0.486232
KLHL1	0.0508626	0.234629	1	0.732232	0.0442622	0.0173342	0.0306235	0.0127842	0.0343179	0.0415219
SOX6	0.0106358	0.102313	1	0.944372	0.0436728	0.314539	0.0489902	0.0429604	0.348526	0.00936039
MMP16	0.346418	0.292736	1	0.216111	0.0517825	0.0885431	0.0483692	0.0829447	0.0837962	0.10635
ENSCAFG00000025297	0.494179	0.450695	1	0.300792	0.105709	0.256496	0.102878	0.12995	0.49788	0.522145
ITGA9	0.519891	0.340368	1	0.125881	0.100241	0.262659	0.427223	0.380964	0.203383	0.546977
ITGA8	0.804187	0.0952086	1	0.136392	0.0747251	0.0810436	0.16392	0.112405	0.0796668	0.0610687
REV3L	0.526571	0.806703	1	0.410547	0.564686	0.442759	0.618395	0.347064	0.527823	0.644638
FSTL4	0.701029	0.583197	1	0.227644	0.149057	0.159106	0.116353	0.255531	0.122847	0.431734
VCAN	0.0280395	0.0416621	1	0.734977	0.0350466	0.0409879	0.0231041	0.0520616	0.165843	0.0109835
TAOK3	0.36493	0.46353	1	0.395006	0.493981	0.270038	0.374414	0.424374	0.434199	0.447805
DISC1	0.0459052	0.0366999	1	0.124864	0.22674	0.56327	0.198057	0.573505	0.48101	0.0685774
KIF13A	0.20052	0.200536	1	0.704525	0.883407	0.307075	0.325645	0.0610164	0.255823	0.112082
NCALD	0.580822	0.479396	1	0.477933	0.140223	0.137992	0.233186	0.31138	0.147186	0.214389
ENSCAFG00000031463	0.0244294	0.104136	1	0.501468	0.0280452	0.0216739	0.0213135	0.00991545	0.113101	0.0214855
CNTN1	0.82668	0.847114	1	0.837781	0.608506	0.22463	0.18309	0.441285	0.473631	0.644391
CHD7	0.257774	0.0638977	1	0.962777	0.786641	0.336855	0.400139	0.561658	0.450043	0.53257
EPN2	0.288249	0.112062	1	0.465301	0.238019	0.108436	0.220967	0.11215	0.147554	0.15244
PTPRK	0.866985	0.188697	1	0.506484	0.889832	0.671424	0.762471	0.294158	0.310904	0.211258
PTPRZ1	0.102816	0.0389904	1	0.246817	0.0708864	0.105614	0.0314482	0.0688739	0.621554	0.0400933
TSHZ2	0.733075	0.236258	1	0.185284	0.120438	0.114994	0.584035	0.0659264	0.762872	0.26803
ZEB1	0.209001	0.127617	1	0.186404	0.0841604	0.311184	0.566998	0.222045	0.581297	0.482788
COLGALT2	0.274215	0.187204	1	0.263468	0.118588	0.0909255	0.0400878	0.0893566	0.201655	0.0185695
CCDC50	0.0562571	0.198152	1	0.534309	0.105703	0.233896	0.370991	0.543065	0.184452	0.177155
ENSCAFG00000035270	0.741671	0.375487	1	0.23287	0.127043	0.116571	0.0948411	0.149661	0.579296	0.0892247
CAMK2D	0.693899	0.913795	1	0.605133	0.350963	0.575488	0.580721	0.975909	0.832318	0.434985
POU6F2	0.344986	0.0624748	1	0.0581621	0.0636103	0.0531285	0.0613924	0.0907627	0.0655352	0.130709
SGCD	0.355174	0.360655	1	0.349555	0.126718	0.499276	0.125878	0.0253562	0.357069	0.262638
LRRTM3	0.367464	0.433801	1	0.408208	0.262586	0.0613441	0.052275	0.12319	0.238539	0.015962
ASIC2	0.677285	0.959349	1	0.272302	0.0951927	0.265535	0.0922761	0.103402	0.0957994	0.21345
AGAP1	0.279338	0.240813	1	0.344596	0.321784	0.156165	0.300006	0.17258	0.20775	0.550791
GRID2	0.365683	0.694664	1	0.306884	0.418173	0.358203	0.0658743	0.140637	0.845887	0.297878
SLC35F1	0.114817	0.345128	1	0.321402	0.0616143	0.0605105	0.0106314	0.0470522	0.1764	0.0352765
PLPPR1	0.35371	0.455697	1	0.0963225	0.0529808	0.052938	0.0503457	0.073558	0.0569571	0.181933
ADAM12	0.111024	0.189657	1	0.167771	0.212024	0.11833	0.332844	0.046694	0.698641	0.0192033
LRP1B	0.675606	0.601065	1	0.402465	0.155021	0.175415	0.149543	0.208691	0.806475	0.500614
CHST11	0.265354	0.253381	1	0.168766	0.0709297	0.232351	0.158582	0.383704	0.0626994	0.0324694
BRINP3	0.220192	0.398663	1	0.176999	0.0569751	0.0453546	0.0467498	0.0706886	0.317764	0.0397699
NXPH1	0.0205997	0.963448	1	0.0545129	0.031261	0.028016	0.0270892	0.0489398	0.0463298	0.0294673
USP24	0.332957	0.324666	1	0.163152	0.158507	0.232514	0.252841	0.360524	0.378775	0.226034
DNER	0.208912	0.868633	1	0.696697	0.21321	0.0890264	0.070942	0.081084	0.414599	0.106714
TMEM132D	0.172125	0.379162	1	0.273323	0.0439748	0.0325163	0.0379747	0.0957091	0.0584623	0.0264252
CDH7	0.0760412	0.0824633	0.0955608	1	0.0630995	0.013016	0.0114934	0.0256911	0.0128332	0.609913
ADAM23	0.217588	0.200348	0.218598	1	0.0916874	0.0223098	0.0279127	0.142806	0.0297415	0.0720452
RTN4	0.636326	0.619046	0.420219	1	0.946219	0.364774	0.29659	0.387815	0.222019	0.810327
PDE10A	0.553539	0.357641	0.521271	1	0.12654	0.0705652	0.246113	0.110788	0.103509	0.0645016
SH3GL3	0.199061	0.17983	0.133568	1	0.939764	0.0673008	0.16747	0.132574	0.0468124	0.137175
BCAN	0.016539	0.107434	0.424723	1	0.0777018	0.0945405	0.0295696	0.0433331	0.653631	0
MAP4K4	0.18185	0.163874	0.284161	1	0.522821	0.265718	0.202061	0.410652	0.290429	0.184802
IGSF3	0.0718218	0.299182	0.0713228	1	0.0478013	0.160542	0.0119225	0.0340871	0.132769	0.245104
SLC24A3	0.693476	0.39018	0.219807	1	0.137504	0.102033	0.117233	0.181581	0.109406	0.216935
OSBPL1A	0.320639	0.279972	0.253048	1	0.654061	0.620325	0.256448	0.254408	0.249656	0.174884
KIAA1549	0.232099	0.201415	0.28781	1	0.0760511	0.176731	0.110958	0.03507	0.0714008	0.0997476
MTMR2	0.2486	0.283128	0.653021	1	0.457519	0.115465	0.383626	0.144158	0.207548	0.173461
SPECC1	0.390597	0.281814	0.1684	1	0.315887	0.160485	0.25069	0.761781	0.0629338	0.0658103
TCF7L2	0.00936735	0.0106542	0.149492	1	0.097989	0.159165	0.199359	0.22545	0.426183	0.038688
SEMA5A	0.253735	0.153532	0.547608	1	0.0383496	0.0416621	0.0727747	0.111602	0.0379172	0
ATP9B	0.288267	0.272572	0.426054	1	0.428835	0.380992	0.487174	0.549807	0.471881	0.344665
DENND4A	0.423877	0.299199	0.222632	1	0.337278	0.162685	0.364245	0.218821	0.1536	0.289763
ARHGAP5	0.41195	0.492772	0.278424	1	0.259718	0.698222	0.313418	0.39483	0.784799	0.35824
USP25	0.282401	0.217932	0.223355	1	0.472699	0.186341	0.342358	0.174923	0.169904	0.423137
RASGEF1C	0.23449	0.187998	0.0755695	1	0.381072	0.049998	0.0332977	0.0292922	0.077474	0.120339
HIPK2	0.161028	0.142768	0.288173	1	0.559253	0.591827	0.15178	0.221122	0.134147	0.442639
NFASC	0.123417	0.137072	0.0716934	1	0.299156	0.0323513	0.0308748	0.0197219	0.0529705	0.144332
PKP4	0.36782	0.250476	0.304184	1	0.515219	0.215594	0.180501	0.173123	0.109622	0.0476173
SOX10	0.0123658	0.0108505	0.76219	1	0.510799	0.0312029	0.0481576	0.0669744	0.0332532	0
DST	0.686268	0.946258	0.932928	1	0.915218	0.645485	0.599654	0.657461	0.950383	0.791974
ENSCAFG00000039985	0.15941	0.280408	0.310913	1	0.65107	0.110049	0.0737467	0.0487291	0.0544358	0.150644
FRMD4B	0.110164	0.144548	0.159361	1	0.646951	0.0747546	0.0954354	0.184844	0.0401172	0.121331
PRAG1	0.0400016	0.0923211	0.144947	1	0.15904	0.0257662	0.0639347	0.800829	0.0537506	0.0180906
KLHL29	0.651034	0.673106	0.120544	1	0.0623572	0.132134	0.198035	0.0706578	0.060238	0.11932
TMEM163	0.0258365	0.0139717	0.234884	1	0.0610289	0.00430047	0.0133037	0.146347	0.0111603	0.185358
TBC1D8	0.195953	0.107806	0.131174	1	0.0833549	0.137925	0.148959	0.0817245	0.0396317	0.0549148
ENSCAFG00000039825	0.0696427	0.0376978	0.0317394	1	0.0134116	0.00319557	0.0130952	0	0.0116802	0.0257673
FYN	0.107488	0.129994	0.168243	1	0.0386387	0.0351858	0.0771276	0.0687934	0.245598	0.178899
TMEM132B	0.470155	0.539085	0.29166	1	0.196873	0.146554	0.0444193	0.0679954	0.464476	0.0733748
NTN4	0.137572	0.433329	0.202842	1	0.0366637	0.355905	0.0996435	0.0765458	0.0747854	0.327533
ABLIM2	0.465818	0.423707	0.078637	1	0.442254	0.0437028	0.057845	0.157945	0.0629771	0.227412
PDCD4	0.220552	0.199659	0.1643	1	0.276639	0.185214	0.249783	0.281106	0.226644	0.110454
MAP4K5	0.235452	0.245851	0.301484	1	0.371283	0.178533	0.24059	0.132214	0.197479	0.355382
FRMD4A	0.084674	0.106602	0.094407	1	0.0693312	0.0617694	0.0545075	0.406156	0.252723	0.143019
RAP2C	0.0629761	0.0506998	0.0867863	1	0.0541857	0.0596647	0.0599152	0.130115	0.0670204	0.0568336
CCDC148	0.514529	0.274482	0.165242	1	0.252502	0.475402	0.118623	0.11563	0.144907	0.0657761
GNB4	0.0100701	0.026766	0.052808	1	0.0586983	0.163209	0.152344	0.058486	0.0480729	0.305375
SH3TC2	0.0422246	0.0106221	0.0736628	1	0.655074	0.0246306	0.220714	0.0352052	0.0183676	0
MAML2	0.151087	0.061842	0.824912	1	0.402227	0.404958	0.349566	0.404618	0.512164	0.170397
ENSCAFG00000010220	0.0904104	0.327473	0.343891	1	0.154697	0.0294687	0.0314509	0.0621215	0.199994	0.0165947
ENSCAFG00000004331	0.0406406	0.115422	0.153852	1	0.129057	0.324968	0.220191	0.0309614	0.130099	0.1592
NCKAP5	0.239232	0.0756229	0.489665	1	0.951686	0.362486	0.142923	0.372109	0.475056	0.098148
OPHN1	0.490326	0.331077	0.331674	1	0.187333	0.378007	0.36003	0.220383	0.302079	0.337425
PTPRO	0.142913	0.286793	0.613492	1	0.0467113	0.025758	0.00270721	0.068826	0.0383211	0.124737
ENSCAFG00000038256	0.493207	0.261508	0.205125	1	0.0879457	0.067249	0.0870799	0.0481238	0.0733783	0.196199
ITGB8	0.269113	0.177911	0.986259	1	0.856664	0.892389	0.114599	0.150509	0.855308	0.124883
TMEM108	0.138881	0.174638	0.128378	1	0.0364734	0.187758	0.0250658	0.0312335	0.0302254	0.111282
ENPP6	0.004938	0.00362419	0.0204289	1	0.168007	0.0163347	0.130226	0.262761	0.0162904	0.0171089
ACSS3	0.146032	0.181548	0.186064	1	0.073771	0.261234	0.186452	0.09758	0.186021	0.145971
FMO4	0.00220188	0.00166105	0.00714284	1	0.0658311	0.0194401	0.155471	0.149722	0.00606558	0
PDE4DIP	0.915344	0.999806	0.452169	1	0.649997	0.31502	0.242687	0.238164	0.412259	0.526453
CAMSAP2	0.708374	0.713696	0.677111	1	0.38438	0.551579	0.507395	0.646747	0.682109	0.482836
ENSCAFG00000033348	0.00141452	0.00147125	0.00444309	1	0.00933966	0.00296495	0	0.0143952	0.00281334	0
SOGA1	0.238306	0.26339	0.436533	1	0.43467	0.157465	0.187306	0.343622	0.228475	0.214252
GNG2	0.563819	0.787827	0.360586	1	0.140106	0.290169	0.242947	0.446806	0.187595	0.853618
KANK1	0.0970216	0.0484891	0.755873	1	0.248517	0.893595	0.178917	0.0447644	0.250326	0.0132466
FIGN	0.0876353	0.0666711	0.963554	1	0.34561	0.13391	0.0176624	0.0592437	0.709087	0
PLEKHA7	0.150173	0.140726	0.164086	1	0.11905	0.500692	0.0888057	0.441892	0.796934	0.074041
RASGEF1B	0.104725	0.0734834	0.146592	1	0.275875	0.0743184	0.0284035	0.0626771	0.0676426	0.126861
PLCB4	0.0322044	0.394231	0.41065	1	0.0785628	0.936102	0.855514	0.0390558	0.192572	0.596531
UGT8	0.0206772	0.0203136	0.288344	1	0.998397	0.0596248	0.0682929	0.0392813	0.0371154	0.0481029
NEO1	0.492115	0.291217	0.578903	1	0.903191	0.409581	0.256301	0.207797	0.73776	0.17265
ENSCAFG00000018594	0.208244	0.344285	0.126097	1	0.0619021	0.029164	0.0421491	0.110946	0.0866496	0.0805071
LPAR1	0.0195574	0.0493748	0.103237	1	0.765934	0.0848051	0.0702754	0.144673	0.0446371	0.0355256
SMOC1	0.111154	0.141566	0.363679	1	0.704091	0.261263	0.179377	0.0358951	0.0743228	0.0814471
ZNF608	0.343235	0.421214	0.399308	1	0.48196	0.188327	0.259466	0.213665	0.276759	0.312335
PHACTR1	0.588502	0.447173	0.39829	1	0.673883	0.536741	0.243877	0.246958	0.906157	0.217712
PPFIBP2	0.0242565	0.0164348	0.132577	1	0.576098	0.485006	0.255576	0.292572	0.0330666	0.066058
L3MBTL4	0.165152	0.328482	0.305093	1	0.0676816	0.252615	0.0861833	0.058334	0.198118	0.0423433
ANKRD44	0.0510088	0.209037	0.202493	1	0.569112	0.209148	0.167173	0.674109	0.170608	0.13679
ANKRD28	0.346322	0.281129	0.406483	1	0.734249	0.192054	0.298394	0.328779	0.210403	0.440228
ANKS1B	0.690766	0.624836	0.874273	1	0.392946	0.195163	0.131586	0.210017	0.215007	0.480323
CADM2	0.600585	0.3673	0.417108	1	0.266131	0.1544	0.0693142	0.144016	0.585569	0.0765086
FSD1L	0.14389	0.141228	0.169895	1	0.780134	0.24232	0.102786	0.105892	0.117895	0.151305
SOX4	0.125177	0.174185	0.237846	1	0.0976718	0.0434651	0.22699	0.067759	0.0810097	0.214462
MDGA2	0.438815	0.431734	0.697776	1	0.474764	0.0815204	0.071257	0.116063	0.347146	0.180406
PHACTR3	0.44724	0.292463	0.464469	1	0.683837	0.0784818	0.153674	0.107759	0.0977579	0.307281
RAPGEF1	0.428624	0.282333	0.287835	1	0.0969257	0.169191	0.601297	0.754811	0.167382	0.322949
QKI	0.097059	0.291403	0.510704	1	0.952245	0.231403	0.349824	0.568449	0.84748	0.0887665
DDX5	0.632951	0.55802	0.518428	1	0.720985	0.944866	0.815184	0.652227	0.70118	0.663068
ENSCAFG00000018572	0.302421	0.190726	0.121642	1	0.326771	0.0919273	0.144146	0.192424	0.251808	0.201061
HSP90B1	0.486626	0.685195	0.429824	1	0.47385	0.490779	0.644953	0.678168	0.457446	0.492022
TNS3	0.0520888	0.0191574	0.345882	1	0.145062	0.0923359	0.0300858	0.0436166	0.0741698	0.0652474
CDCP1	0.00701776	0.0191907	0.109208	1	0.00462388	0.00447867	0.00916329	0	0.00701112	0
BCAS1	0.00916017	0.00753299	0.301704	1	0.276863	0.0244223	0.0317637	0.0431645	0.0248548	0.0182307
PCDH7	0.181904	0.251316	0.480088	1	0.159876	0.500652	0.0455759	0.0927331	0.360244	0.0688929
ZNF804A	0.27729	0.150362	0.202198	1	0.0578546	0.0466392	0.0620892	0.116912	0.0374787	0.0390687
ADAM19	0.0786619	0.0893111	0.110351	1	0.358058	0.0377856	0.145642	0.0119923	0.0224528	0.0860065
ENSCAFG00000031808	0.0463609	0.161385	0.477091	1	0.0501029	0.132857	0.18128	0.576348	0.196042	0.145255
SNX30	0.261733	0.252286	0.255946	1	0.962444	0.167495	0.152363	0.492822	0.13997	0.133144
PLEKHA1	0.133845	0.196468	0.115464	1	0.506569	0.0862483	0.21292	0.0520395	0.0955466	0.300949
STRN	0.167301	0.174619	0.185022	1	0.839964	0.145081	0.156036	0.155194	0.1584	0.13602
GNAO1	0.474364	0.535636	0.225614	1	0.593331	0.243288	0.120404	0.194967	0.944866	0.498613
RELL1	0.0441916	0.019656	0.0440086	1	0.0490623	0.0739631	0.302372	0.0848133	0.0476556	0
PPP2R2B	0.284217	0.279582	0.589136	1	0.829901	0.123961	0.0956093	0.141658	0.289439	0.142747
SEMA5B	0.172617	0.0324013	0.227196	1	0.131745	0.0371884	0.109474	0.0353363	0.0539202	0
PRICKLE1	0.190536	0.0872599	0.148666	1	0.776794	0.0572443	0.346632	0.165904	0.047205	0.18434
PHYHIPL	0.159281	0.334466	0.378718	1	0.61726	0.0777559	0.0577469	0.0976739	0.783691	0.105041
TRIO	0.295276	0.287384	0.557815	1	0.212623	0.228927	0.308093	0.133372	0.20828	0.435879
DOCK4	0.661224	0.219544	0.288264	1	0.386764	0.375358	0.252854	0.794381	0.584265	0.133336
PPP1R12B	0.401992	0.326931	0.384554	1	0.596896	0.531282	0.250326	0.283989	0.429549	0.413313
KCTD8	0.153513	0.690093	0.212708	1	0.222341	0.0607467	0.033524	0.0562862	0.195965	0.0490251
CCSER2	0.326928	0.336977	0.359708	1	0.342665	0.414219	0.238988	0.221364	0.29986	0.395896
DPYSL2	0.677055	0.75129	0.351622	1	0.946208	0.254419	0.262788	0.389073	0.3549	0.747592
VTI1A	0.48065	0.442273	0.482452	1	0.60422	0.403943	0.501646	0.475142	0.478769	0.466503
TNR	0.304436	0.204716	0.713371	1	0.0354383	0.0362029	0.0191324	0.0612343	0.0383067	0.310291
DGKH	0.461184	0.289492	0.569323	1	0.0795999	0.0804427	0.478579	0.15339	0.16861	0.0196435
SGK1	0.473602	0.42691	0.281675	1	0.260839	0.176893	0.132578	0.110006	0.0629253	0.474707
RRBP1	0.0388727	0.12312	0.157197	1	0.709436	0.18034	0.822822	0.256391	0.061349	0.169211
GRIK2	0.535677	0.678405	0.400277	1	0.144276	0.0793275	0.0702018	0.124832	0.142114	0.0916458
EPB41L2	0.0885477	0.0392465	0.0987301	1	0.101587	0.0727008	0.187089	0.385186	0.207727	0.014646
CDH20	0.0734112	0.336751	0.785466	1	0.69931	0.0908716	0.0542696	0.0644831	0.491151	0.0870168
SAMD4A	0.0675008	0.469186	0.796909	1	0.501986	0.518612	0.235544	0.362203	0.870449	0.131386
ADAMTS17	0.0955128	0.240689	0.580831	1	0.0273364	0.0574002	0.0664491	0.0558445	0.0478026	0.0323182
SYTL2	0.0755502	0.233131	0.305674	1	0.494281	0.0564632	0.0639659	0.0534694	0.0493614	0.0356511
SEMA6A	0.0421215	0.141653	0.14991	1	0.230556	0.0309559	0.366525	0.114605	0.100758	0.0381437
SEMA6D	0.243414	0.475953	0.351439	1	0.656062	0.238356	0.280538	0.343431	0.607965	0.18026
OPCML	0.691981	0.46566	0.795593	1	0.12667	0.0853662	0.109146	0.128811	0.0788312	0.45896
DNM3	0.17513	0.544857	0.477646	1	0.952118	0.104739	0.489704	0.0994768	0.0777931	0.286741
JAZF1	0.747672	0.397125	0.43571	1	0.166459	0.376398	0.113183	0.305961	0.422188	0.302619
SRPK2	0.498839	0.516486	0.457134	1	0.692973	0.205627	0.306233	0.29638	0.241294	0.58807
ARHGAP35	0.475286	0.438882	0.317103	1	0.29951	0.235451	0.315257	0.286288	0.25683	0.4146
EPHB1	0.178923	0.0328616	0.150089	1	0.341071	0.0367558	0.038971	0.0671878	0.12179	0.129166
UST	0.100547	0.0236284	0.297679	1	0.272976	0.0536581	0.116567	0.118848	0.082003	0.0121732
ADD1	0.290982	0.225447	0.196613	1	0.647519	0.305269	0.250122	0.185269	0.244324	0.148284
NCOR1	0.437957	0.475212	0.349633	1	0.399018	0.377738	0.522681	0.567914	0.295494	0.50159
SERINC5	0.0918446	0.106983	0.808926	1	0.329047	0.0523556	0.18115	0.0911199	0.0818935	0.0411904
MPZL1	0.182906	0.166669	0.222533	1	0.167743	0.083182	0.521034	0.0862119	0.199063	0.161276
SLC44A1	0.220789	0.126002	0.202189	1	0.889433	0.126701	0.13847	0.121071	0.0697496	0.168775
GSG1L	0.131215	0.140239	0.458815	1	0.024037	0.0302483	0.0388329	0.152301	0.102132	0
PLEKHG1	0.106129	0.20616	0.0947583	1	0.326583	0.0766703	0.203706	0.0423134	0.420623	0.100669
CPXM2	0.0815874	0.090789	0.0932146	1	0.0189493	0.0282778	0.0809872	0.0422433	0.0240431	0
DOCK9	0.637216	0.32462	0.438713	1	0.619741	0.158247	0.835517	0.154264	0.118247	0.152098
NCOA2	0.467821	0.648924	0.580768	1	0.322371	0.444495	0.43703	0.550916	0.558287	0.69987
IGSF11	0.310114	0.355607	0.0742783	1	0.389743	0.230954	0.0928757	0.0565891	0.674016	0.070255
MAN1A1	0.368087	0.212919	0.0869137	1	0.352283	0.216547	0.303289	0.334601	0.0653905	0.732889
ENSCAFG00000037724	0.122371	0.119616	0.428997	1	0.252012	0.0897775	0.0345329	0.052385	0.234154	0.080339
2022-03-08	0.247649	0.247414	0.213724	1	0.196918	0.234483	0.178171	0.204292	0.215581	0.402775
PDE5A	0.131387	0.225513	0.166685	1	0.0770048	0.0351606	0.687065	0.0229296	0.101204	0
ENSCAFG00000030201	0.367099	0.143975	0.0872739	1	0.116333	0.130073	0.0623035	0.0661204	0.0801559	0.107902
CYFIP2	0.668404	0.653695	0.342498	1	0.293042	0.168786	0.127597	0.224079	0.528128	0.275967
SH3RF3	0.620004	0.577579	0.139715	1	0.0745658	0.152847	0.265992	0.141431	0.0641345	0.0502147
UBL3	0.361755	0.363756	0.32386	1	0.548795	0.20765	0.298412	0.514117	0.294835	0.441791
LPGAT1	0.326947	0.405792	0.248453	1	0.993572	0.16789	0.211523	0.240769	0.159189	0.249121
LIN7A	0.196527	0.227699	0.116068	1	0.14637	0.0354868	0.0471893	0.0239529	0.0426936	0.0410811
LUZP2	0.0557343	0.120578	0.717502	1	0.0910352	0.0339752	0.0466393	0.0729433	0.415807	0
MAML3	0.196639	0.180405	0.439054	0.796206	1	0.289922	0.362001	0.903893	0.0801314	0.574439
COL4A3	0.0899139	0.21217	0.182355	0.110403	1	0.538138	0.229218	0.0329003	0.0428049	0.0856799
PICALM	0.454667	0.404317	0.551292	0.636761	1	0.425118	0.932152	0.524749	0.355142	0.458675
FAM107B	0.0347465	0.0820253	0.0968161	0.619726	1	0.0797591	0.210814	0.0215872	0.0396994	0.114964
PPP1R16B	0.30376	0.153706	0.251716	0.948235	1	0.0749764	0.182507	0.0604461	0.0627523	0.071742
CNTN2	0.141648	0.189133	0.145172	0.133885	1	0.0592024	0.103729	0.0291706	0.0407843	0.28868
IQCJ-SCHIP1	0.409677	0.184009	0.254874	0.667424	1	0.134029	0.526818	0.195331	0.109492	0.1194
HHIP	0.0438508	0.0220565	0.183914	0.198261	1	0.0710511	0.0637981	0.0393925	0.0918055	0.0795671
ENSCAFG00000033457	0.213462	0.27202	0.191236	0.144815	1	0.312353	0.0404816	0.0637423	0.0528971	0.0490324
EYA2	0.239413	0.0463428	0.136283	0.202206	1	0.681431	0.427248	0.869563	0.0537428	0.915709
PCSK6	0.0474696	0.152648	0.545191	0.451449	1	0.0362854	0.0675623	0.0266925	0.0425439	0.0454196
ATG4C	0.405782	0.437563	0.38473	0.326069	1	0.302568	0.213937	0.34056	0.348398	0.267872
ENSCAFG00000013221	0.0587641	0.0649841	0.182944	0.236559	1	0.139533	0.0735437	0.142753	0.182065	0.0635538
TTLL11	0.336989	0.322746	0.336521	0.54518	1	0.141795	0.122865	0.122791	0.140942	0.20259
GRM8	0.19201	0.395277	0.477638	0.119239	1	0.125087	0.204628	0.117494	0.173184	0.128758
TCF12	0.464461	0.507608	0.709459	0.935838	1	0.535292	0.52156	0.826505	0.4351	0.274658
ITCH	0.490051	0.484516	0.633837	0.81725	1	0.621342	0.44636	0.574845	0.501986	0.424295
ST6GALNAC3	0.695684	0.37016	0.211608	0.528923	1	0.360013	0.690565	0.403926	0.111417	0.347073
DNAJC6	0.720499	0.673087	0.290112	0.554346	1	0.315593	0.155493	0.296978	0.162387	0.454015
RNF220	0.0461082	0.0365841	0.103791	0.599548	1	0.0652027	0.242134	0.0642596	0.0472571	0.0744122
ELL2	0.24848	0.437901	0.260058	0.693964	1	0.095767	0.265335	0.341704	0.0816364	0.051997
DOCK3	0.70851	0.840619	0.758783	0.782511	1	0.37149	0.314968	0.264036	0.492976	0.593132
C9orf3	0.381323	0.268526	0.262132	0.481027	1	0.606544	0.283894	0.440694	0.30266	0.396703
BAZ2B	0.28977	0.293875	0.44015	0.938645	1	0.363519	0.548721	0.989778	0.473588	0.556748
EXOC6B	0.683754	0.678614	0.678052	0.578504	1	0.3995	0.97551	0.506569	0.596241	0.641863
CDH19	0.0222923	0.0181699	0.570823	0.488209	1	0.0605507	0.0362684	0.0259382	0.0343921	0.0184902
PCDH9	0.29321	0.196113	0.361299	0.415459	1	0.0762666	0.0952008	0.138726	0.225212	0.118831
ATRNL1	0.909476	0.649262	0.641347	0.298966	1	0.185877	0.334773	0.29143	0.162269	0.438234
PLEKHH1	0.0384583	0.0555519	0.144111	0.277019	1	0.176722	0.0624672	0.0402519	0.0570744	0.0888918
ENSCAFG00000033102	0.0246409	0.0181331	0.112861	0.438635	1	0.0554517	0.0893513	0.142343	0.0569935	0.0234513
PLCL1	0.0910094	0.0683739	0.165092	0.210152	1	0.457736	0.103637	0.223191	0.0528449	0.561894
REEP3	0.21659	0.132329	0.293629	0.49767	1	0.280586	0.366284	0.0824653	0.14603	0.147314
SCD	0.132019	0.113478	0.251757	0.157528	1	0.181956	0.170676	0.3336	0.709574	0.348611
PRKCA	0.500699	0.617847	0.604758	0.436344	1	0.56282	0.202873	0.505442	0.409938	0.0836919
AKAP9	0.46585	0.579926	0.638727	0.850255	1	0.880519	0.484326	0.504966	0.688812	0.580002
NIPA1	0.180008	0.220622	0.289931	0.401202	1	0.110978	0.132836	0.0288218	0.235333	0.293372
CERCAM	0.153443	0.183736	0.212188	0.711531	1	0.113529	0.033127	0.0544744	0.144563	0.107633
GAB1	0.061795	0.0362942	0.351678	0.676151	1	0.160111	0.252454	0.158979	0.407025	0.203208
ENSCAFG00000035032	0.160283	0.297538	0.512184	0.811246	1	0.058911	0.236817	0.0325181	0.0569632	0.283344
NCOA7	0.575932	0.420857	0.289152	0.454658	1	0.212975	0.218754	0.473929	0.222628	0.442863
CLIC4	0.0225773	0.0324121	0.24781	0.376273	1	0.169341	0.504942	0.05259	0.210362	0.0163239
MAGI3	0.434219	0.387805	0.478088	0.728931	1	0.728526	0.670954	0.274738	0.343479	0.159765
ENSCAFG00000028589	0.0554622	0.0510331	0.111388	0.072188	1	0.997183	0.558371	0.225712	0.072404	0.0440157
RALGPS1	0.398397	0.565399	0.335778	0.294373	1	0.316518	0.138931	0.16567	0.277299	0.805343
PTN	0.191011	0.290409	0.756839	0.246053	1	0.140381	0.185585	0.197967	0.63586	0.258929
ANXA9	0.0183358	0.0343492	0.109565	0.206682	1	0.288953	0.208704	0.052428	0.0375331	0.0152838
PHLDB1	0.0551161	0.0906713	0.199492	0.736496	1	0.107799	0.209627	0.0195904	0.0288968	0.131075
APLP1	0.447148	0.358433	0.164708	0.476102	1	0.119758	0.125844	0.15334	0.10498	0.234265
ERBIN	0.241819	0.318643	0.357154	0.460947	1	0.265947	0.455957	0.565015	0.44578	0.256727
ENSCAFG00000001026	0.406515	0.336481	0.141947	0.568962	1	0.119842	0.147628	0.106887	0.373522	0.200029
IQGAP2	0.443623	0.152417	0.246894	0.495134	1	0.257071	0.949589	0.368886	0.312806	0.0980884
SLAIN1	0.0961133	0.121698	0.235687	0.261372	1	0.0845814	0.0421513	0.0753392	0.081603	0.126604
MBP	0.0575028	0.0529098	0.15916	0.92544	1	0.102777	0.105702	0.185449	0.08917	0.145124
SLC24A2	0.341318	0.195034	0.200988	0.20034	1	0.0973482	0.0590855	0.113373	0.0850917	0.449386
CRYAB	0.0318344	0.0473449	0.103979	0.152153	1	0.199845	0.172042	0.0810622	0.0821078	0.128435
SPAG9	0.400131	0.611169	0.598901	0.425331	1	0.626325	0.575152	0.456958	0.510549	0.613717
FNBP1	0.105762	0.247302	0.278329	0.320866	1	0.204339	0.348852	0.274211	0.677688	0.287764
KCNH8	0.046434	0.10385	0.531125	0.457923	1	0.262543	0.0803413	0.120279	0.0992359	0.110941
VMP1	0.258529	0.339707	0.286047	0.514645	1	0.230293	0.199838	0.214094	0.22371	0.383342
WNK1	0.414051	0.533602	0.463693	0.518503	1	0.64025	0.573908	0.659172	0.506479	0.486869
DTHD1	0.0299586	0.0295945	0.126336	0.0666907	1	0.877135	0.123748	0.0405742	0.255812	0.0453733
TMTC1	0.488498	0.344192	0.125905	0.563578	1	0.119218	0.0818765	0.270368	0.0994492	0.163555
ERMN	0.0221261	0.023134	0.100444	0.112394	1	0.045655	0.0477753	0.0776267	0.0374063	0.0607645
TMEM117	0.434132	0.180316	0.339125	0.150083	1	0.149846	0.199802	0.479927	0.168297	0.195625
MTUS1	0.0221929	0.114263	0.182828	0.346087	1	0.255349	0.699729	0.0400139	0.14497	0.353194
DIXDC1	0.303442	0.264659	0.178213	0.269406	1	0.670045	0.118619	0.19735	0.1426	0.777281
DAAM2	0.0257243	0.03488	0.101039	0.157808	1	0.227076	0.142825	0.0665232	0.691102	0.0525276
CLMN	0.101036	0.0178672	0.0767469	0.430648	1	0.386908	0.0455985	0.0518801	0.0313296	0
EDIL3	0.387107	0.478647	0.228429	0.45247	1	0.0926656	0.097488	0.147853	0.0767426	0.322814
KIF13B	0.0652608	0.129274	0.210352	0.439559	1	0.382009	0.176185	0.116275	0.133154	0.0769546
PDE8A	0.11086	0.345502	0.238795	0.257272	1	0.153453	0.560076	0.165808	0.0887901	0.189043
TJP1	0.45619	0.468292	0.523619	0.361084	1	0.317145	0.814273	0.235145	0.446846	0.286743
RYBP	0.223661	0.266639	0.286413	0.787596	1	0.2824	0.351739	0.27419	0.1635	0.127464
PLD1	0.0437836	0.0292265	0.0950053	0.456554	1	0.152402	0.422121	0.169241	0.0306796	0.112061
ABCA9	0.0979529	0.0863035	0.906045	0.174528	1	0.058769	0.0677027	0.0410781	0.062052	0.029432
PDE4D	0.441177	0.665187	0.603935	0.753318	1	0.176235	0.521197	0.376593	0.459449	0.289893
NR3C1	0.368172	0.21892	0.566133	0.590078	1	0.776962	0.983411	0.551373	0.615234	0.282712
TRABD2B	0.0216201	0.0179621	0.0939229	0.279054	1	0.0495429	0.431424	0.0777	0.0287988	0.0662967
MAP7	0.485388	0.16497	0.159184	0.614896	1	0.423508	0.110299	0.259298	0.116437	0.3216
FRYL	0.303351	0.409734	0.362286	0.346545	1	0.304914	0.56265	0.256425	0.244119	0.263512
CAST	0.252324	0.293859	0.19893	0.263153	1	0.251871	0.613093	0.295423	0.187473	0.297056
ZEB2	0.592541	0.767046	0.504468	0.949274	1	0.17337	0.326988	0.597789	0.330725	0.240917
ARMC3	0.0680658	0.0290302	0.0976227	0.0620305	1	0.496793	0.0372344	0.0729654	0.0925477	0.0932885
MGAT5	0.398379	0.406546	0.482265	0.804578	1	0.208889	0.358775	0.162773	0.4622	0.741094
ENSCAFG00000005106	0.0186765	0.0179401	0.0794524	0.428884	1	0.0452654	0.0429243	0.0584114	0.0323508	0.0533339
SPP1	0.0299426	0.0870149	0.129328	0.0510429	1	0.0885868	0.0436779	0.0889922	0.0461916	0.0720581
STOX2	0.650096	0.521642	0.554558	0.271015	1	0.973446	0.700147	0.233438	0.443919	0.502368
ANO4	0.198624	0.439949	0.1587	0.295375	1	0.565674	0.0882884	0.108735	0.0536119	0.117982
NPC1	0.104962	0.14936	0.383787	0.817377	1	0.123721	0.16944	0.293574	0.219747	0.191117
LIMCH1	0.519333	0.411818	0.238839	0.367065	1	0.231789	0.551496	0.184865	0.66234	0.191746
CYP2J2	0.0223386	0.0192765	0.0866913	0.620799	1	0.0777519	0.0293239	0.0214667	0.0335943	0.0318384
ASPA	0.0182471	0.0166217	0.089489	0.409059	1	0.0667854	0.0488602	0.0447813	0.0788103	0.0416529
DOCK5	0.0304813	0.0881605	0.26046	0.0858471	1	0.305963	0.0526901	0.0540221	0.037202	0.0833588
ARHGAP23	0.162748	0.193695	0.214198	0.442857	1	0.118154	0.0496683	0.0794556	0.279715	0.442144
MAG	0.0232065	0.0239617	0.0844946	0.889424	1	0.0405748	0.0601013	0.0349467	0.0346565	0.0420437
RAPGEF5	0.711892	0.360101	0.217761	0.436533	1	0.119639	0.954779	0.965701	0.113321	0.0813224
LAMP2	0.12249	0.172908	0.257684	0.640342	1	0.240637	0.273987	0.15417	0.230279	0.295354
PHLPP1	0.146439	0.109768	0.551612	0.512328	1	0.257853	0.300887	0.156588	0.514913	0.302454
MEGF10	0.0285709	0.0264424	0.265406	0.183128	1	0.181937	0.11795	0.0542241	0.457903	0.0899154
OPALIN	0.0207946	0.0220235	0.0810337	0.209228	1	0.0533285	0.0722288	0.0427173	0.0388769	0.0529005
EPB41L4A	0.652206	0.256619	0.391124	0.26253	1	0.789223	0.338422	0.306084	0.709798	0.62472
USP47	0.496505	0.514574	0.491454	0.533348	1	0.392902	0.469149	0.308719	0.461292	0.602026
CPD	0.478251	0.231879	0.235573	0.596937	1	0.239379	0.583304	0.252562	0.224064	0.290401
VPS13A	0.729782	0.460456	0.462991	0.356751	1	0.536959	0.564292	0.422908	0.415319	0.324649
SAMD12	0.47339	0.242422	0.216309	0.428629	1	0.176842	0.0879779	0.126669	0.0827194	0.184937
2022-09-04	0.0533368	0.150125	0.120564	0.414599	1	0.0916216	0.179888	0.0585217	0.159911	0.110064
ANK3	0.517478	0.442933	0.352003	0.600404	1	0.134022	0.144976	0.216323	0.116935	0.453274
DLG2	0.885964	0.86153	0.448075	0.285938	1	0.225236	0.208174	0.335015	0.423246	0.304054
2022-09-07	0.265636	0.396182	0.284333	0.488759	1	0.236979	0.492249	0.380316	0.56817	0.288152
USP54	0.0714354	0.135413	0.605136	0.465912	1	0.247404	0.769227	0.0863916	0.487028	0.122493
ENSCAFG00000035239	0.01753	0.0170284	0.0866531	0.602174	1	0.051572	0.0374485	0.107373	0.0296117	0.0346251
MOG	0.0233964	0.0203812	0.0809009	0.60166	1	0.047564	0.0490604	0.0593927	0.0333325	0.0648026
DIP2B	0.132554	0.218535	0.236673	0.593763	1	0.201032	0.2481	0.702567	0.369091	0.242886
FA2H	0.0463008	0.0224394	0.241146	0.360395	1	0.0709685	0.255366	0.015303	0.0292389	0.0720349
SECISBP2L	0.227007	0.22451	0.257357	0.553855	1	0.185787	0.233043	0.207619	0.198809	0.23881
PLP1	0.0759496	0.071707	0.198671	0.691147	1	0.145835	0.152461	0.169821	0.129321	0.129039
GOLGA4	0.547365	0.621936	0.494851	0.50319	1	0.669379	0.592764	0.521137	0.527161	0.504837
SLC12A2	0.203332	0.253647	0.262944	0.923998	1	0.679255	0.45277	0.19571	0.129873	0.324264
ZDHHC20	0.312783	0.20886	0.344829	0.21301	1	0.151843	0.209855	0.337562	0.197017	0.281817
SIK3	0.232134	0.232319	0.366722	0.38643	1	0.219595	0.246663	0.201223	0.266001	0.274935
PPP1R17	0.0236057	0.0482557	0.167106	0.234425	1	0.0494673	0.045997	0.109178	0.0368735	0.0334624
HIBCH	0.232574	0.251244	0.375244	0.522879	1	0.272444	0.140492	0.28457	0.299926	0.282919
TMEFF2	0.743846	0.476363	0.315234	0.49735	1	0.143793	0.105003	0.213924	0.116719	0.180391
CSRP1	0.0364011	0.0938862	0.141806	0.447624	1	0.296077	0.294404	0.173306	0.559273	0.123646
ANLN	0.0502596	0.0446695	0.145903	0.0825739	1	0.0643565	0.0231218	0.115681	0.0421368	0.0314943
FMN1	0.549563	0.506762	0.307332	0.409845	1	0.251443	0.137198	0.347699	0.312106	0.182259
MXI1	0.198294	0.31047	0.674956	0.366659	1	0.440456	0.706659	0.221416	0.750012	0.396228
CREB5	0.0311029	0.0438643	0.340269	0.622206	1	0.159079	0.121029	0.0399426	0.0918224	0.0784297
MAPRE2	0.543179	0.487432	0.417625	0.979007	1	0.311188	0.228258	0.42682	0.334251	0.231974
KIF6	0.0391404	0.0358168	0.0888509	0.156307	1	0.735775	0.0710867	0.034312	0.275184	0.0172002
TPPP	0.468465	0.51564	0.171211	0.857407	1	0.20783	0.162041	0.268548	0.127848	0.193436
MSANTD3-TMEFF1	0.220608	0.301578	0.197408	0.662412	1	0.12266	0.11468	0.158919	0.0814138	0.297253
ANKIB1	0.297138	0.347868	0.372856	0.514334	1	0.459112	0.301128	0.302128	0.521111	0.439654
CNP	0.0337915	0.0349943	0.129794	0.72751	1	0.0618823	0.0983222	0.0689227	0.0490982	0.0145247
FMNL2	0.413413	0.153634	0.323236	0.860262	1	0.476502	0.16366	0.186353	0.714897	0.212853
ARAP2	0.0567552	0.0692819	0.154514	0.294796	1	0.172599	0.178584	0.110198	0.524094	0.0663187
SHTN1	0.379881	0.517046	0.193488	0.456118	1	0.304711	0.128714	0.665288	0.0897604	0.529646
ST18	0.166437	0.0302424	0.11851	0.575967	1	0.0733869	0.0424326	0.110711	0.0495166	0.100389
DOCK10	0.210647	0.107988	0.444438	0.296712	1	0.0726953	0.215625	0.454959	0.0678595	0.081842
KIF1B	0.552849	0.548107	0.489221	0.493051	1	0.361159	0.309806	0.326417	0.868753	0.496479
AP3B1	0.244313	0.177518	0.532282	0.645331	1	0.502137	0.730331	0.728836	0.533771	0.238817
CLDN11	0.0239786	0.0250357	0.0883859	0.917669	1	0.0633833	0.017755	0	0.0297579	0.0478433
C28H10orf90	0.0235652	0.0234947	0.127246	0.527685	1	0.0617988	0.0514034	0.0322429	0.309082	0.0403078
ABHD17B	0.183973	0.205161	0.384234	0.880536	1	0.268853	0.241761	0.175983	0.248831	0.211069
MYO1D	0.161239	0.156958	0.136116	0.5756	1	0.175908	0.321533	0.116288	0.052361	0.155463
JAM3	0.386377	0.264064	0.328978	0.528143	1	0.338885	0.176125	0.120739	0.188859	0.158027
DLG1	0.276139	0.243353	0.424553	0.921985	1	0.294422	0.362694	0.427864	0.314076	0.244951
TTLL7	0.256642	0.255941	0.2317	0.215971	1	0.120382	0.100871	0.125746	0.0932363	0.38198
UNC5C	0.402461	0.518253	0.585263	0.815675	1	0.115199	0.083132	0.139824	0.125976	0.175529
TUBB4A	0.131988	0.112181	0.146027	0.983958	1	0.0625867	0.0536452	0.0106747	0.0430042	0.0668722
RNF13	0.326909	0.307345	0.350849	0.535053	1	0.340442	0.209119	0.271234	0.294405	0.238145
COL4A4	0.0980173	0.141526	0.348957	0.116979	1	0.683781	0.309122	0	0.0535072	0.0432236
KCNK10	0.111419	0.155888	0.309395	0.197517	1	0.697259	0.12905	0.0630095	0.204473	0.0613275
WDR60	0.657075	0.576964	0.212294	0.327763	0.196764	1	0.186357	0.160392	0.349306	0.514736
PPARGC1A	0.147546	0.27262	0.157317	0.0324415	0.0533441	1	0.0176668	0.0914293	0.409953	0.0348335
GLCCI1	0.374711	0.271806	0.404584	0.405541	0.357881	1	0.291877	0.237086	0.177628	0.144349
ENSCAFG00000032035	0.00476311	0.000908018	0	0.0119085	0.00248939	1	0	0	0.0058314	0
LRRC74B	0.0744917	0.0151283	0	0	0.00860987	1	0.0253043	0	0.016274	0.032606
CASC1	0.419983	0.377522	0.158466	0.0968966	0.14194	1	0.1409	0.0693464	0.210392	0.245582
MAATS1	0.478755	0.268024	0.185945	0.678236	0.278837	1	0.141216	0.665794	0.281324	0.132356
ATP2B2	0.624799	0.821538	0.2848	0.102771	0.1395	1	0.15198	0.177619	0.538238	0.311121
GLIS3	0.339395	0.0954936	0.113994	0.0847588	0.122948	1	0.0733429	0.656331	0.916465	0.0642963
CA12	0.00892126	0.00624051	0.0161577	0.0039787	0.00630736	1	0.00536893	0.0156708	0.0372806	0
ITPR1	0.769922	0.500721	0.148546	0.0979547	0.107925	1	0.595243	0.402573	0.143699	0.105526
PYROXD2	0.027613	0.0288791	0.171389	0.0649469	0.206231	1	0.0123949	0.354092	0.20581	0.0270228
IGF2	0.00373781	0.00448615	0.00225885	0.0142566	0.00266929	1	0.11041	0.0260243	0.00314582	0
CFAP299	0.300257	0.863146	0.533892	0.210782	0.0858906	1	0.10871	0.173775	0.279349	0.245919
CCDC39	0.149041	0.141392	0.0651037	0.0249944	0.0468893	1	0.0854666	0.0240447	0.102306	0.15268
ENPP2	0.0286224	0.0295237	0.110989	0.265615	0.636837	1	0.0951885	0.0464318	0.0272945	0.0243988
ENSCAFG00000038941	0.315297	0.0408689	0.0274364	0.0342546	0.024213	1	0.0273697	0	0.0273733	0
RPGR	0.35597	0.32497	0.178169	0.144139	0.14766	1	0.179782	0.187332	0.223528	0.291646
WDR63	0.0144635	0.00481513	0.00667094	0.00789876	0.00568582	1	0	0	0.0125562	0
CFAP46	0.0873148	0.181362	0.0306053	0.10389	0.0327211	1	0.040041	0.056962	0.126755	0.230422
PDGFD	0.141859	0.234938	0.152245	0.0217098	0.0207914	1	0.263691	0.0393499	0.019726	0
DNAH1	0.0748879	0.0654637	0.00525589	0.0280383	0.0407963	1	0.0211449	0.0384894	0.273544	0.064342
CUBN	0.012173	0.0134888	0.0112229	0.0141963	0.0117508	1	0.0228744	0.022754	0.0139264	0.00777611
ENSCAFG00000039562	0.408783	0.641941	0.269408	0.0516319	0.0339906	1	0.0839712	0.0489798	0.0605772	0.0556381
CD55	0.112673	0.0864892	0.023725	0.017659	0.0316598	1	0.356851	0.101414	0.208272	0
ITPKB	0.0237407	0.0286159	0.053012	0.0302731	0.0442171	1	0.381243	0.359639	0.324298	0.087618
PIP5K1B	0.436859	0.593685	0.116818	0.0624063	0.0624639	1	0.225585	0.883395	0.0533222	0.0649382
CLIC6	0.0047212	0.00602694	0.00478891	0.00490669	0.00479604	1	0.00404241	0	0.0034311	0
RSPH4A	0.0588751	0.0088415	0.0101242	0.0101418	0.0141437	1	0.068849	0.043158	0.00895353	0
F5	0.00659932	0.00340772	0.00555433	0.00876037	0.00429068	1	0.00837789	0.016573	0.0108118	0
CFAP298	0.298499	0.238815	0.138905	0.106201	0.203439	1	0.239813	0.103601	0.174231	0.110664
ZCCHC7	0.690886	0.563286	0.614608	0.667436	0.651172	1	0.728531	0.721933	0.620968	0.567431
DNAH11	0.0163861	0.0108534	0.0100801	0.0195394	0.033526	1	0.0179827	0.0140631	0.0390194	0.0215098
RFX2	0.0822152	0.0216573	0.024024	0.0151996	0.0374971	1	0.0694681	0.0635731	0.240312	0
WWC1	0.291087	0.14174	0.73264	0.246236	0.0930236	1	0.0757906	0.0386779	0.819918	0.0724869
ADPRHL2	0.147886	0.146565	0.0773307	0.0621477	0.0919004	1	0.0622524	0.0781603	0.093526	0.0379341
DPY19L2	0.684637	0.11993	0.0549497	0.0687829	0.0679475	1	0.0602903	0	0.0692701	0.108721
EFCAB11	0.220334	0.088303	0.0871061	0.135549	0.0798035	1	0.0947774	0.117793	0.118681	0.092352
AK8	0.0930197	0.0136083	0.0120141	0.055707	0.011837	1	0.0432731	0.0299921	0.0187727	0.0254428
DNAH9	0.197428	0.0328955	0.0253492	0.0124744	0.0118952	1	0.0262975	0.0244077	0.0195705	0.607295
TCF7L1	0.011741	0.0130219	0.576013	0.583281	0.0564293	1	0.461839	0.0675906	0.593912	0
SLC23A2	0.416328	0.371245	0.271487	0.180498	0.152083	1	0.286288	0.415029	0.212297	0.348416
STARD13	0.124438	0.202081	0.551333	0.202169	0.588417	1	0.588884	0.5517	0.774434	0.40918
VEPH1	0.00702648	0.0112658	0.0211936	0.00367488	0.00664838	1	0	0.0169659	0.00536863	0
UVRAG	0.543323	0.318493	0.34813	0.61545	0.480433	1	0.373296	0.675715	0.331304	0.505202
ECM2	0.0153721	0.0116232	0.0318866	0.0440078	0.0468932	1	0.569145	0.0231718	0.172334	0
VAT1L	0.0234506	0.195842	0.0349223	0.0144781	0.0666778	1	0	0.01571	0.0104875	0.571849
CEP126	0.632862	0.627811	0.250026	0.388133	0.398276	1	0.109552	0.185259	0.192545	0.279688
SYNE2	0.0352096	0.0378644	0.121376	0.0217992	0.0545531	1	0.552481	0.195417	0.0667591	0.0579548
SLC16A10	0.0432281	0.0998647	0.0429447	0.0167275	0.0314453	1	0	0	0.0103943	0.179349
CAPS2	0.373145	0.297456	0.12888	0.0692256	0.0759567	1	0.106779	0.135831	0.195588	0.194302
SLC4A5	0.00936456	0.0123308	0.0138466	0.0102321	0.014244	1	0	0.00992969	0.0119665	0.053873
ENSCAFG00000038209	0.142219	0.103574	0.150664	0.145391	0.254739	1	0.0308182	0.0242941	0.13453	0.0728105
KIF27	0.0173264	0.0169365	0.0902667	0.0123165	0.0152349	1	0.15684	0	0.150092	0.0443158
TTC29	0.0144941	0.0156267	0.0245124	0.024214	0.0384573	1	0.0401825	0.0356819	0.371569	0.0733793
FHAD1	0.0112064	0.00986149	0.00651364	0.00809501	0.00992372	1	0.0392389	0.0857002	0.0156504	0
EFHC1	0.042305	0.0183845	0.0171038	0.0124578	0.0119464	1	0.0112889	0.0157873	0.0271998	0
DYNC2H1	0.967562	0.859163	0.535686	0.556776	0.369251	1	0.28923	0.441044	0.524123	0.784644
NHSL2	0.236537	0.126044	0.0654521	0.044747	0.048989	1	0.49874	0.278473	0.0436749	0.0847365
UTP20	0.394971	0.441787	0.242028	0.298376	0.200293	1	0.199107	0.239148	0.182998	0.241256
LRGUK	0.504747	0.369142	0.112379	0.0983922	0.0703524	1	0.140511	0.115601	0.192932	0.111736
SLC39A12	0.0577043	0.0190507	0.0145003	0.0367116	0.0449507	1	0.0148155	0.036277	0.53724	0.0141483
P3H2	0.500507	0.297088	0.170892	0.043034	0.0347822	1	0.108556	0.0887685	0.0390029	0.0559185
SEL1L2	0.492734	0.213986	0.174025	0.162585	0.3261	1	0.0405199	0.251384	0.227081	0.279204
PRDM16	0.00687854	0.00601012	0.014156	0.0238855	0.0416103	1	0.0177506	0.0182009	0.412548	0.0343388
TACR1	0.243234	0.259179	0.0279201	0.0338953	0.0325553	1	0.0616917	0.0976689	0.0352182	0.150793
FREM2	0.0802687	0.0716311	0.144565	0.0580294	0.0565031	1	0.114872	0.171256	0.123315	0.0715134
LRP2BP	0.00294917	0.00160832	0	0	0.00623381	1	0	0	0.00826054	0
WDR66	0.166231	0.174002	0.112462	0.418678	0.221047	1	0.0756881	0.07226	0.261987	0.299743
CFAP44	0.0732147	0.0231672	0.0152589	0.00854533	0.0190962	1	0.00831205	0.0215421	0.0453665	0.0597696
DOCK8	0.00687401	0.00515163	0.0132191	0.00378714	0.0190123	1	0.0575842	0.628551	0.0652538	0
CFAP161	0.276848	0.0156999	0.0152708	0.0224714	0.0187933	1	0.0308761	0	0.0251438	0
NSUN7	0.0435157	0.0294377	0.0350848	0	0.00570581	1	0	0.0436457	0.0122497	0
PCNX4	0.424446	0.32373	0.475925	0.295378	0.274144	1	0.422031	0.309527	0.328889	0.243436
PIBF1	0.383098	0.36436	0.556581	0.542967	0.379087	1	0.311417	0.471533	0.598512	0.34417
ENSCAFG00000012422	0.134112	0.0135543	0.015077	0.0082589	0.0180719	1	0.00660778	0.0450585	0.0163417	0
KIAA0825	0.27498	0.388801	0.246803	0.180013	0.230546	1	0.23136	0.0982811	0.290799	0.296687
WDR78	0.150429	0.101948	0.068599	0.0821396	0.081104	1	0.0789502	0.0756845	0.177996	0.136238
CLYBL	0.371863	0.479385	0.442406	0.288272	0.224596	1	0.95761	0.527496	0.640354	0.325724
FSIP1	0.424072	0.206923	0.124232	0.0348109	0.0550327	1	0.131096	0.109074	0.0689056	0.0804712
ADGB	0.0388217	0.045261	0.0181596	0.0300255	0.0310644	1	0.027412	0.0137221	0.0322413	0
OSBPL10	0.908662	0.63116	0.428105	0.108562	0.0724601	1	0.309426	0.135864	0.0717561	0.189421
MITF	0.0277882	0.0859155	0.319687	0.37319	0.686171	1	0.0263165	0.22763	0.0636274	0.0451698
ILDR2	0.167353	0.145582	0.263714	0.0192987	0.07044	1	0.178328	0.0411722	0.591719	0
ARHGAP10	0.825314	0.184762	0.687837	0.264122	0.1879	1	0.714817	0.294461	0.225445	0.190445
FBXO36	0.573652	0.616184	0.191563	0.170163	0.243435	1	0.230793	0.0408916	0.330744	0.892486
NEK10	0.651753	0.38955	0.130898	0.18548	0.0866263	1	0.110221	0.116924	0.156153	0.339079
ENSCAFG00000023819	0.864445	0.498344	0.97679	0.398339	0.241649	1	0.181011	0.256522	0.7831	0.460282
TRPM3	0.117124	0.0699037	0.037261	0.0252168	0.0590618	1	0.0651132	0.0472421	0.546777	0.222953
PPM1B	0.334658	0.364552	0.389346	0.298232	0.426395	1	0.317589	0.376423	0.865548	0.473054
WDR49	0.0157253	0.0152623	0.0112396	0.0314765	0.0672133	1	0.028962	0.0415694	0.956325	0.0454421
ENSCAFG00000013840	0.0159667	0.00560211	0.0104711	0.00480626	0.0124301	1	0	0.0274562	0.0451342	0
CC2D2A	0.151191	0.264395	0.368216	0.176235	0.311292	1	0.109765	0.118522	0.485925	0.0830677
TRA2A	0.420175	0.434991	0.684904	0.685623	0.7219	1	0.380562	0.456887	0.621764	0.473237
ENSCAFG00000003804	0.00534928	0.00782365	0.00799896	0.0348659	0.0136479	1	0	0	0.0128851	0
DNAH5	0.199401	0.109287	0.0349579	0.232252	0.0332287	1	0.0513876	0.0268754	0.0355994	0.367217
CACHD1	0.358809	0.145534	0.079886	0.0920172	0.0750981	1	0.25242	0.0612414	0.519082	0.0832586
NFE2L2	0.0642279	0.139072	0.238552	0.355808	0.474287	1	0.889317	0.479652	0.528162	0.180162
ODF2L	0.346427	0.355923	0.228555	0.162519	0.277093	1	0.273562	0.131573	0.218819	0.645622
DNAI1	0.0142793	0.0260763	0.0502565	0.0424507	0.0193883	1	0.0211604	0.0149504	0.13745	0.0465253
SNTB1	0.0251863	0.0257045	0.0658173	0.0255493	0.326857	1	0.889563	0.134046	0.22707	0.141241
AGT	0.0228006	0.0150868	0.0423483	0.0239473	0.125105	1	0.0480679	0.138017	0.939801	0
ARHGAP18	0.0740848	0.0935919	0.103392	0.0126328	0.0579466	1	0.358692	0.0514439	0.0244413	0.0280808
PDK4	0.00520655	0.00549325	0.00879446	0.00420555	0.0381625	1	0.118054	0.0234399	0.0992868	0.0156138
VWA3A	0.0158439	0.00593737	0.0209094	0.0118055	0.00655638	1	0.0357993	0	0.0187735	0
LCA5	0.394813	0.319055	0.253387	0.243922	0.253842	1	0.181637	0.153816	0.325908	0.241946
DZANK1	0.5963	0.562841	0.21836	0.201024	0.274685	1	0.0694126	0.324387	0.313479	0.211563
PID1	0.0743682	0.200662	0.717725	0.156872	0.0407397	1	0.193435	0.0941498	0.294778	0.0969649
SLC4A10	0.644209	0.596355	0.357169	0.0778133	0.178596	1	0.117066	0.21323	0.12027	0.26715
ZNF521	0.0719416	0.0786955	0.521108	0.347114	0.289428	1	0.319464	0.0273011	0.841332	0.0789957
AK9	0.00413297	0.00269353	0.00582939	0	0.00530004	1	0.00696314	0	0.0325033	0
BCKDHB	0.439404	0.636521	0.418065	0.444234	0.467147	1	0.214253	0.232242	0.3416	0.400754
WLS	0.0101218	0.160327	0.140165	0.0242932	0.0326622	1	0.37073	0.0145296	0.287294	0
SPAG6	0.00876485	0.00408848	0.00256414	0.0080644	0.00350491	1	0	0	0.00369047	0
ENSCAFG00000018190	0.00527435	0.00784926	0	0.00275693	0.0115022	1	0	0	0.0566511	0
NLK	0.440769	0.458412	0.409346	0.658407	0.391949	1	0.660883	0.612181	0.279158	0.675217
CCDC175	0.0955568	0.08052	0.0242121	0.0107512	0.0379925	1	0.0174766	0.0357045	0.0559274	0.159997
HDAC9	0.418596	0.708407	0.613541	0.358186	0.844325	1	0.255457	0.731824	0.542687	0.380177
CFAP43	0.00688672	0.00300906	0.00473093	0	0.00387399	1	0	0	0.00580008	0
ANOS1	0.132374	0.316531	0.539741	0.0915399	0.104059	1	0.109197	0.0805672	0.463072	0.233078
TTR	0.0234449	0.0211042	0.033496	0.0301122	0.0302361	1	0.0428785	0.0426985	0.0349168	0.0440425
IQCA1	0.0961754	0.0223573	0.0140358	0.0149457	0.0167577	1	0.00661534	0.019719	0.0147012	0.00764157
PKNOX2	0.238901	0.553701	0.348715	0.085345	0.0785254	1	0.11146	0.0306346	0.212556	0.102971
CCDC13	0.103938	0.0464808	0.102119	0.0666932	0.129022	1	0.0201184	0	0.194104	0.0258066
MAK	0.0345098	0.0223713	0.0115458	0.0141247	0.010366	1	0.0074176	0	0.0331348	0
ENSCAFG00000038657	0.00158469	0.0124375	0.00560858	0.00611271	0.00839056	1	0	0	0.00320847	0
SLIT2	0.76027	0.146915	0.220886	0.628175	0.283272	1	0.184792	0.179749	0.100879	0.0772676
TACC2	0.346064	0.619318	0.65469	0.0803313	0.0826397	1	0.855984	0.128089	0.31027	0.370145
CBLB	0.141926	0.374398	0.289658	0.209161	0.239722	1	0.312385	0.259073	0.25493	0.226004
SAXO2	0.214628	0.149892	0.0564657	0.0383593	0.136054	1	0.07668	0.0601461	0.111102	0.0924807
SLC2A12	0.00590031	0.00378294	0.00554094	0.00464773	0.014169	1	0.035751	0.0240017	0.148021	0.00464492
DLEC1	0.991046	0.319764	0.115562	0.0661934	0.093396	1	0.165153	0.197419	0.198847	0.289318
CFAP221	0.0826652	0.0225306	0.0152992	0.0309588	0.0164441	1	0.0278903	0	0.0187642	0
ELOVL6	0.329262	0.533267	0.422734	0.813653	0.287131	1	0.0477221	0.0808536	0.328697	0.586643
CCDC30	0.504996	0.422307	0.175428	0.146375	0.11184	1	0.109357	0.206495	0.204909	0.378719
ALS2CR12	0.00989989	0.000885156	0.00235801	0	0.00503057	1	0	0	0.00943238	0
FOXP2	0.456033	0.101399	0.263405	0.0674583	0.0935564	1	0.674555	0.297615	0.290815	0.165264
PTPN14	0.24902	0.020719	0.126507	0.113167	0.0394991	1	0.498216	0.0276325	0.162155	0.0958958
DNAH6	0.0622074	0.0316218	0.00728238	0.0104364	0.0120294	1	0.0104653	0	0.011627	0.0376871
TMEM164	0.251879	0.249378	0.331776	0.304741	0.0604623	1	0.183743	0.77256	0.181049	0.140683
CFAP69	0.153368	0.12451	0.0373074	0.0150721	0.0142043	1	0.0123314	0.0866064	0.0406557	0.0801177
TUT4	0.493352	0.487875	0.574792	0.538084	0.495567	1	0.543508	0.622953	0.803734	0.498763
STIM2	0.794423	0.416229	0.453358	0.296157	0.246424	1	0.492368	0.412594	0.217435	0.26403
ENSCAFG00000035374	0.22089	0.204643	0.161945	0.163728	0.283536	1	0.408083	0.266029	0.284602	0
SSBP3	0.639435	0.306756	0.278346	0.293172	0.390187	1	0.501224	0.526511	0.383159	0.129068
RAB3GAP2	0.325349	0.350588	0.297822	0.225366	0.218539	1	0.201752	0.241154	0.288822	0.123236
CFAP61	0.141918	0.0693199	0.0238372	0.0614783	0.0568559	1	0.0421099	0.0457491	0.0882874	0.138863
ENSCAFG00000032961	0.0911128	0.115129	0.0110414	0.0244272	0.0119119	1	0	0.026532	0.00875379	0.0185599
TENT5A	0.0165541	0.350873	0.0879344	0.863644	0.0689654	1	0.203972	0.0953321	0.0245739	0
CCDC114	0.0116287	0.0186367	0.0169958	0.0350128	0.06582	1	0.0233391	0	0.0592136	0.0509392
TEAD1	0.506102	0.132209	0.267319	0.148573	0.126305	1	0.514361	0.184618	0.832799	0.327693
CCDC68	0.015844	0.00822336	0.00271799	0.000705164	0.00295334	1	0.435234	0.0214623	0.00411617	0
KIAA1328	0.434564	0.589734	0.55153	0.356777	0.530785	1	0.588068	0.543186	0.634564	0.920507
ENSCAFG00000038223	0.010523	0.00458755	0.102535	0.0109217	0.00381874	1	0	0	0.00469333	0.143625
MTHFD2L	0.830118	0.506425	0.59109	0.612429	0.610685	1	0.558196	0.77605	0.577116	0.573912
PRLR	0.00399111	0.0891579	0.00394784	0.00333613	0.00487574	1	0	0.0114162	0.00828793	0
SRRM2	0.694882	0.7626	0.535345	0.524644	0.473651	1	0.852001	0.731041	0.710198	0.567948
CLIP1	0.907406	0.84299	0.641732	0.571195	0.629925	1	0.441608	0.468546	0.918186	0.948827
CFAP58	0.0396813	0.0121841	0	0.00927414	0.0112308	1	0.0292535	0.0589009	0.00540265	0
KL	0.0313659	0.0128148	0.0136339	0.00693812	0.00386414	1	0	0	0.00671698	0
ENSCAFG00000004388	0.375106	0.249259	0.232741	0.379008	0.981847	1	0.24678	0.429455	0.226984	0.249435
IQCH	0.0985134	0.0788998	0.046304	0.0360609	0.0322801	1	0.170585	0.125012	0.100505	0
CP	0.0111351	0.0129269	0.0422988	0.0236684	0.367768	1	0.048869	0.0520255	0.0152785	0
TMEM232	0.148924	0.177414	0.0561158	0.018125	0.0518093	1	0.0670159	0.0659198	0.245506	0.214799
ENSCAFG00000031661	0.110792	0.0945437	0.0342918	0.0297874	0.0336949	1	0	0.100153	0.0843867	0.0299459
IFT80	0.568534	0.56726	0.703901	0.624056	0.52919	1	0.312745	0.406026	0.669571	0.902362
ULK4	0.317388	0.127726	0.115226	0.145646	0.0885869	1	0.118564	0.300394	0.1505	0.074145
AK7	0.0119329	0.00933337	0.0067525	0.0173657	0.00749463	1	0.014782	0	0.00974553	0
CEP83	0.446726	0.355717	0.589951	0.252179	0.281025	1	0.200936	0.330784	0.359032	0.261986
TSC22D1	0.622251	0.528595	0.417292	0.377236	0.308632	1	0.418794	0.394814	0.311661	0.404
ENSCAFG00000001385	0.124755	0.0728015	0.060727	0.0598491	0.0445696	1	0	0.102853	0.16847	0
RALBP1	0.454693	0.556784	0.363089	0.283502	0.506499	1	0.803776	0.443469	0.288026	0.43517
ENSCAFG00000033382	0.327572	0.293504	0.114604	0.0849318	0.0955355	1	0.0569448	0.122582	0.146046	0.105925
SHANK2	0.329185	0.171876	0.0807732	0.0384197	0.0687671	1	0.0502656	0.0696209	0.0562585	0.177732
RSPH1	0.0401843	0.00490361	0.0150949	0.0111744	0.00666944	1	0	0.0357487	0.00934359	0
SARAF	0.874971	0.904196	0.577469	0.529653	0.803976	1	0.808082	0.546042	0.52053	0.548841
ENSCAFG00000036187	0.00139336	0.00834529	0.00153133	0	0.00437943	1	0	0	0.00109193	0
HTR2C	0.0551038	0.217098	0.0808844	0.0253218	0.0196508	1	0.0157039	0.032408	0.0670263	0.024755
MORN5	0.054655	0.0417641	0.0176721	0.00852207	0.00842109	1	0	0.0513044	0.0144655	0
KIF16B	0.728168	0.51415	0.354955	0.142293	0.45501	1	0.626965	0.6054	0.565313	0.927645
DRC1	0.0100061	0.0115677	0.0118172	0.0142442	0.0207952	1	0.0104084	0	0.00838981	0.0800525
LRRIQ1	0.0121608	0.00337575	0.00614939	0.00841464	0.00681341	1	0.00969363	0.0213833	0.00949563	0
KIAA1217	0.114252	0.57351	0.0255592	0.016618	0.0258	1	0.258227	0.0271079	0.0752216	0.0162216
SLCO1B3	0.00161453	0.00440472	0.00270111	0.00440739	0.00195989	1	0.00709787	0	0.00120965	0.0159092
ENSCAFG00000034746	0.368397	0.0290309	0.0412764	0.0523943	0.0327461	1	0	0.0473717	0.0294151	0
BBS9	0.390716	0.400335	0.4987	0.468767	0.374127	1	0.580745	0.311788	0.346948	0.435303
CFAP100	0.320472	0.14867	0.0433037	0.0258583	0.0323884	1	0.103874	0.0430763	0.0454326	0.0468247
SPATA18	0.142733	0.0453487	0.00508474	0.0211628	0.0111668	1	0	0	0.01559	0
CNTN3	0.577674	0.503916	0.155454	0.0584455	0.0721622	1	0.0668022	0.08429	0.0651999	0.107404
TBC1D9	0.207265	0.656028	0.214878	0.143061	0.155717	1	0.172901	0.70728	0.116454	0.681429
PCGF6	0.231407	0.229161	0.200692	0.141911	0.116074	1	0.0344616	0.158952	0.184269	0.133152
LRRC6	0.232179	0.286219	0.0573387	0.0973062	0.0870416	1	0.0564556	0.134453	0.146311	0.0891651
CABCOCO1	0.189358	0.124852	0.13117	0.0465528	0.121059	1	0.0811444	0.0996455	0.790876	0.0699761
CCDC180	0.0134336	0.00997203	0.00265344	0.00357546	0.0051971	1	0.00470559	0.0124047	0.0207003	0
EVI5	0.470079	0.636905	0.538027	0.390187	0.396412	1	0.67608	0.538866	0.573345	0.650287
FAM126A	0.292175	0.249804	0.514443	0.537283	0.293741	1	0.166615	0.309731	0.491882	0.0693665
SULF1	0.0154592	0.025021	0.0959209	0.115754	0.259382	1	0.0198175	0.0124023	0.0198821	0.0273513
ENSCAFG00000014021	0.530329	0.436893	0.39006	0.431661	0.248358	1	0.187037	0.197391	0.332356	0.403643
ENSCAFG00000038140	0.0048557	0.0129229	0.0102757	0.00702566	0.00493618	1	0.013445	0.0120881	0.0033625	0
RPGRIP1L	0.493751	0.344831	0.257604	0.192226	0.193857	1	0.0445318	0.197915	0.325478	0.215388
EPB41L5	0.303305	0.713101	0.443707	0.172755	0.128988	1	0.175939	0.0904078	0.288542	0.604171
SFRP1	0.030614	0.0515917	0.0591763	0.146928	0.0102375	1	0.066929	0.0281749	0.01079	0
CCDC146	0.0790144	0.112529	0.0619689	0.0618505	0.042682	1	0.0351425	0.201369	0.0235805	0.0747198
CEP128	0.263831	0.154517	0.30205	0.129356	0.336895	1	0.102638	0.169756	0.495816	0.416744
LRBA	0.589012	0.461098	0.756899	0.5244	0.474808	1	0.60187	0.717098	0.596354	0.216395
NT5C2	0.226918	0.199477	0.277786	0.181607	0.173992	1	0.240865	0.334853	0.654632	0.196421
ENSCAFG00000033497	0.325706	0.312065	0.108124	0.046199	0.0520203	1	0.0565261	0.0993705	0.166969	0.0689179
DNAH7	0.0557743	0.0268083	0.0254865	0.00996494	0.020477	1	0.0143209	0.01081	0.111258	0.0244167
FAM216B	0.0102184	0.00673779	0.00348824	0	0.00418061	1	0	0	0.00602595	0
SPEF2	0.0688824	0.0364615	0.0110732	0.00746012	0.0125211	1	0	0.0566049	0.0442767	0.0125473
FARS2	0.963394	0.809476	0.656112	0.563599	0.632804	1	0.625516	0.59518	0.998225	0.857207
ENSCAFG00000034888	0.0938311	0.0340788	0.0364356	0.0174725	0.152816	1	0	0.0200855	0.0556473	0.0633862
VWA3B	0.136479	0.0183356	0.020368	0.00508047	0.0170471	1	0.010182	0.0173478	0.017992	0.0213712
ENSCAFG00000015477	0.327258	0.149447	0.0784389	0.0976865	0.0601147	1	0.139798	0.170988	0.101753	0.0740743
CUX2	0.0550906	0.39137	0.134655	0.0309393	0.0228886	1	0.0183866	0.0303111	0.0205386	0.0763548
LMX1A	0.00200565	0.00247963	0.00668918	0	0.00222171	1	0	0	0.00210952	0.152138
MDFIC	0.0656711	0.0674808	0.385086	0.0931618	0.0525097	1	0.452701	0.181613	0.485276	0.0244027
WDPCP	0.215127	0.171965	0.14688	0.137555	0.134162	1	0.132712	0.199975	0.183092	0.175809
ENSCAFG00000006494	0.08024	0.0304692	0.0234966	0.0218802	0.120774	1	0.0156387	0.0201331	0.0499218	0
CFAP65	0.00642341	0.00425288	0.00191709	0	0.00274735	1	0	0	0.00534295	0
AMMECR1	0.124234	0.129874	0.224831	0.260856	0.133311	1	0.224232	0.116145	0.206338	0.0331242
HIPK1	0.334987	0.437856	0.317009	0.365857	0.522447	1	0.654047	0.707156	0.607774	0.544572
FBXL13	0.221035	0.0634668	0.0352014	0.0245244	0.0389734	1	0.0627761	0.0417437	0.053748	0
AGBL4	0.364042	0.349442	0.128884	0.104656	0.0638356	1	0.117793	0.157719	0.196706	0.166532
SHROOM3	0.0832372	0.119481	0.0960517	0.030754	0.0390121	1	0.17343	0.0832178	0.435932	0
DCDC1	0.0820182	0.0169958	0.0034535	0.0211241	0.0128123	1	0.00551959	0.0180906	0.0330108	0.0476804
ADRA1A	0.0998918	0.861937	0.0337053	0.0273435	0.0335679	1	0.0188006	0.0911767	0.0870251	0
CTNNAL1	0.900893	0.719274	0.197878	0.071504	0.0926093	1	0.114373	0.117508	0.220391	0.110053
AHCYL2	0.315861	0.377556	0.2912	0.173511	0.138618	1	0.344045	0.136185	0.582868	0.218193
KIDINS220	0.502981	0.799017	0.458577	0.423718	0.410214	1	0.375272	0.307096	0.335937	0.599685
CFAP57	0.125016	0.0334553	0.0133573	0.0306302	0.0693566	1	0	0	0.0119598	0.149261
ATXN2	0.604614	0.688171	0.467961	0.539429	0.558937	1	0.581514	0.569936	0.691072	0.540471
ENSCAFG00000039540	0.00690814	0.00496258	0.00262193	0	0.00343019	1	0	0.0457771	0.00857787	0
ABI3BP	0.114475	0.774552	0.0742733	0.0715294	0.769858	1	0.111677	0.137028	0.554487	0.0316161
NEK11	0.158666	0.0694872	0.0657933	0.0632197	0.0541392	1	0.062718	0.108364	0.217557	0.0672418
PCM1	0.516901	0.676405	0.484317	0.826451	0.632872	1	0.515334	0.583831	0.529152	0.489898
EZR	0.00769555	0.00819604	0.0354422	0.0217139	0.0361568	1	0.290923	0.0432797	0.249215	0.0977461
ADGRV1	0.345248	0.208522	0.318129	0.112876	0.0734726	1	0.0425968	0.0525824	0.44077	0.0947017
MAPK4	0.0852406	0.0551526	0.0694406	0.0363456	0.0679464	1	0.0360507	0.0632182	0.584396	0.030116
LRRC9	0.143797	0.121814	0.101924	0.0964247	0.106019	1	0.0515781	0.0758343	0.293885	0.246435
MBOAT2	0.201064	0.141923	0.236008	0.291228	0.371154	1	0.248719	0.0870531	0.51575	0.328514
CCDC173	0.141546	0.143613	0.0628425	0.0496566	0.0589516	1	0.0367119	0.0429113	0.139406	0.0869166
EFHB	0.00475095	0.00398062	0.00170693	0.00436894	0.0103981	1	0	0	0.0311003	0.0320639
TTC21A	0.161488	0.125766	0.0464328	0.081712	0.0866717	1	0.06524	0	0.116737	0.145138
RBM47	0.00671336	0.00745471	0.0208909	0.0105738	0.00620246	1	0	0.180165	0.0090867	0
RFX3	0.649241	0.158007	0.220389	0.161553	0.201106	1	0.177737	0.23767	0.584091	0.124523
RDH10	0.0858825	0.0617163	0.101274	0.0461877	0.0428964	1	0.0572432	0.127883	0.0857676	0.0498088
DNAI2	0.00724742	0.00191646	0.00827142	0.00599121	0.00506284	1	0	0	0.0291436	0
RIBC2	0.305528	0.0303932	0.00650851	0.0310339	0.0304104	1	0.0262796	0.0933591	0.0435012	0.102482
ENSCAFG00000031664	0.627643	0.410966	0.0673001	0.040467	0.0686128	1	0.0938466	0.0979238	0.170026	0.572866
CFAP70	0.0887715	0.0828906	0.0334683	0.0297967	0.0316874	1	0.0355842	0.0216297	0.157845	0.159434
HYDIN	0.102758	0.0281977	0.0244009	0.028042	0.0228726	1	0.0217037	0.0101688	0.0280055	0.0160001
SLC13A4	0.00196304	0.00309187	0.0010638	0.00455759	0.00187281	1	0.0307478	0	0.00247558	0
CCDC60	0.00408273	0.00586729	0.00289038	0	0.00220365	1	0.0157224	0.0299311	0.00711885	0
DAW1	0.25071	0.0205933	0.0181304	0.0346029	0.0213636	1	0	0.0824994	0.0274592	0.0599015
NECAB1	0.378514	0.801333	0.0862406	0.0503005	0.06246	1	0.0442501	0.120973	0.0563471	0.871828
SCN9A	0.0691917	0.600623	0.174056	0.182313	0.0527393	1	0.0848866	0.076441	0.133743	0.340332
GRB14	0.449255	0.173668	0.205556	0.10828	0.0481557	1	0.0487715	0.136195	0.0694424	0.122697
CAB39L	0.107083	0.0613921	0.0954017	0.0942578	0.271377	1	0.0622456	0.0356523	0.033635	0.0206064
ADAM9	0.301134	0.367092	0.442449	0.276074	0.274873	1	0.470821	0.172166	0.286661	0.382128
DNAH3	0.1567	0.190746	0.0662845	0.0298323	0.0352785	1	0.0335169	0.0392558	0.0625118	0.245355
TTC28	0.360699	0.690032	0.64528	0.303803	0.337546	1	0.685682	0.620291	0.774857	0.347346
SPATA17	0.0561298	0.0370279	0.0380661	0.0340661	0.0218755	1	0.0498223	0	0.0633367	0
SSPO	0.26976	0.182799	0.0533196	0.0425536	0.0455338	1	0.052305	0.111381	0.304995	0.115687
CROCC	0.112593	0.0845865	0.0645199	0.026413	0.045784	1	0.0158414	0.0357636	0.076183	0.0366258
GULP1	0.0226748	0.0604959	0.149822	0.0705987	0.0427774	1	0.486779	0.0447457	0.217679	0
ENSCAFG00000004347	0.109153	0.0513374	0.0424112	0.0307824	0.0244104	1	0.144096	0	0.0335691	0
ANKFN1	0.0554787	0.163185	0.123383	0.24203	0.0373381	1	0	0.0268263	0.240382	0.223314
ZBBX	0.0150061	0.00731656	0.0243557	0.0135118	0.0424594	1	0.0207278	0.0353906	0.520968	0.00979444
UNC13C	0.24618	0.592873	0.676771	0.074145	0.0675771	1	0.0983589	0.166119	0.0902449	0.026579
CNNM2	0.369208	0.406221	0.308005	0.111148	0.197612	1	0.298228	0.20603	0.292692	0.239138
ENSCAFG00000000770	0.298914	0.319843	0.10888	0.10957	0.154104	1	0.0358524	0.111131	0.363372	0.20445
ENSCAFG00000033777	0.100675	0.0434411	0.0354584	0.0102849	0.0109559	1	0.0139182	0.0383032	0.0173218	0
EFCAB6	0.264033	0.161011	0.0494561	0.046102	0.044544	1	0.0484468	0.0630118	0.109337	0.0247218
ENSCAFG00000029315	0.012737	0.020071	0.00470819	0.00561964	0.00509173	1	0	0.065786	0.0196146	0
DAB2	0.0694678	0.014701	0.104022	0.0436522	0.0123008	1	0.509059	0.112983	0.0173286	0
CCDC153	0.00407213	0.00454136	0	0	0.00248551	1	0.0247804	0.0436504	0.00365873	0
MOK	0.50012	0.272919	0.126691	0.0958679	0.152485	1	0.136268	0.149951	0.201452	0.31825
IFT88	0.407012	0.362263	0.449374	0.480589	0.263501	1	0.207355	0.352801	0.373595	0.42631
DNAH2	0.221949	0.0264122	0.0232319	0.0312571	0.022429	1	0.0608951	0	0.0729516	0
STK39	0.277127	0.207736	0.22056	0.280443	0.35739	1	0.113466	0.076381	0.272033	0.232307
CCDC81	0.0355922	0.00790466	0.0118392	0.00914227	0.017253	1	0	0	0.0729577	0
AKAP13	0.439137	0.394329	0.356088	0.214006	0.321261	1	0.808254	0.748982	0.314855	0.0907179
SPAG17	0.00727022	0.00362044	0.00263529	0.00556545	0.00441011	1	0.0116796	0.0174895	0.00359606	0
ENSCAFG00000032976	0.0539592	0.0672742	0.0983549	0.0240468	0.0505928	1	0.388207	0.00664924	0.01721	0.0341076
ENSCAFG00000033669	0.235509	0.134515	0.0691783	0.111679	0.151055	1	0.0363764	0.0638322	0.105008	0.359424
FNDC1	0.33623	0.0795511	0.0338924	0.127359	0.0281482	1	0.0312065	0.0998621	0.0298744	0.0536632
JPH1	0.244379	0.105823	0.0703226	0.0869623	0.321224	1	0.0142212	0.0541769	0.0323525	0.0230395
CLDN1	0.0152156	0.00781798	0.0262978	0.00507125	0.00315198	1	0	0	0.00567272	0
SCN7A	0.0166706	0.0639461	0.0270317	0.0597927	0.0387933	1	0	0.0259083	0.140055	0.0535194
ITPRID2	0.290091	0.243926	0.338502	0.185367	0.219649	1	0.528058	0.434185	0.341956	0.0776392
PLCH1	0.0609321	0.784768	0.0907516	0.0473856	0.360035	1	0.0943741	0.170084	0.421254	0.062742
ADGRF5	0.0326622	0.00606484	0.0156389	0.00996411	0.0125732	0.00862198	1	0.545451	0.011628	0.074867
ITGA1	0.023033	0.0258698	0.0265532	0.0228202	0.0201682	0.0142861	1	0.025072	0.0200992	0.0215757
NEK7	0.24186	0.155836	0.332972	0.286803	0.494899	0.332069	1	0.704149	0.500133	0.409583
CGNL1	0.00546785	0.00680135	0.00346717	0.00304443	0.00572544	0.862271	1	0.0233301	0.00437175	0.0136204
KIF5B	0.396231	0.694045	0.42513	0.324351	0.306087	0.366019	1	0.740278	0.430685	0.529644
MBNL1	0.509678	0.293468	0.446128	0.538718	0.819416	0.437909	1	0.762828	0.412205	0.279007
GUCY1A1	0.666278	0.830297	0.229824	0.0946602	0.149907	0.023238	1	0.0853858	0.536714	0
ACER2	0.0548797	0.0485314	0.0563273	0.122606	0.0306196	0.0282804	1	0.0671348	0.0214198	0
INPP4B	0.185259	0.365552	0.157662	0.0422043	0.0212777	0.0310269	1	0.07972	0.0280841	0.441048
MGLL	0.0515403	0.11301	0.0222908	0.0211399	0.0230766	0.10172	1	0.100374	0.157124	0.0101395
LAMA2	0.0675457	0.0368275	0.0930567	0.021571	0.0165715	0.214323	1	0.0590773	0.0759096	0.0199256
CSGALNACT1	0.0572481	0.0303081	0.174907	0.0932652	0.0305067	0.0672449	1	0.0473793	0.215034	0
ENSCAFG00000031780	0.220986	0.0800593	0.0527903	0.0251699	0.024027	0.40551	1	0.25812	0.0284525	0.0745901
SLC2A1	0.0142597	0.018331	0.0224913	0.0232734	0.0102034	0.0839134	1	0.050099	0.0712686	0.0165154
TSPAN5	0.402687	0.316561	0.163067	0.23557	0.147293	0.185231	1	0.240479	0.202886	0.0726357
BTNL9	0.00196258	0.0035426	0.0100499	0.00178562	0.00597442	0.00451718	1	0.48495	0.00816149	0
ENSCAFG00000024240	0.000365767	0.000465101	0.00152992	0	0.00138355	0.00949742	1	0	0.00136942	0
EPAS1	0.00505814	0.00257018	0.121107	0.0194916	0.00402694	0.15209	1	0.0109477	0.0195082	0.0110588
B2M	0.0346931	0.0783316	0.0317642	0.0285389	0.0156745	0.148189	1	0.133351	0.0324685	0.0372137
EEF1A1	0.402703	0.444901	0.275966	0.390667	0.420508	0.59157	1	0.536397	0.273616	0.439344
GPCPD1	0.0898597	0.0742628	0.275815	0.133091	0.100858	0.163727	1	0.294906	0.141316	0.227544
TGFBR2	0.0275514	0.111849	0.0228887	0.154781	0.0110424	0.0966129	1	0.104833	0.00740237	0.0144882
CTNNA1	0.131438	0.076877	0.113052	0.183981	0.142378	0.413722	1	0.287423	0.351546	0.372007
PRKCH	0.022322	0.0183615	0.04274	0.344456	0.522957	0.022244	1	0.24357	0.0199502	0.0240761
HMCN1	0.0092202	0.161917	0.0178043	0.00385938	0.00991188	0.200189	1	0	0.011004	0.0276272
EMCN	0.00489444	0.000304321	0.0030862	0	0.00140407	0.00299545	1	0	0.00186995	0
NEBL	0.762778	0.95341	0.63731	0.155006	0.122949	0.866984	1	0.576199	0.446807	0.105326
RUNDC3B	0.154733	0.183623	0.076439	0.0449182	0.0239707	0.0221393	1	0.0390105	0.02247	0.119261
SLC6A12	0.00268076	0.00272024	0.00358254	0	0.00145355	0.136652	1	0.0367908	0.00324912	0
MYH9	0.0564916	0.0120729	0.0429768	0.0262233	0.0973224	0.0910494	1	0.117173	0.0450544	0.0842911
ABCG2	0.00156202	0.00554835	0	0	0.00154808	0.00147407	1	0.033748	0.00341966	0.011607
FLT1	0.00123536	0.00286191	0.00276277	0.00155003	0.00185098	0.00109819	1	0	0.00245164	0
PTPRB	0.0583772	0.0265716	0.0146116	0.00299081	0.00736262	0.00762275	1	0.0768676	0.00689191	0
MORF4L1	0.847624	0.97621	0.452229	0.448608	0.597144	0.558787	1	0.822276	0.384399	0.370425
EIF4G2	0.713397	0.84192	0.426132	0.874078	0.619436	0.571332	1	0.617739	0.383752	0.495456
JAM2	0.0202985	0.0153814	0.0416571	0.0360204	0.080934	0.1592	1	0.0269191	0.996214	0
ITGA6	0.0174987	0.0561042	0.0359413	0.0234271	0.0848727	0.0755739	1	0.100102	0.504612	0
ANGPT2	0.0148423	0.0724692	0.166285	0.066266	0.00951109	0.047135	1	0	0.0123843	0.0197441
APCDD1	0.169105	0.100262	0.157879	0.370166	0.0298839	0.029268	1	0.0539303	0.0814151	0.0428276
OCLN	0.0196123	0.00639098	0.0201363	0.00933665	0.00362048	0.190064	1	0	0.0035904	0.0284951
SPARC	0.0690878	0.0591519	0.104502	0.0720726	0.115049	0.171396	1	0.192884	0.846544	0.0354425
MSN	0.00744323	0.00837254	0.01813	0.0138965	0.0215947	0.077665	1	0.582531	0.0750485	0
SLC30A1	0.0915407	0.0625625	0.0895268	0.110813	0.0880217	0.160329	1	0.12701	0.137287	0.0212543
LAMC1	0.279193	0.200056	0.221718	0.163738	0.310552	0.616318	1	0.067418	0.143894	0.143232
MYO1E	0.0349405	0.0981401	0.0941467	0.0780703	0.721607	0.765338	1	0.138366	0.132617	0.0871822
MAP4K3	0.900545	0.656086	0.493476	0.346685	0.348913	0.507665	1	0.37348	0.45157	0.496649
COLEC12	0.0221325	0.031014	0.0431251	0.00992288	0.00949964	0.0767581	1	0.0361302	0.015616	0
MYOF	0.239842	0.0175495	0.0274533	0.0209977	0.02105	0.246169	1	0.0470585	0.0277569	0.0834381
ADAMTS1	0.224692	0.136899	0.096992	0.0249719	0.0596036	0.715938	1	0.117488	0.203605	0.166661
SLC16A14	0.182748	0.291454	0.212268	0.0440961	0.0178666	0.0265507	1	0.0329184	0.0284371	0.0183128
ELOVL7	0.0643433	0.0887919	0.0717479	0.0374187	0.608606	0.730415	1	0.0500573	0.0250446	0.0184722
CALD1	0.0250796	0.0499161	0.0671849	0.0378461	0.00792225	0.0931764	1	0.0169348	0.00930887	0.0702154
PODXL	0.0404798	0.0117376	0.00732683	0.069481	0.0296676	0.0144841	1	0.0259887	0.0182669	0.132488
GGTA1P	0.0195832	0.0425244	0.0128736	0.0464636	0.0549868	0.0963243	1	0.0398359	0.0126404	0
WWC2	0.299368	0.219564	0.446837	0.610403	0.168213	0.978458	1	0.356104	0.475667	0.107476
NTN1	0.0701101	0.0418371	0.0992607	0.219896	0.00765614	0.0166562	1	0.0168428	0.0081724	0
HLF	0.122163	0.0723612	0.0966825	0.0548553	0.0472436	0.116446	1	0.0415295	0.130955	0.0450507
ENSCAFG00000025063	0.220049	0.346466	0.230718	0.207922	0.348857	0.388306	1	0.354888	0.26891	0.404852
APBB2	0.213953	0.205259	0.535939	0.229111	0.929338	0.122506	1	0.110166	0.301057	0.178417
COBLL1	0.143691	0.135731	0.180025	0.0284092	0.0273393	0.501981	1	0.0300186	0.112439	0.143649
ARL15	0.944569	0.890847	0.637112	0.389636	0.319419	0.452662	1	0.299455	0.249889	0.292175
ST6GAL1	0.129589	0.0476828	0.122032	0.0240251	0.0191979	0.0628082	1	0.304008	0.0251444	0.0529656
RGS4	0.543772	0.277103	0.0993822	0.0793015	0.0987966	0.118603	1	0.17362	0.0856872	0
ABCC9	0.0845787	0.0146157	0.00744479	0.00485059	0.0138438	0.0102563	1	0.0249926	0.0145524	0
PDGFRB	0.11975	0.0159398	0.0570185	0.545577	0.0436169	0.128971	1	0	0.455921	0
ADGRL4	0.0029534	0.00135653	0.00617127	0	0.0011212	0.000756082	1	0	0.00196482	0
SLC39A10	0.417447	0.395088	0.203721	0.12105	0.118366	0.167941	1	0.286859	0.223522	0.280361
TBC1D1	0.470904	0.254131	0.169938	0.129992	0.203564	0.785303	1	0.767405	0.171645	0.0125703
VIM	0.0016872	0.00678576	0.00548424	0.00156196	0.00396569	0.347027	1	0.0239058	0.00636188	0
ITGB1	0.158278	0.152173	0.167099	0.219741	0.221184	0.16207	1	0.255465	0.174763	0.120763
SLC7A1	0.132157	0.126318	0.08561	0.12496	0.0885534	0.0319815	1	0.358789	0.0372358	0.0538861
MFHAS1	0.201119	0.229973	0.10533	0.0328106	0.109179	0.255734	1	0.121406	0.459969	0.0841432
ENSCAFG00000030873	0.13123	0.054919	0.136856	0.0920373	0.145445	0.0742736	1	0.0442431	0.060664	0.104012
FOXP1	0.347526	0.141285	0.19791	0.0875522	0.320692	0.279148	1	0.346593	0.386482	0.183136
ARHGEF28	0.337728	0.458369	0.331839	0.207609	0.104758	0.826937	1	0.0250824	0.945352	0.12231
ARHGEF12	0.493792	0.341014	0.358353	0.221594	0.309551	0.409983	1	0.380162	0.856194	0.51842
INSR	0.232401	0.281001	0.265338	0.142532	0.280023	0.327368	1	0.0776803	0.234617	0.404956
SVIL	0.00269047	0.013708	0.0420441	0.451616	0.0049944	0.145903	1	0.0847874	0.0288073	0.775828
FLI1	0.00167576	0.00174017	0.0112996	0.00783669	0.00794524	0.00414361	1	0.473161	0.00844553	0
UACA	0.124742	0.0350888	0.0399924	0.972347	0.206444	0.265868	1	0.0618113	0.0313885	0
VWF	0.00570096	0.00399025	0.00971861	0.0525399	0.0323759	0.0109709	1	0.0117427	0.00233871	0
WWTR1	0.0338284	0.0301032	0.0280237	0.0521046	0.0574342	0.410127	1	0.298482	0.349863	0.108757
HMGB1	0.697262	0.73713	0.587815	0.563401	0.72829	0.642458	1	0.703181	0.630467	0.967901
TBC1D4	0.127808	0.103074	0.0820938	0.0487142	0.0473682	0.0559688	1	0.236118	0.0723858	0
COL4A1	0.162652	0.257895	0.0185093	0.0228786	0.0220538	0.0200251	1	0.0478994	0.0218918	0
SMAD3	0.28694	0.07314	0.0991105	0.105152	0.0338838	0.540513	1	0.383549	0.125752	0
MYO1B	0.0283169	0.25255	0.0198162	0.00863991	0.012752	0.172039	1	0.0319312	0.0122833	0
UTRN	0.0411565	0.424927	0.151435	0.118928	0.0740146	0.356307	1	0.314011	0.401248	0.637143
FZD6	0.0356057	0.0190329	0.143821	0.0806411	0.0432597	0.220496	1	0.00979422	0.0385067	0
SMAD1	0.147859	0.360167	0.419676	0.281496	0.30328	0.78721	1	0.0784855	0.913696	0.197857
ARHGAP31	0.0314975	0.0129282	0.789434	0.29822	0.0922998	0.108128	1	0.297033	0.452031	0.0281767
TACC1	0.333767	0.261133	0.193131	0.19657	0.445685	0.156901	1	0.346048	0.302053	0.202081
SPTLC3	0.022127	0.00972842	0.0547077	0.0159637	0.156176	0.0527408	1	0.033687	0.0160464	0
AHNAK	0.00395329	0.00163855	0.00355945	0.00279392	0.0076946	0.171354	1	0.0142726	0.02548	0.00756994
PHACTR2	0.176715	0.324531	0.0531313	0.0397785	0.218718	0.421232	1	0.321655	0.251637	0.0400812
TBC1D16	0.129253	0.261992	0.154569	0.118078	0.0441789	0.666861	1	0.0984743	0.367113	0.148535
AKAP12	0.156326	0.132398	0.189786	0.0425368	0.039759	0.0588406	1	0.176839	0.057421	0.631834
LAMA4	0.00489362	0.076384	0.336414	0.170133	0.00657311	0.00790155	1	0.0969658	0.0191452	0.0231071
MAP3K20	0.142812	0.18	0.0832984	0.0346249	0.0347337	0.202327	1	0.301166	0.0636038	0.0181213
ABCB1	0.0132112	0.00215664	0.00598507	0.0029664	0.00198136	0.0202134	1	0	0.00284687	0
PTPRM	0.0379131	0.559338	0.170332	0.0615598	0.0541966	0.404542	1	0.0443867	0.309114	0.0574654
SLC7A5	0.0291156	0.051889	0.0164603	0.0365497	0.0066714	0.0154109	1	0.0128069	0.0302665	0.104246
LHFPL6	0.139774	0.292577	0.348582	0.042505	0.0829966	0.302269	1	0.0418911	0.781161	0.547082
SORCS2	0.244807	0.406206	0.0289652	0.039106	0.0527805	0.0791044	1	0.03738	0.465015	0
BICD1	0.947979	0.717193	0.171341	0.10059	0.228961	0.8898	1	0.404403	0.576751	0.46895
PCCA	0.272906	0.289901	0.168102	0.293931	0.268184	0.372033	1	0.219628	0.356914	0.410547
ADAM10	0.275245	0.258418	0.204429	0.194298	0.301246	0.227137	1	0.31387	0.253389	0.132992
GMDS	0.510304	0.944732	0.736766	0.500658	0.50522	0.139215	1	0.627501	0.40418	0.629238
TANC1	0.251484	0.0576689	0.559949	0.055041	0.269021	0.476335	1	0.128319	0.090764	0
ENSCAFG00000022711	0.655199	0.692026	0.734587	0.684339	0.803543	0.947461	1	0.99786	0.742484	0.734728
PROM1	0.022552	0.00885351	0.00984227	0.0080956	0.0118016	0.0454415	1	0.0209047	0.00991584	0
ERG	0.00871968	0.00844307	0.00369073	0.00609566	0.00422085	0.00769568	1	0.0121109	0.00335109	0.379454
DEPTOR	0.935685	0.310739	0.243161	0.387855	0.333566	0.150489	1	0.618331	0.112016	0.413146
IVNS1ABP	0.121715	0.175999	0.147609	0.203685	0.122589	0.211186	1	0.142075	0.112673	0.266035
ENSCAFG00000031588	0.551336	0.847974	0.533176	0.476764	0.680894	0.622624	1	0.594967	0.449306	0.717708
LEF1	0.00146013	0.00120184	0.00277157	0.00223585	0.00263582	0.11173	1	0.01029	0.00892862	0
IQGAP1	0.19298	0.331752	0.294745	0.347043	0.219095	0.87039	1	0.250322	0.338301	0.451638
EBF1	0.000842478	0.00261005	0.00793809	0.00578286	0.00197884	0.00167052	1	0.00470094	0.0059384	0.0135203
PTMA	0.193418	0.219661	0.392173	0.628328	0.973902	0.261668	1	0.351943	0.203976	0.476863
PIK3C2A	0.207305	0.329378	0.34686	0.482674	0.48568	0.428612	1	0.789216	0.458471	0.309231
IGFBP7	0.0329737	0.0198163	0.00787026	0.00707279	0.0084545	0.516369	1	0.0291463	0.014316	0.0679845
PTGDS	0.0128523	0.0141364	0.0409169	0.0999129	0.313991	0.0439123	1	0.0307711	0.021323	0.0130699
KDR	0.00224862	0.00234088	0.00326546	0.0059056	0.00251725	0.143926	1	0.00870447	0.00314493	0
SPTBN1	0.599706	0.470711	0.241295	0.334163	0.372679	0.30645	1	0.339693	0.474838	0.351148
CCDC141	0.00667721	0.0302852	0.0186354	0.00399922	0.0167864	0.00747428	1	0.809133	0.0182119	0.0114429
CLU	0.139088	0.119359	0.11088	0.0675275	0.126105	0.81913	1	0.215888	0.7127	0.0908479
ATP10A	0.0253088	0.0106571	0.0189393	0.00596508	0.00448628	0.0487043	1	0	0.0117115	0
RBPMS	0.0131796	0.00716114	0.00504172	0.00385041	0.00245959	0.0274621	1	0.00923225	0.00410724	0
ENSCAFG00000005575	0.0292777	0.0364506	0.0535277	0.0171387	0.0151698	0.093391	1	0.0974569	0.0431751	0.0586986
ACTB	0.87018	0.807507	0.362533	0.701558	0.531511	0.330748	1	0.725243	0.303432	0.439954
DLC1	0.113224	0.175588	0.152914	0.0601713	0.647414	0.0808495	1	0.034903	0.0405287	0.208491
PDE7B	0.136963	0.0872766	0.271042	0.0400095	0.0701055	0.0301481	1	0.243412	0.367121	0.0363841
TNFSF10	0.0131747	0.00726884	0.0195779	0.00628974	0.0139491	0.0595038	1	0.216468	0.0701994	0
MAST4	0.493482	0.277369	0.249064	0.169129	0.499027	0.559221	1	0.217672	0.172078	0.126321
TPK1	0.174324	0.150868	0.374101	0.15916	0.220098	0.176919	1	0.502153	0.330577	0.0641783
ABLIM3	0.23005	0.210277	0.146829	0.0615716	0.0367222	0.0359305	1	0.0893023	0.0921364	0.179232
NOSTRIN	0.00117446	0.00126575	0.00133104	0.0013956	0.00147086	0	1	0	0.000774082	0
RAPGEF4	0.504127	0.682288	0.662464	0.262167	0.189526	0.469499	1	0.126398	0.145166	0.545755
ARHGAP29	0.0626297	0.111496	0.0407483	0.0182124	0.026151	0.122437	1	0.00584048	0.178392	0.02326
RIN2	0.209412	0.344311	0.647117	0.301985	0.193112	0.464642	1	0.463394	0.367502	0.145131
SGMS1	0.117295	0.0893593	0.0564933	0.0594531	0.092963	0.143638	1	0.0670658	0.0484766	0
RBMS3	0.0615305	0.503689	0.159118	0.0312706	0.0269441	0.0279432	1	0.0364815	0.0770151	0.544776
HEG1	0.0158117	0.129751	0.0688374	0.109156	0.357152	0.0911543	1	0.0219808	0.0663076	0.101653
SLCO1A2	0.00152778	0.000645799	0.00240602	0.0052344	0.0118269	0.155581	1	0.00364766	0.00164651	0
TMBIM6	0.330979	0.449684	0.420183	0.546999	0.930611	0.452926	1	0.601266	0.487729	0.303656
RPS6KA2	0.334329	0.613127	0.132877	0.225555	0.377049	0.227284	1	0.162117	0.0886258	0.0307254
PPM1H	0.678381	0.634814	0.329751	0.28408	0.203248	0.928999	1	0.84424	0.222733	0.27176
AKAP2	0.438219	0.77512	0.120973	0.973907	0.333846	0.196443	1	0.157647	0.127204	0.284545
PRKD1	0.194759	0.414122	0.818115	0.318011	0.0934328	0.214773	1	0.233156	0.604703	0.0393998
AGRN	0.0644813	0.208799	0.0652138	0.056796	0.0390477	0.0452554	1	0.0440236	0.0776119	0.157902
APOA1	0.0368274	0.0543561	0.0281011	0.0160763	0.0156626	0.0315856	1	0.0265301	0.0551895	0.0680547
TEK	0.0166	0.0554603	0.00942803	0.00803139	0.0037005	0.06368	1	0.012421	0.0132747	0.0228634
BCAR3	0.0324917	0.0600427	0.0213943	0.0300797	0.131373	0.688652	1	0.946352	0.580647	0.0302228
FAM13A	0.358839	0.286526	0.375852	0.168692	0.0853441	0.299848	1	0.409516	0.32634	0.0736843
LDB2	0.531905	0.178039	0.0870782	0.0731136	0.0687157	0.121879	1	0.053058	0.135247	0.100132
ETS1	0.00221563	0.0679952	0.0955006	0.0190083	0.00372652	0.0930214	1	0.00940864	0.00398939	0
ADGRL2	0.482257	0.399427	0.0595762	0.0457525	0.0698464	0.111523	1	0.111043	0.0426388	0
JCAD	0.0497482	0.0215995	0.0963415	0.0240914	0.0485894	0.0196163	1	0.0267825	0.0148213	0.0243922
MLLT3	0.525196	0.628013	0.380418	0.289443	0.148524	0.361808	1	0.148234	0.387172	0.751041
LRP8	0.318241	0.541185	0.181841	0.148399	0.069686	0.317903	1	0.169949	0.135383	0.346892
CYYR1	0.0780853	0.0333647	0.00752131	0.0148923	0.00812497	0.230022	1	0.0216308	0.0140481	0.0208735
TIMP3	0.0273143	0.0626262	0.0757739	0.0411936	0.0869515	0.421606	1	0.119611	0.788057	0.0463456
FN1	0.010049	0.120651	0.0413544	0.0138528	0.00642238	0.0131838	1	0.00793907	0.00996813	0
GRK5	0.0654082	0.175517	0.172297	0.0783254	0.37967	0.121958	1	0.0690794	0.187095	0.0541843
KIAA0355	0.160932	0.269143	0.200019	0.263145	0.310319	0.198698	1	0.409693	0.168158	0.215367
MAP4	0.938905	0.907026	0.557661	0.338485	0.460075	0.404199	1	0.662428	0.896674	0.76183
RGS5	0.00143724	0.000946484	0	0	0.00121687	0	1	0	0.00220015	0
NID1	0.0203025	0.0934198	0.0502505	0.0049679	0.0125083	0.0028635	1	0.0140713	0.0742791	0
ACTN4	0.241939	0.231992	0.239405	0.339538	0.501471	0.248507	1	0.191346	0.156513	0.331288
GUCY1A2	0.94966	0.95419	0.713757	0.301408	0.158312	0.118747	1	0.327862	0.159423	0.0629895
RBMS2	0.0564422	0.0535885	0.0117506	0.00915245	0.014866	0.116368	1	0.0339985	0.0988823	0.0318847
ZNF366	0.0011003	0.000676327	0.000966176	0.00358401	0.000544509	0.00297669	1	0	0.00270299	0
STAT3	0.0986698	0.137861	0.139324	0.101602	0.115003	0.322048	1	0.270157	0.288928	0.169093
PECAM1	0.00283616	0.00180086	0	0.00086669	0.00106152	0	1	0.0126947	0.00151995	0
KCNQ1	0.119293	0.148243	0.239517	0.272263	0.457186	0.368551	0.443833	1	0.2225	0.112834
DPY19L1	0.917669	0.18176	0.247846	0.136097	0.201132	0.522741	0.407458	1	0.22081	0.468783
MT-CO2	0.590708	0.575116	0.565913	0.471127	0.399127	0.544791	0.841645	1	0.547907	0.55278
SLC8A1	0.730424	0.48886	0.546316	0.552531	0.281809	0.155352	0.12357	1	0.181721	0.12125
NFATC2	0.0669177	0.0214082	0.342375	0.375042	0.393384	0.386237	0.0275438	1	0.0873866	0.0856139
LRMDA	0.00706315	0.0066553	0.0616603	0.0164874	0.0225815	0.186574	0.183247	1	0.11231	0.0489881
IKZF1	0.00405886	0.00288775	0.019091	0.00682495	0.0152135	0.00862865	0.015141	1	0.012478	0
SFMBT2	0.113316	0.110379	0.563437	0.268983	0.86055	0.360548	0.664325	1	0.484495	0.0271726
ZFP36L2	0.0053748	0.00572227	0.129163	0.0226345	0.0587593	0.137017	0.227004	1	0.133788	0.0234289
SESN3	0.130862	0.31155	0.272389	0.144365	0.0892358	0.228594	0.263458	1	0.46222	0.110649
PLXDC2	0.351169	0.154647	0.271818	0.102916	0.701256	0.157827	0.159791	1	0.324694	0.292268
ARHGAP15	0.0472392	0.0165788	0.0232453	0.0142685	0.0294214	0.0274284	0.0950255	1	0.0704964	0.0458626
ARHGAP6	0.0727268	0.407929	0.123092	0.0361177	0.0466235	0.0305711	0.273679	1	0.211467	0.027353
DIAPH2	0.546349	0.349002	0.567878	0.3732	0.483525	0.378351	0.993449	1	0.525288	0.187498
FCHSD2	0.137041	0.326742	0.833488	0.661862	0.249431	0.202286	0.422917	1	0.229174	0.242472
BMP2K	0.167071	0.151635	0.190998	0.531329	0.460833	0.254314	0.281805	1	0.702319	0.137282
VAV3	0.0478953	0.0377304	0.114315	0.029546	0.0745366	0.0796251	0.177651	1	0.711498	0.0376006
PARP8	0.567876	0.568308	0.634935	0.310216	0.154364	0.353074	0.0992658	1	0.879637	0.587363
ELMO1	0.194952	0.284163	0.31879	0.561682	0.443995	0.0645466	0.131133	1	0.0607495	0.0524169
TLE4	0.158683	0.117151	0.761696	0.397107	0.44773	0.491831	0.529386	1	0.439834	0.871784
COTL1	0.0764997	0.0479064	0.155099	0.0133007	0.0300625	0.02497	0.101624	1	0.0487614	0.204257
ETV6	0.141491	0.212031	0.276842	0.884932	0.195946	0.285943	0.715287	1	0.330378	0.0688959
RASAL2	0.702071	0.606808	0.357732	0.380254	0.543383	0.804798	0.761549	1	0.381646	0.310523
CHN2	0.350278	0.176092	0.314178	0.746382	0.503494	0.0740554	0.43386	1	0.0793946	0.122698
PIK3R1	0.613768	0.66301	0.827899	0.828756	0.750638	0.335649	0.412873	1	0.694077	0.120155
KLF12	0.300302	0.671063	0.85956	0.471988	0.31068	0.368246	0.471261	1	0.476157	0.586675
ARHGAP12	0.325086	0.433303	0.411819	0.214915	0.16275	0.270687	0.209324	1	0.447588	0.159445
MAP1A	0.863547	0.913807	0.460597	0.786838	0.844082	0.35386	0.340308	1	0.404063	0.38782
SBF2	0.793934	0.815603	0.847388	0.548604	0.368001	0.568286	0.729034	1	0.608545	0.718672
SAMSN1	0.00330376	0.00320783	0.00800371	0.00263245	0.0162972	0.0101498	0.0221704	1	0.0128199	0
MT-ND2	0.402703	0.400646	0.308162	0.21986	0.262943	0.300747	0.428138	1	0.327186	0.282884
CDK6	0.11219	0.0585556	0.406997	0.0519263	0.146945	0.273202	0.581366	1	0.0851213	0
PRKCB	0.596569	0.338983	0.443069	0.127471	0.101127	0.0818314	0.214011	1	0.217982	0.0404625
MT-ATP6	0.662555	0.657031	0.47209	0.413545	0.421438	0.518587	0.745527	1	0.574868	0.541724
TBXAS1	0.00954495	0.00609777	0.0107124	0.00652859	0.0162746	0.011929	0.0168478	1	0.0113264	0.0400831
HAVCR1	0.0709347	0.0812788	0.050535	0.0218368	0.0476096	0.0174966	0	1	0.0370619	0.0413343
JMJD1C	0.942754	0.556635	0.723999	0.645378	0.814458	0.486724	0.694605	1	0.483638	0.781287
APBB1IP	0.0272357	0.347746	0.201094	0.0526455	0.0542249	0.0360597	0.00637057	1	0.0279321	0
RUNX1	0.00654193	0.0220702	0.0453389	0.0146593	0.0162236	0.0158978	0.0556434	1	0.0200296	0
IL18	0.00960005	0.00416014	0.0262349	0.00972025	0.0201776	0.0116513	0.0433642	1	0.0161058	0
A2M	0.00584081	0.00522323	0.0462817	0.0120828	0.0313003	0.716576	0.0361328	1	0.104519	0
TLN2	0.291229	0.288049	0.154905	0.240379	0.308291	0.606079	0.29136	1	0.160199	0.0343475
CUX1	0.118317	0.229368	0.252459	0.396534	0.60296	0.422886	0.445486	1	0.319457	0.0637451
MRC2	0.0447205	0.0394133	0.0284003	0.0321925	0.0298518	0.105865	0.184511	1	0.0663351	0.0333097
SYK	0.0255831	0.00127888	0.0154664	0.00722605	0.0173995	0.0116805	0.0176886	1	0.0165782	0.0712976
LCP2	0.00283579	0.00284721	0.00870779	0.00214776	0.0158787	0.00545339	0.0372588	1	0.0211394	0
RGS10	0.0056354	0.0873576	0.0145847	0.00560452	0.0169862	0.00311845	0.0332717	1	0.0170155	0
GALNT13	0.803987	0.459729	0.934213	0.543784	0.341958	0.259963	0.300859	1	0.164742	0.163585
SHB	0.0451145	0.10692	0.169616	0.100608	0.0439852	0.151277	0.182816	1	0.0827952	0.0484497
ND5	0.699542	0.795789	0.370288	0.320586	0.38083	0.539282	0.458718	1	0.463479	0.479351
MEF2A	0.106428	0.116527	0.135566	0.123476	0.10244	0.119309	0.210539	1	0.119023	0.144403
CSF1R	0.00337433	0.00314685	0.0143218	0.0322305	0.0185473	0.0147065	0.0439015	1	0.0213523	0
VSIR	0.00273836	0.00131766	0.00709128	0.0152951	0.00801262	0.0178945	0.0799161	1	0.00918485	0
BNC2	0.00410287	0.00513962	0.017004	0.00769594	0.0166956	0.0537492	0.199087	1	0.0138603	0.0104528
DNAH10	0.301651	0.193958	0.148493	0.399304	0.111754	0.705934	0.0432059	1	0.0523831	0.0672799
LRRK1	0.190985	0.0926787	0.053155	0.0270253	0.0303554	0.0414391	0.123308	1	0.0362587	0.0174876
CX3CR1	0.00332248	0.00210211	0.0216486	0.00390009	0.014368	0.00470621	0.0173793	1	0.015098	0
MT-CYB	0.954455	0.948599	0.453951	0.471533	0.453565	0.533619	0.692486	1	0.586822	0.735118
FBXW7	0.982717	0.444114	0.292862	0.215925	0.275044	0.30759	0.380963	1	0.316623	0.488061
PREX1	0.0868335	0.058097	0.298754	0.314304	0.485212	0.0399805	0.288283	1	0.53781	0.041058
WDFY4	0.00636123	0.00764014	0.0230699	0.00206472	0.0164575	0.0477238	0.0241781	1	0.0174427	0.024217
SSH2	0.249212	0.282793	0.219825	0.473379	0.402133	0.161729	0.227306	1	0.120872	0.165504
ITGAM	0.00262749	0.00233619	0.013966	0.00460173	0.0182467	0.0188014	0.0277514	1	0.0144666	0
SLC2A5	0.00365572	0.00229842	0.0153997	0	0.0142007	0.0133319	0.0107939	1	0.0109325	0
WASF2	0.164601	0.143195	0.279454	0.188973	0.330179	0.26451	0.768405	1	0.404887	0.289998
ENSCAFG00000022709	0.636872	0.654596	0.629929	0.553972	0.699455	0.773621	0.958433	1	0.641549	0.654205
SIPA1L2	0.867946	0.487109	0.649885	0.445206	0.128424	0.172787	0.994184	1	0.216662	0.23985
ATP8B4	0.00658414	0.0087529	0.00969776	0.00910116	0.0170045	0.00891226	0.0888536	1	0.0136445	0.032836
TMEM131L	0.173732	0.32265	0.212441	0.118401	0.0681608	0.0390111	0.252708	1	0.0729572	0.0704976
SLCO2B1	0.00722498	0.00608641	0.0221472	0.00611071	0.0175438	0.00836733	0.755473	1	0.0173873	0
ST3GAL5	0.158076	0.19442	0.112789	0.0584731	0.0473002	0.149781	0.159098	1	0.0551533	0.101169
ETV5	0.24089	0.208487	0.396314	0.0556943	0.105527	0.0558219	0.217217	1	0.641568	0.0186339
CD80	0.00996471	0.0088417	0.0151492	0.00745197	0.0153404	0.00200198	0.0180757	1	0.0158821	0
MGAT4A	0.186904	0.135999	0.172356	0.0737592	0.0832352	0.0809881	0.146244	1	0.0776123	0.110817
ZFHX3	0.0320978	0.0306955	0.119768	0.0504394	0.0321316	0.210166	0.704334	1	0.0646424	0
PTPRC	0.00379466	0.0029251	0.0161272	0.0063952	0.0122948	0.00726078	0.0598495	1	0.0145407	0
SETBP1	0.370386	0.75467	0.431461	0.633843	0.280461	0.278645	0.60464	1	0.816857	0.0904896
SKAP2	0.232616	0.11511	0.0487318	0.0385475	0.0551665	0.04169	0.109591	1	0.0577447	0.0535634
LRCH1	0.333358	0.388442	0.264697	0.171826	0.136881	0.299646	0.589655	1	0.533652	0.327719
SP110	0.0218712	0.150025	0.424459	0.274396	0.0732073	0.211678	0.609518	1	0.306437	0
CDH23	0.0527707	0.0205439	0.397605	0.0699457	0.0359451	0.0386213	0.0681774	1	0.0440716	0
MT-ND4	0.600994	0.603843	0.421506	0.355755	0.389422	0.524366	0.693414	1	0.43968	0.468338
SLC9A9	0.0806491	0.0826742	0.447469	0.36624	0.557617	0.0611946	0.180032	1	0.194779	0.069851
SRGAP1	0.363377	0.69759	0.630422	0.38605	0.171596	0.453354	0.283171	1	0.920395	0.261419
THADA	0.340644	0.25363	0.352094	0.502759	0.434541	0.700429	0.310267	1	0.25188	0.264157
ND4L	0.528772	0.520224	0.3529	0.291171	0.32374	0.468281	0.466649	1	0.372619	0.290238
ENSCAFG00000010224	0.250057	0.226924	0.114107	0.0694344	0.118031	0.114057	0.533332	1	0.0771811	0.228226
SH3KBP1	0.239567	0.373416	0.158759	0.180249	0.200918	0.0638782	0.177804	1	0.0567167	0.0755958
MEF2C	0.231899	0.709564	0.0637658	0.0467938	0.0625663	0.0535818	0.522752	1	0.106838	0.08326
DPYD	0.505976	0.20683	0.438457	0.386481	0.295678	0.286844	0.296041	1	0.196006	0.11403
ENTPD1	0.0465368	0.0218651	0.195541	0.019455	0.0329327	0.0401915	0.161918	1	0.021706	0
CDC14A	0.0591783	0.0513982	0.404822	0.305054	0.102987	0.293688	0.456105	1	0.858338	0.0389975
PLA2G4A	0.00777988	0.00597699	0.0139659	0.00269078	0.0169286	0.00279703	0.0859856	1	0.0150534	0
FYB1	0.00427309	0.00265926	0.0218403	0.00639043	0.0608195	0.0228135	0.0790267	1	0.0153528	0
ARHGAP24	0.0117488	0.0230224	0.391003	0.106854	0.0716093	0.0453696	0.062437	1	0.4847	0.0403043
IFNGR1	0.0710948	0.0730865	0.0640557	0.113825	0.111313	0.0636784	0.730761	1	0.0812641	0.116788
SDK1	0.0516657	0.247991	0.158088	0.026563	0.0306462	0.0622259	0.0526831	1	0.0697033	0.0259512
TMCC3	0.0544878	0.0605937	0.445793	0.143554	0.0357662	0.035021	0.0942957	1	0.122123	0.00459948
LAPTM5	0.00615663	0.005994	0.0244951	0.0202495	0.0181908	0.0119056	0.0423177	1	0.0174427	0
ADAM28	0.00521662	0.0027089	0.0146056	0.00517171	0.0160019	0.00853272	0.0124945	1	0.013869	0
LRP4	0.0331127	0.0177376	0.100244	0.0370438	0.0469611	0.109721	0.126289	1	0.40021	0.0199033
MTPN	0.93954	0.765865	0.504983	0.453954	0.394549	0.498091	0.758429	1	0.481877	0.501899
ADK	0.318637	0.286767	0.28791	0.60541	0.384272	0.539046	0.289784	1	0.592143	0.252135
DOCK2	0.013575	0.0193556	0.0278173	0.0134964	0.0224316	0.0210954	0.069581	1	0.025311	0
COX3	0.644783	0.665087	0.540321	0.416574	0.389433	0.548594	0.806697	1	0.552653	0.575787
C3	0.00450974	0.00370016	0.013765	0.00807663	0.0141927	0.0116447	0.0551354	1	0.0159114	0
ST8SIA2	0.501985	0.841356	0.188739	0.0767954	0.15455	0.249656	0.246052	1	0.24619	0
INPP5D	0.00331507	0.00324416	0.0187174	0.00599144	0.0182839	0.00777767	0.144503	1	0.0161091	0.0117049
KCNK13	0.0136929	0.189489	0.0197511	0.00956148	0.0165557	0.00788639	0	1	0.0187161	0
MT-CO1	0.592781	0.706196	0.453527	0.443452	0.356364	0.616058	0.712695	1	0.523561	0.555205
EML4	0.201981	0.259081	0.278726	0.185023	0.105052	0.263031	0.478129	1	0.172794	0.257434
CD99	0.0134084	0.0269483	0.040476	0.0270538	0.055369	0.170896	0.868793	1	0.39762	0.202569
P2RY12	0.00243057	0.00361344	0.0112803	0.0237938	0.013246	0.0101383	0.00623445	1	0.0126907	0
ALPK1	0.126393	0.107536	0.130953	0.122548	0.481392	0.152536	0.284764	1	0.181119	0.0936821
ARHGAP25	0.00227862	0.00244306	0.0162648	0.0022792	0.0148175	0.0110431	0.118628	1	0.0111288	0
GLI3	0.0118498	0.0182343	0.0158291	0.0236737	0.080611	0.115522	0.112831	0.0303422	1	0.0091843
PBX1	0.641199	0.441153	0.538339	0.339797	0.284894	0.43501	0.509774	0.214702	1	0.173644
GRAMD2B	0.0862736	0.0435476	0.118753	0.0933934	0.296949	0.332098	0.245653	0.0671006	1	0.0430285
ENSCAFG00000002712	0.212127	0.399083	0.590115	0.217483	0.105052	0.0747516	0.070469	0.0770395	1	0.473009
NHSL1	0.111815	0.0338778	0.464098	0.196743	0.124194	0.274948	0.450116	0.0699037	1	0.0245787
NTM	0.237241	0.328917	0.272978	0.0913511	0.117055	0.079499	0.0501191	0.117611	1	0.25694
KAT2B	0.0647462	0.330371	0.60114	0.720121	0.334047	0.624099	0.52373	0.224759	1	0.216494
MCC	0.227094	0.0506786	0.18391	0.063866	0.110449	0.383629	0.882845	0.389944	1	0.0677288
ENSCAFG00000036777	0.022209	0.0238581	0.0490154	0.0388509	0.0770979	0.191067	0.147884	0.69537	1	0.0345679
ENSCAFG00000034881	0.168358	0.482834	0.570844	0.0950884	0.387258	0.401825	0.122261	0.125815	1	0.360407
CHKA	0.295704	0.228319	0.429153	0.678474	0.340158	0.356504	0.162455	0.252048	1	0.244251
GPM6B	0.291265	0.171675	0.420606	0.21889	0.930034	0.272673	0.287458	0.482816	1	0.204874
FAM107A	0.880992	0.370329	0.22667	0.131017	0.258709	0.806208	0.415325	0.651082	1	0.146855
CADM1	0.677635	0.694099	0.33442	0.118611	0.162862	0.452877	0.278752	0.172391	1	0.619106
MEIS2	0.207055	0.0530449	0.898758	0.387922	0.414163	0.35481	0.071553	0.0921728	1	0.130791
EFEMP1	0.0720422	0.105863	0.155083	0.0497978	0.202699	0.337664	0.107271	0.0202553	1	0.0284168
LGI1	0.307302	0.179885	0.269045	0.0767695	0.112665	0.149872	0.0546195	0.110888	1	0.138533
SNCAIP	0.139979	0.201289	0.281898	0.0349706	0.0913758	0.580892	0.199795	0.025592	1	0.0459671
SCG3	0.296519	0.282182	0.325239	0.127266	0.218161	0.131319	0.090079	0.161727	1	0.274787
RFTN2	0.0200474	0.0155479	0.22732	0.0912243	0.152148	0.108429	0.172029	0.0468483	1	0
ENSCAFG00000002716	0.171733	0.333831	0.55988	0.231257	0.102318	0.0725613	0.0675583	0.0772823	1	0.453718
ENKUR	0.135671	0.0320548	0.0677019	0.0522896	0.096998	0.889651	0.0192839	0.145634	1	0
SLC15A2	0.0213674	0.0166629	0.0468946	0.0278257	0.0898382	0.169103	0.0589	0.0523866	1	0.0246407
GABRB1	0.92839	0.53268	0.35387	0.122061	0.171655	0.366526	0.165088	0.236591	1	0.546224
MEST	0.112945	0.255087	0.102801	0.0406394	0.0923841	0.104498	0.0135874	0.259945	1	0.148277
SLC1A2	0.126619	0.0761277	0.303812	0.0784971	0.148601	0.0969108	0.12866	0.205837	1	0.154213
GJA1	0.0194096	0.0173149	0.0324583	0.0432357	0.0976544	0.191899	0.121007	0.0353389	1	0.029508
RALGAPA2	0.381544	0.240452	0.243278	0.16601	0.241145	0.231392	0.41894	0.23835	1	0.265433
ENSCAFG00000038526	0.0381156	0.0141921	0.177274	0.0256876	0.0949879	0.152009	0.0304393	0.0365452	1	0.0867106
SLC1A3	0.0276222	0.0203821	0.302555	0.0654775	0.162355	0.185083	0.114618	0.136394	1	0.0499086
NWD1	0.0186139	0.0142841	0.0319667	0.0259643	0.0844537	0.447632	0.0340157	0.085138	1	0.0176114
ZBTB20	0.756233	0.0836829	0.506355	0.551515	0.412298	0.515353	0.593009	0.258677	1	0.46299
SLC6A11	0.124842	0.282642	0.105153	0.0873778	0.087372	0.0485039	0.0372717	0.0448325	1	0.147502
NFIB	0.568172	0.508196	0.659341	0.449168	0.258035	0.43189	0.579564	0.29906	1	0.781171
MACF1	0.509822	0.607114	0.553533	0.483299	0.622899	0.573388	0.988673	0.444264	1	0.6761
PTPRG	0.83969	0.399941	0.674202	0.158654	0.185997	0.278696	0.90649	0.204298	1	0.401279
SPARCL1	0.234211	0.477674	0.584799	0.255689	0.250151	0.352453	0.912762	0.474291	1	0.353125
SSBP2	0.419705	0.556738	0.290644	0.119807	0.41967	0.911046	0.165754	0.386192	1	0.791636
CHD9	0.481718	0.532049	0.59985	0.524217	0.58295	0.613978	0.553366	0.774692	1	0.760859
MERTK	0.0167942	0.0155829	0.0244536	0.0357889	0.0912844	0.116181	0.340306	0.387311	1	0.066264
PARD3B	0.0868456	0.284388	0.0771899	0.0684928	0.276356	0.9955	0.431529	0.126664	1	0.0427273
CRB1	0.0419761	0.0411636	0.908831	0.371565	0.415497	0.205706	0.0531319	0.0485757	1	0.0751924
TMTC2	0.118579	0.420195	0.268824	0.230955	0.324958	0.506745	0.145528	0.0846705	1	0.148187
CTNND2	0.451954	0.567854	0.647763	0.348913	0.250636	0.520823	0.119552	0.174469	1	0.306141
SLCO1C1	0.0102615	0.0985779	0.042342	0.0347721	0.0920648	0.274593	0.0858942	0.0147188	1	0
FMN2	0.458725	0.413112	0.328456	0.129395	0.145217	0.179162	0.07591	0.15984	1	0.266438
FGFR2	0.0462042	0.0688046	0.114307	0.88631	0.940395	0.941361	0.0804483	0.0742387	1	0.0977421
NWD2	0.734217	0.531222	0.145672	0.101585	0.146078	0.0990377	0.0795997	0.195816	1	0.0972874
MED12L	0.559097	0.42322	0.790109	0.335184	0.191984	0.669344	0.126742	0.25889	1	0.256414
PPM1K	0.139049	0.196698	0.170228	0.105494	0.149175	0.350504	0.112251	0.152283	1	0.0783404
NF1	0.530476	0.730668	0.735336	0.456067	0.547563	0.542293	0.524453	0.522347	1	0.707123
SFXN5	0.103688	0.0714739	0.0570503	0.0638575	0.107963	0.145543	0.0506313	0.0453769	1	0.0307542
LSAMP	0.475866	0.331687	0.560296	0.815609	0.328633	0.140663	0.264018	0.371517	1	0.715951
BBS2	0.253047	0.301179	0.139058	0.0774649	0.172055	0.38711	0.188802	0.22473	1	0.146212
EHBP1	0.628074	0.568273	0.989423	0.646199	0.358428	0.687668	0.264897	0.40905	1	0.481451
NOL4	0.634376	0.81544	0.959781	0.396531	0.268105	0.466544	0.10045	0.216717	1	0.792757
ZFHX4	0.0341188	0.0426113	0.543496	0.240353	0.135235	0.51736	0.0125561	0.013443	1	0.098346
ITPR2	0.053101	0.0661652	0.529917	0.219999	0.452539	0.118042	0.785753	0.477686	1	0.0513951
SLC4A4	0.370822	0.0924654	0.0766242	0.0564627	0.109068	0.0974099	0.254019	0.0979304	1	0.117901
NPAS3	0.0782594	0.44646	0.469828	0.149275	0.290215	0.231893	0.0363894	0.0655	1	0.0109901
ADAMTS19	0.767552	0.156159	0.3025	0.113488	0.166299	0.0854935	0.145404	0.138898	1	0.180801
ENSCAFG00000030961	0.643115	0.703476	0.757164	0.308258	0.189648	0.152207	0.128673	0.307632	1	0.9164
STON2	0.334955	0.0487574	0.0743247	0.0503803	0.165265	0.49943	0.128698	0.473903	1	0.0904465
LTBP1	0.0725933	0.180658	0.0614808	0.0319644	0.0903808	0.143082	0.0865592	0.0805584	1	0.17309
SORBS1	0.884652	0.89006	0.335231	0.251041	0.247776	0.432666	0.494877	0.213523	1	0.425201
DDX17	0.53062	0.591322	0.57726	0.921947	0.821614	0.771177	0.75938	0.58064	1	0.657466
ENSCAFG00000034838	0.155024	0.159255	0.280917	0.08535	0.100632	0.0570553	0.0545167	0.0539185	1	0.178893
SND1	0.559019	0.543307	0.378085	0.448842	0.31122	0.53823	0.333754	0.669856	1	0.297643
CARMIL1	0.156754	0.213974	0.100222	0.52847	0.0981462	0.19892	0.173107	0.0482994	1	0.0788197
DOCK7	0.246584	0.423772	0.192616	0.0685221	0.127873	0.658854	0.37853	0.290347	1	0.406248
AQP4	0.0271611	0.0227398	0.0855905	0.0516212	0.124317	0.317362	0.0788752	0.171177	1	0.0341813
DOCK1	0.14175	0.17551	0.915375	0.543506	0.378237	0.532407	0.757429	0.161658	1	0.193774
DGKB	0.607196	0.664206	0.754381	0.514882	0.273283	0.154845	0.10274	0.231972	1	0.642653
ENSCAFG00000038408	0.830167	0.823487	0.8379	0.896882	0.942319	0.975353	0.940467	0.815988	1	0.906962
GRIK4	0.917463	0.286832	0.753814	0.610155	0.590331	0.262719	0.116664	0.138683	1	0.752147
CYP7B1	0.800776	0.263036	0.494176	0.23651	0.500833	0.931502	0.466214	0.259261	1	0.402286
DCLK2	0.515384	0.42978	0.459482	0.190092	0.316384	0.575308	0.392535	0.270409	1	0.325913
GPATCH8	0.556709	0.480626	0.515495	0.874579	0.873299	0.428068	0.458388	0.502989	1	0.872824
PDLIM3	0.0213442	0.0593719	0.0247326	0.0242221	0.0833622	0.374474	0	0.0663222	1	0
GABRA3	0.635541	0.402082	0.441943	0.360021	0.141904	0.101114	0.103669	0.145072	1	0.176841
SASH1	0.326168	0.323532	0.581399	0.419905	0.446004	0.125729	0.515925	0.177626	1	0.145145
BHMT	0.0359688	0.0338409	0.128391	0.0576819	0.124692	0.0767153	0.0554745	0.306276	1	0.169607
GPAM	0.075431	0.0754338	0.138338	0.124337	0.174604	0.142441	0.164749	0.246748	1	0.0844677
LRIG1	0.0642983	0.0425077	0.13856	0.0325519	0.118069	0.0567984	0.0992306	0.0926903	1	0.0412351
TOM1L2	0.461601	0.486292	0.310257	0.381185	0.360372	0.364317	0.371623	0.170019	1	0.606842
RGS20	0.300947	0.0600103	0.185666	0.053893	0.0992573	0.0843584	0.033486	0.0715878	1	0.443381
SLC7A11	0.0199982	0.0196442	0.0793761	0.0312436	0.0815474	0.120845	0.446239	0.0926496	1	0.0531393
ENSCAFG00000034124	0.111247	0.382577	0.241984	0.486976	0.179441	0.931395	0.933781	0.46216	1	0.135784
NTRK2	0.253419	0.649073	0.610197	0.166702	0.139438	0.262489	0.134464	0.177655	1	0.478301
PARD3	0.602058	0.264273	0.307379	0.224237	0.418418	0.506357	0.477686	0.190476	1	0.662952
SOX5	0.257996	0.1717	0.911247	0.562335	0.118197	0.379989	0.307618	0.100698	1	0.203304
RFX4	0.0108818	0.0138792	0.11098	0.0318046	0.0799611	0.269292	0.0275842	0.0276731	1	0.0168828
TOX	0.154057	0.215943	0.763599	0.237174	0.0869665	0.0914883	0.0256739	0.0737858	1	0.091455
RANBP3L	0.062075	0.0574212	0.0863429	0.0650647	0.101953	0.138396	0.067399	0.107293	1	0.060119
PTPN13	0.409789	0.385235	0.359362	0.424303	0.217836	0.870089	0.660078	0.229654	1	0.255337
ANGPT1	0.0142385	0.128872	0.03947	0.0224786	0.0916029	0.0970844	0.107	0.78494	1	0.046536
SLC14A1	0.0139475	0.0120922	0.0210585	0.0418416	0.0851835	0.232869	0.0474417	0.091136	1	0.0472555
ADD3	0.386608	0.225026	0.452913	0.436346	0.399778	0.398981	0.470726	0.362009	1	0.221726
TGFB2	0.772864	0.372799	0.165184	0.11651	0.201663	0.889017	0.334349	0.316644	1	0.2737
PLPP3	0.0253348	0.0517599	0.211059	0.143892	0.176385	0.263819	0.149592	0.0485195	1	0.0719125
PSD2	0.177717	0.173037	0.2373	0.0504516	0.110615	0.114151	0.0808058	0.0175422	1	0.20616
ENSCAFG00000031473	0.270147	0.848626	0.178523	0.0524521	0.145516	0.157308	0.14565	0.305921	1	0.338798
CPE	0.975394	0.721894	0.405297	0.25131	0.34853	0.28664	0.354537	0.621755	1	0.258678
NFIA	0.282503	0.0719428	0.511968	0.286696	0.480851	0.659797	0.542217	0.41194	1	0.500656
GFAP	0.048981	0.0265606	0.129802	0.0761959	0.190745	0.31374	0.0461742	0.344996	1	0.135149
SEMA3C	0.0773109	0.0241281	0.0547319	0.0377313	0.104602	0.626625	0.841951	0.134784	1	0.122393
TNIK	0.336878	0.214254	0.31921	0.636851	0.298156	0.417383	0.266909	0.126981	1	0.399667
GDPD2	0.0498152	0.0422686	0.107491	0.0599921	0.120642	0.126243	0.0794102	0.132233	1	0.0965256
MPP6	0.665673	0.66946	0.305481	0.150629	0.148984	0.18109	0.174275	0.162968	1	0.928833
SPON1	0.662045	0.0468245	0.217854	0.0917872	0.119216	0.102054	0.0897739	0.139467	1	0.106606
SYNE1	0.449945	0.290589	0.248798	0.179368	0.239978	0.823669	0.588373	0.183189	1	0.477189
BMPR1B	0.0252399	0.0246075	0.0868406	0.0535645	0.0844067	0.0465508	0.0543908	0.057127	1	0.0434607
GRM5	0.781116	0.696608	0.49068	0.263175	0.180621	0.140547	0.128346	0.243125	1	0.119013
ATP13A4	0.0131659	0.0100163	0.00762194	0.0295872	0.0828803	0.329691	0.0446772	0.0446812	1	0.0153953
ENSCAFG00000037945	0.0372952	0.163603	0.0774597	0.0277127	0.0974225	0.487396	0.146411	0.0387303	1	0.112913
ENSCAFG00000008115	0.573927	0.520266	0.848774	0.303618	0.383016	0.447442	0.147121	0.181224	1	0.712602
PREX2	0.0772464	0.14557	0.351606	0.0426384	0.0977134	0.28232	0.57818	0.0993026	1	0.0838856
ENSCAFG00000018839	0.910618	0.630854	0.81673	0.122055	0.157856	0.152015	0.139572	0.115218	1	0.198313
TSPAN7	0.566192	0.675	0.857585	0.480119	0.164238	0.23454	0.166816	0.217141	1	0.337191
ZSWIM5	0.3388	0.330475	0.703529	0.634899	0.76063	0.205308	0.137045	0.119719	1	0.428489
GPC3	0.0883315	0.12658	0.0564546	0.042561	0.0929532	0.112191	0.0720865	0.0768824	1	0.0308817
GARNL3	0.208517	0.378718	0.3492	0.626517	0.847473	0.101971	0.050325	0.0882679	1	0.144047
GLI2	0.0117572	0.0176871	0.173406	0.0379216	0.0678215	0.328264	0.152952	0.115207	1	0.0281643
HTRA1	0.0569237	0.248069	0.267735	0.107174	0.225972	0.13601	0.374665	0.226319	1	0.0202966
SMARCA2	0.577931	0.752132	0.372517	0.235321	0.410776	0.602743	0.593495	0.616582	1	0.261398
TMEM47	0.131371	0.375773	0.0888579	0.0538935	0.149984	0.702582	0.290482	0.333128	1	0.162299
PITPNC1	0.101057	0.267278	0.281909	0.0420969	0.0917798	0.32011	0.235377	0.0526635	1	0.15759
TRPS1	0.278102	0.282125	0.297337	0.10803	0.214197	0.681621	0.221637	0.36587	1	0.0649743
NOTCH2	0.0307468	0.134202	0.12292	0.0706759	0.126978	0.406683	0.152463	0.318241	1	0.0678801
GRM3	0.0891631	0.10672	0.084491	0.0588972	0.65688	0.0577791	0.193693	0.0357837	1	0.634577
ACSL6	0.329681	0.373968	0.560286	0.145788	0.120752	0.160883	0.0457949	0.124838	1	0.165216
RADIL	0.188661	0.134464	0.137403	0.230206	0.144232	0.0807077	0.0749826	0.0716518	1	0.13203
PAMR1	0.0812803	0.136464	0.0230237	0.0429462	0.084466	0.0986725	0.110697	0.0622413	1	0.129547
GNA12	0.187743	0.205773	0.348637	0.213263	0.191281	0.283945	0.315719	0.235995	1	0.22851
DTNA	0.150707	0.198969	0.191278	0.0582146	0.12449	0.312983	0.0480844	0.0889081	1	0.105658
NEGR1	0.878864	0.762278	0.675177	0.336262	0.299074	0.461368	0.12686	0.224322	1	0.748059
LAMA1	0.0118242	0.063998	0.131515	0.0222024	0.0754087	0.0486754	0.209072	0.046905	1	0.0297816
ATP1A2	0.034941	0.0260698	0.184226	0.0999045	0.124974	0.137772	0.641246	0.140308	1	0.0594257
CCSER1	0.66145	0.609607	0.507543	0.22505	0.174984	0.472326	0.530232	0.206378	0.178864	1
GPM6A	0.564532	0.514268	0.507236	0.161476	0.169631	0.518547	0.257227	0.243249	0.82278	1
PEX5L	0.889204	0.58068	0.215927	0.353357	0.747434	0.189405	0.15994	0.265263	0.130376	1
ENSCAFG00000039589	0.0835778	0.0176751	0.08602	0.0213882	0.0366574	0.0162501	0.00338649	0.0216408	0.00845366	1
NAV2	0.497621	0.577844	0.39483	0.714657	0.420046	0.146777	0.353787	0.08641	0.319361	1
PTPRN2	0.992411	0.769353	0.292054	0.411393	0.134325	0.192524	0.550017	0.249964	0.187619	1
ENSCAFG00000035824	0.0963462	0.0188817	0.088085	0.0183036	0.0421511	0.0234909	0.0117559	0.0155294	0.00988081	1
ENSCAFG00000030398	0.0552403	0.359639	0.0575757	0.0223263	0.106604	0.860987	0.345984	0.0946523	0.210999	1
EPHA3	0.0140015	0.0934988	0.0193449	0.00752893	0.00564069	0.0049302	0.0414692	0.0085849	0.00475174	1
RALGPS2	0.458857	0.259415	0.225086	0.174161	0.0802525	0.305735	0.16155	0.324429	0.138492	1
HIVEP1	0.101526	0.247939	0.320695	0.157949	0.123629	0.428754	0.322886	0.151506	0.632424	1
FAT3	0.147054	0.0963265	0.113657	0.0154237	0.0283504	0.0275276	0.0237796	0.0443489	0.142273	1
NBEA	0.696452	0.641942	0.482607	0.509785	0.475169	0.633389	0.221178	0.275052	0.293519	1
AKT3	0.961062	0.580194	0.712582	0.663697	0.578391	0.477823	0.715061	0.748902	0.747247	1
FNBP1L	0.213217	0.582199	0.257933	0.120761	0.0826934	0.433113	0.564821	0.333664	0.393613	1
BCL11A	0.705782	0.344493	0.0618222	0.0589818	0.0676981	0.0758657	0.0790543	0.15913	0.0616519	1
SLIT1	0.670308	0.210708	0.0659482	0.0508678	0.0646439	0.0666749	0.0590447	0.108925	0.0564797	1
KCNK2	0.0649353	0.288345	0.0458933	0.00945637	0.0130824	0.0799336	0.0810154	0	0.0308064	1
RELN	0.0073254	0.196995	0.00816571	0.00953411	0.00974972	0.00681581	0.0126219	0.0134566	0.00846527	1
ANK2	0.905078	0.870745	0.441343	0.383207	0.67694	0.478123	0.223129	0.460923	0.702467	1
CTNNB1	0.251789	0.220961	0.0752802	0.0570427	0.102276	0.208648	0.408181	0.158512	0.104387	1
RIMS2	0.803805	0.974176	0.960229	0.394926	0.149803	0.154516	0.125002	0.219984	0.468344	1
RTN1	0.865717	0.800793	0.287064	0.142087	0.137094	0.313478	0.140147	0.281103	0.248822	1
PTCHD1	0.0704449	0.0561418	0.00375214	0.0105821	0.0101785	0.00704388	0	0	0.0203081	1
ENSCAFG00000037885	0.229549	0.200152	0.0592515	0.0339805	0.0288001	0.0455417	0.036671	0.0700763	0.121013	1
DAAM1	0.411835	0.45216	0.227214	0.121662	0.339874	0.415215	0.138357	0.183829	0.215527	1
MEGF11	0.0360941	0.00615325	0.326216	0.16802	0.130768	0.0107412	0.012883	0.0172083	0.0143833	1
MICAL2	0.618825	0.191714	0.138383	0.117341	0.180792	0.426686	0.134054	0.143347	0.138012	1
PPP1R9A	0.831298	0.755548	0.972672	0.516341	0.891795	0.476954	0.567743	0.451704	0.903773	1
PTPRD	0.247143	0.395105	0.422173	0.453951	0.769815	0.175714	0.091183	0.112124	0.161082	1
APP	0.569474	0.695913	0.198247	0.283159	0.339219	0.483399	0.320688	0.139794	0.16405	1
CLASP1	0.974476	0.871991	0.840135	0.697382	0.511183	0.69842	0.918936	0.558349	0.966026	1
CTTNBP2	0.674956	0.354098	0.649727	0.47825	0.69725	0.132298	0.238649	0.242827	0.127913	1
CNTN5	0.709628	0.400059	0.197546	0.0746384	0.081661	0.08344	0.0625794	0.154702	0.0667062	1
ABCA1	0.034118	0.0684679	0.313927	0.0619104	0.0851227	0.280713	0.604662	0.116564	0.686082	1
ENSCAFG00000038659	0.279013	0.185724	0.082772	0.0362734	0.0411624	0.0830502	0.0519608	0.0731136	0.176837	1
ESR1	0.0134986	0.0425127	0.26438	0.0360071	0.0232174	0.0100402	0	0.0139466	0.0135453	1
DACH1	0.0599234	0.0329603	0.125458	0.0981466	0.0243035	0.0897876	0.463519	0.0284076	0.0934967	1
MTSS1	0.187167	0.605236	0.6971	0.270488	0.239489	0.670772	0.285001	0.656384	0.0829933	1
ROBO2	0.311224	0.706723	0.0631263	0.0761036	0.054056	0.0787349	0.0696985	0.0978791	0.0673976	1
HECW1	0.257602	0.224791	0.712425	0.490771	0.675356	0.0838924	0.0909782	0.111122	0.284393	1
EYA1	0.147326	0.0385284	0.034797	0.025237	0.020568	0.0220058	0.244005	0.0643929	0.0665782	1
MAPK1	0.810008	0.540542	0.351729	0.3191	0.329418	0.433341	0.333099	0.567767	0.428595	1
BMPER	0.210893	0.153509	0.414386	0.136594	0.0285699	0.588461	0.00546258	0.0172172	0.0588246	1
PBX3	0.147218	0.286324	0.131552	0.0733846	0.140497	0.0914889	0.451225	0.322878	0.0407839	1
FHOD3	0.16891	0.188803	0.0873641	0.0277444	0.0300946	0.0506404	0.0302178	0.0226745	0.0229686	1
SPIDR	0.667545	0.57976	0.870748	0.647689	0.505068	0.742315	0.539039	0.736426	0.987651	1
SLC22A15	0.0973568	0.231318	0.0649004	0.011247	0.0523327	0.0995082	0.0224078	0.0446129	0.0240497	1
DPP10	0.0837051	0.339851	0.22828	0.102739	0.0233069	0.368745	0.030917	0.0373444	0.019971	1
ENSCAFG00000032446	0.518555	0.386739	0.074144	0.0645515	0.135644	0.073964	0.0151318	0.0943971	0.0518115	1
ATP8A1	0.839969	0.449135	0.463514	0.243827	0.515223	0.331345	0.157795	0.422525	0.324971	1
RIMS1	0.731567	0.785476	0.458805	0.214686	0.16744	0.575444	0.289684	0.295669	0.213794	1
NDST4	0.332397	0.0549664	0.0543252	0.0335572	0.0368472	0.0345851	0.028535	0.0825532	0.0290446	1
RSPO3	0.452328	0.0892698	0.0684123	0.0599127	0.0645443	0.0689813	0.236532	0.200485	0.0803574	1
ABLIM1	0.171246	0.266669	0.251904	0.0717122	0.105665	0.487131	0.940219	0.134081	0.887937	1
MPPED1	0.214325	0.383278	0.051001	0.0194567	0.0227146	0.0348963	0.0343213	0.0215133	0.0292509	1
ATP2C1	0.638631	0.614338	0.414451	0.395591	0.429913	0.894395	0.296717	0.372353	0.490691	1
SHISA6	0.361716	0.195804	0.104061	0.0383464	0.0476383	0.0435822	0.047514	0.0798848	0.116105	1
RBMS1	0.0378197	0.155238	0.0465906	0.105156	0.113152	0.309202	0.421622	0.157671	0.199024	1
TLE1	0.335791	0.146542	0.124136	0.182767	0.16582	0.223474	0.504322	0.111454	0.977029	1
SGCZ	0.261694	0.901679	0.526482	0.10439	0.16373	0.0835003	0.0466387	0.147985	0.0972271	1
PKIB	0.0626414	0.12809	0.0167089	0.00548475	0.00952471	0.00727952	0.0683634	0.0257869	0.0133763	1
PCSK2	0.736621	0.310642	0.190484	0.0920794	0.112908	0.0977642	0.0826582	0.19595	0.418281	1
NXN	0.0152613	0.109212	0.208345	0.22839	0.200659	0.453115	0.353112	0.0388397	0.318715	1
ENSCAFG00000002155	0.0534592	0.609707	0.021796	0.0130404	0.0175927	0.0259915	0.003823	0	0.0169325	1
TENM1	0.574266	0.895656	0.332027	0.742455	0.100557	0.523455	0.0692306	0.152238	0.123593	1
THSD7A	0.204212	0.703625	0.23366	0.181062	0.298324	0.0998446	0.111004	0.0840887	0.179392	1
PCP4	0.415429	0.0787324	0.144926	0.0800549	0.116552	0.740711	0.129115	0.292723	0.154704	1
UNC5D	0.246208	0.437955	0.0555691	0.0708832	0.0497683	0.488273	0.0360566	0.0414146	0.224305	1
NDNF	0.00586166	0.0647847	0.0064761	0.00994729	0.0300577	0.0248338	0.0114639	0.00720209	0.00356039	1
ENSCAFG00000040896	0.0609541	0.0125833	0.0695076	0.00564184	0.0291006	0.00923075	0	0.00596937	0.00642384	1
PCDH17	0.38774	0.2341	0.546078	0.496983	0.281779	0.0692155	0.0963222	0.137258	0.315268	1
SORCS3	0.202774	0.365832	0.421724	0.0423946	0.0350157	0.0284314	0.0405096	0.0493005	0.0390088	1
CHL1	0.538447	0.799434	0.361443	0.0761551	0.102212	0.146888	0.0956813	0.194617	0.1558	1
CAMTA1	0.767238	0.810908	0.394957	0.486548	0.988052	0.213639	0.173662	0.274374	0.219381	1
SLC17A6	0.0247541	0.00227762	0.00171418	0	0.00267835	0.00162835	0	0	0.00353516	1
SRGAP3	0.424145	0.502353	0.276466	0.0949176	0.434535	0.258679	0.0653945	0.135993	0.458936	1
PJVK	0.0242284	0.0142534	0.00608158	0.0203706	0.013991	0.00645777	0.0242608	0	0.00928452	1
FRAS1	0.670769	0.283219	0.395648	0.138731	0.126157	0.282847	0.13206	0.135233	0.561391	1
TENM4	0.540643	0.424097	0.0903044	0.0760216	0.148654	0.0722343	0.0854733	0.126067	0.117564	1
CACNA2D1	0.786052	0.541206	0.488712	0.584474	0.42002	0.19001	0.271656	0.256374	0.551611	1
PLEKHA5	0.89983	0.686067	0.548804	0.498005	0.236123	0.455908	0.368704	0.296518	0.297604	1
TNKS	0.532993	0.616276	0.606302	0.896733	0.639688	0.458064	0.4019	0.366269	0.38029	1
PLA2R1	0.02583	0.171188	0.0196751	0.00905659	0.0828504	0.011127	0.0445398	0.0194897	0.00788596	1
RPH3A	0.0646175	0.354341	0.0263026	0.0134757	0.0186496	0.0291946	0.034821	0.026739	0.0143487	1
SORBS2	0.483993	0.353837	0.310738	0.0730319	0.0683975	0.610828	0.500485	0.161493	0.0702065	1
EXPH5	0.432035	0.571276	0.041064	0.0272029	0.0553828	0.228404	0.0450741	0.0844401	0.0523841	1
